# Supplementary material for: Ranking novel cancer driving synthetic lethal gene pairs using TCGA data
Source: Oncotarget. 2016 Jul 11;7(34):55352–67. doi: 10.18632/oncotarget.10536 (PMC5342422; doi:10.18632/oncotarget.10536)
Supplement: Supplementary file 2 [file oncotarget-07-55352-s002.xlsx]

## Sheet: BRCA
alpha	0	0.01	0.02	0.03	0.04	0.05	0.06	0.07	0.08	0.09	0.1	0.11	0.12	0.13	0.14	0.15	0.16	0.17	0.18	0.19	0.2	0.21	0.22	0.23	0.24	0.25	0.26	0.27	0.28	0.29	0.3	0.31	0.32	0.33	0.34	0.35	0.36	0.37	0.38	0.39	0.4	0.41	0.42	0.43	0.44	0.45	0.46	0.47	0.48
NDCG@30	0.0218361	0.0422105	0.0540072	0.0541894	0.0604158	0.0764415	0.0809116	0.0809116	0.0809116	0.0852175	0.0880408	0.109667	0.122873	0.127554	0.130151	0.13799	0.141402	0.14494	0.14494	0.14494	0.14494	0.14494	0.14494	0.14494	0.14494	0.14494	0.145525	0.145525	0.145525	0.146604	0.147607	0.147607	0.147998	0.147998	0.147998	0.156237	0.156237	0.156237	0.156237	0.156237	0.156237	0.156237	0.156237	0.156237	0.156237	0.156237	0.156237	0.156237	0.156237
NDCG@30	0.01926	0.0468012	0.0515501	0.0676668	0.0840982	0.0841779	0.0841779	0.0865897	0.0934102	0.1299	0.137102	0.142777	0.153519	0.159783	0.16143	0.168863	0.169956	0.172644	0.172644	0.172644	0.172644	0.172644	0.172644	0.172644	0.173116	0.173116	0.173116	0.173116	0.173701	0.174449	0.174716	0.174716	0.174716	0.175038	0.179321	0.179321	0.179321	0.179321	0.179321	0.179321	0.179321	0.179321	0.179321	0.179321	0.179321	0.179321	0.179321	0.179321	0.179321
NDCG@30	0.0213547	0.0559269	0.056002	0.0560532	0.0561924	0.0570762	0.0596807	0.0859301	0.0970912	0.0982535	0.100863	0.115308	0.133439	0.13571	0.143648	0.154984	0.15674	0.157356	0.157356	0.157356	0.157356	0.157356	0.157356	0.157356	0.157678	0.157678	0.157678	0.158009	0.158918	0.158918	0.158918	0.15931	0.15931	0.167548	0.167548	0.167548	0.167548	0.167548	0.167548	0.167548	0.167548	0.167548	0.167548	0.167548	0.167548	0.167548	0.167548	0.167548	0.167548
NDCG@30	0.021679	0.0581101	0.0585353	0.0645315	0.0756925	0.0757635	0.0804068	0.0825628	0.0845417	0.0959635	0.115124	0.131724	0.134329	0.142037	0.14468	0.155053	0.156805	0.157338	0.157338	0.157338	0.157338	0.157338	0.157338	0.157338	0.157338	0.157923	0.157923	0.157923	0.159002	0.160005	0.160005	0.160396	0.163319	0.163319	0.163319	0.163319	0.163319	0.163319	0.163319	0.163319	0.163319	0.163319	0.163319	0.163319	0.163319	0.163319	0.163319	0.163319	0.163319
NDCG@30	0.0221432	0.0465616	0.0513856	0.0561086	0.0561599	0.0582984	0.0661044	0.0884156	0.122311	0.130548	0.134111	0.141932	0.143978	0.144392	0.149397	0.15824	0.161177	0.162124	0.164391	0.164391	0.164391	0.164391	0.164391	0.164391	0.164391	0.164391	0.164783	0.165114	0.165114	0.165114	0.165978	0.166562	0.166562	0.166562	0.166562	0.170845	0.170845	0.170845	0.170845	0.170845	0.170845	0.170845	0.170845	0.170845	0.170845	0.170845	0.170845	0.170845	0.170845
NDCG@30	0.0196073	0.0397569	0.0445058	0.0561599	0.0562142	0.0563569	0.0576857	0.0803114	0.102816	0.118131	0.12362	0.126013	0.141138	0.152175	0.15986	0.164506	0.164926	0.165398	0.165398	0.165398	0.165398	0.165398	0.165398	0.165398	0.165398	0.165398	0.165398	0.165983	0.165983	0.165983	0.166731	0.168	0.172283	0.172283	0.172606	0.172606	0.172606	0.172606	0.172606	0.172606	0.172606	0.172606	0.172606	0.172606	0.172606	0.172606	0.172606	0.172606	0.172606
NDCG@30	0.024215	0.0503296	0.0615223	0.083127	0.0896778	0.0968126	0.0987231	0.0925658	0.107898	0.109804	0.117722	0.127539	0.129299	0.136328	0.137278	0.138557	0.147732	0.150305	0.150921	0.150921	0.150921	0.150921	0.150921	0.150921	0.150921	0.151506	0.151506	0.151506	0.151837	0.152585	0.153587	0.153587	0.153979	0.153979	0.156247	0.156247	0.156247	0.156247	0.156247	0.156247	0.156247	0.156247	0.156247	0.156247	0.156247	0.156247	0.156247	0.156247	0.156247
NDCG@30	0.01926	0.0361416	0.0668279	0.0738722	0.0760803	0.0885726	0.0929696	0.108886	0.118773	0.125215	0.136971	0.132268	0.137665	0.131789	0.133854	0.136121	0.136443	0.136443	0.136443	0.136443	0.136443	0.136443	0.136443	0.136443	0.136443	0.136842	0.136842	0.136842	0.137353	0.138231	0.138231	0.138231	0.14274	0.14274	0.14274	0.14274	0.14274	0.14274	0.14274	0.14274	0.14274	0.14274	0.14274	0.14274	0.14274	0.14274	0.14274	0.14274	0.14274
NDCG@30	0.0190154	0.0396721	0.0456397	0.0632377	0.0697885	0.0698397	0.0698976	0.0698976	0.0788455	0.106462	0.129202	0.132239	0.139881	0.147387	0.141922	0.142706	0.143684	0.143684	0.145231	0.145231	0.145231	0.145231	0.145231	0.145231	0.145816	0.145816	0.145816	0.146895	0.147898	0.147898	0.148289	0.148289	0.148289	0.148289	0.148289	0.148289	0.151212	0.151212	0.151212	0.151212	0.151212	0.151212	0.151212	0.151212	0.151212	0.151212	0.151212	0.151212	0.151212
NDCG@30	0.0210871	0.0363258	0.0410204	0.0458237	0.0458816	0.0479432	0.0586479	0.0726519	0.0657721	0.0721283	0.0654617	0.0792052	0.0899406	0.121535	0.127812	0.129462	0.133737	0.138492	0.138492	0.138492	0.138492	0.138492	0.138492	0.138492	0.138492	0.138492	0.138492	0.139076	0.139302	0.139302	0.140051	0.141053	0.14132	0.14132	0.14132	0.153393	0.153393	0.153393	0.153393	0.153393	0.153393	0.153393	0.153393	0.153393	0.153393	0.153393	0.153393	0.153393	0.153393
Average NDCG@30	0.0209458	0.0451836	0.0530996	0.062077	0.0670201	0.0711282	0.0749205	0.0848722	0.0952371	0.107162	0.114822	0.123867	0.132606	0.139869	0.143003	0.148648	0.15126	0.152872	0.153316	0.153316	0.153316	0.153316	0.153316	0.153316	0.153453	0.15361	0.153708	0.153999	0.154463	0.154909	0.155411	0.155775	0.157052	0.157908	0.158595	0.161054	0.161347	0.161347	0.161347	0.161347	0.161347	0.161347	0.161347	0.161347	0.161347	0.161347	0.161347	0.161347	0.161347
Top_30_enrich_pvalue	0.680909	0.734641	0.59153	0.59153	0.534459	0.44842	0.44842	0.44842	0.333712	0.299947	0.229568	0.229568	0.172215	0.172215	0.172215	0.172215	0.172215	0.229287	0.229287	0.229287	0.28664	0.28664	0.28664	0.28664	0.28664	0.28664	0.28664	0.28664	0.28664	0.28664	0.28664	0.28664	0.28664	0.28664	0.28664	0.28664	0.28664	0.28664	0.28664	0.28664	0.28664	0.28664	0.28664	0.28664	0.28664	0.28664	0.28664	0.28664	0.28664
Top_30_enrich_pvalue	0.648602	0.741883	0.652223	0.59487	0.559681	0.559681	0.502327	0.444973	0.320124	0.305013	0.305013	0.305013	0.247941	0.247941	0.247941	0.247941	0.305013	0.305013	0.305013	0.305013	0.305013	0.305013	0.305013	0.305013	0.305013	0.305013	0.305013	0.305013	0.305013	0.305013	0.305013	0.305013	0.305013	0.305013	0.305013	0.305013	0.305013	0.305013	0.305013	0.305013	0.305013	0.305013	0.305013	0.305013	0.305013	0.305013	0.305013	0.305013	0.305013
Top_30_enrich_pvalue	0.652223	0.623837	0.623837	0.623837	0.534177	0.534177	0.534177	0.477105	0.419751	0.419751	0.264758	0.264758	0.230992	0.264758	0.264758	0.264758	0.264758	0.264758	0.264758	0.264758	0.264758	0.264758	0.264758	0.264758	0.264758	0.264758	0.264758	0.264758	0.264758	0.264758	0.264758	0.264758	0.264758	0.264758	0.264758	0.264758	0.264758	0.264758	0.264758	0.264758	0.264758	0.264758	0.264758	0.264758	0.264758	0.264758	0.264758	0.264758	0.264758
Top_30_enrich_pvalue	0.709876	0.645719	0.588648	0.588648	0.588648	0.502609	0.502609	0.502609	0.411489	0.397527	0.340173	0.340173	0.340173	0.340173	0.340173	0.340173	0.340173	0.340173	0.340173	0.340173	0.340173	0.340173	0.340173	0.340173	0.340173	0.340173	0.340173	0.340173	0.340173	0.340173	0.340173	0.340173	0.340173	0.340173	0.340173	0.340173	0.340173	0.340173	0.340173	0.340173	0.340173	0.340173	0.340173	0.340173	0.340173	0.340173	0.340173	0.340173	0.340173
Top_30_enrich_pvalue	0.652223	0.770569	0.680909	0.623837	0.531294	0.531294	0.531294	0.496105	0.480994	0.480994	0.394955	0.379844	0.379844	0.379844	0.379844	0.379844	0.379844	0.379844	0.379844	0.379844	0.379844	0.379844	0.379844	0.379844	0.379844	0.379844	0.379844	0.379844	0.379844	0.379844	0.379844	0.379844	0.379844	0.379844	0.379844	0.379844	0.379844	0.379844	0.379844	0.379844	0.379844	0.379844	0.379844	0.379844	0.379844	0.379844	0.379844	0.379844	0.379844
Top_30_enrich_pvalue	0.677569	0.827922	0.738262	0.50521	0.50521	0.50521	0.50521	0.447856	0.412667	0.340202	0.340202	0.247941	0.247941	0.247941	0.247941	0.247941	0.247941	0.305013	0.305013	0.305013	0.305013	0.305013	0.305013	0.305013	0.305013	0.305013	0.305013	0.305013	0.305013	0.305013	0.305013	0.305013	0.305013	0.305013	0.305013	0.305013	0.305013	0.305013	0.305013	0.305013	0.305013	0.305013	0.305013	0.305013	0.305013	0.305013	0.305013	0.305013	0.305013
Top_30_enrich_pvalue	0.680909	0.59487	0.59487	0.559681	0.559681	0.559681	0.559681	0.559681	0.392723	0.392723	0.392723	0.357533	0.30018	0.30018	0.30018	0.30018	0.30018	0.30018	0.30018	0.30018	0.30018	0.30018	0.357533	0.357533	0.357533	0.357533	0.357533	0.357533	0.357533	0.357533	0.357533	0.357533	0.357533	0.357533	0.357533	0.357533	0.357533	0.357533	0.357533	0.357533	0.357533	0.357533	0.357533	0.357533	0.357533	0.357533	0.357533	0.357533	0.357533
Top_30_enrich_pvalue	0.68119	0.709876	0.623837	0.537798	0.537798	0.448138	0.412949	0.397838	0.359239	0.302167	0.288204	0.288204	0.288204	0.288204	0.288204	0.288204	0.288204	0.288204	0.288204	0.374243	0.374243	0.374243	0.374243	0.374243	0.374243	0.374243	0.374243	0.374243	0.374243	0.374243	0.374243	0.374243	0.460282	0.460282	0.460282	0.460282	0.460282	0.460282	0.460282	0.460282	0.460282	0.460282	0.460282	0.460282	0.460282	0.460282	0.460282	0.460282	0.460282
Top_30_enrich_pvalue	0.648602	0.856607	0.766947	0.623837	0.537798	0.504032	0.446679	0.357018	0.321829	0.305295	0.248223	0.248223	0.248223	0.248223	0.248223	0.248223	0.248223	0.248223	0.248223	0.248223	0.248223	0.248223	0.248223	0.248223	0.248223	0.248223	0.248223	0.248223	0.248223	0.248223	0.248223	0.248223	0.248223	0.334262	0.334262	0.334262	0.334262	0.334262	0.334262	0.334262	0.334262	0.334262	0.334262	0.334262	0.334262	0.334262	0.334262	0.334262	0.334262
Top_30_enrich_pvalue	0.677287	0.738262	0.68119	0.59153	0.534177	0.534177	0.534177	0.534177	0.448138	0.333712	0.299947	0.299947	0.229568	0.264758	0.264758	0.264758	0.264758	0.264758	0.264758	0.264758	0.264758	0.264758	0.264758	0.264758	0.264758	0.264758	0.264758	0.264758	0.264758	0.264758	0.264758	0.264758	0.264758	0.264758	0.264758	0.264758	0.264758	0.264758	0.264758	0.264758	0.264758	0.264758	0.264758	0.264758	0.264758	0.264758	0.264758	0.264758	0.264758
Average_Top30_pvalue	0.670939	0.724419	0.654225	0.584078	0.542292	0.512742	0.497752	0.466578	0.390067	0.357733	0.310377	0.29612	0.268528	0.275424	0.275424	0.275424	0.281131	0.292545	0.292545	0.301149	0.306884	0.306884	0.31262	0.31262	0.31262	0.31262	0.31262	0.31262	0.31262	0.31262	0.31262	0.31262	0.321224	0.329828	0.329828	0.329828	0.329828	0.329828	0.329828	0.329828	0.329828	0.329828	0.329828	0.329828	0.329828	0.329828	0.329828	0.329828	0.329828
alpha	0	0.01	0.02	0.03	0.04	0.05	0.06	0.07	0.08	0.09	0.1	0.11	0.12	0.13	0.14	0.15	0.16	0.17	0.18	0.19	0.2	0.21	0.22	0.23	0.24	0.25	0.26	0.27	0.28	0.29	0.3	0.31	0.32	0.33	0.34	0.35	0.36	0.37	0.38	0.39	0.4	0.41	0.42	0.43	0.44	0.45	0.46	0.47	0.48
Average NDCG@30	0.0209458	0.0451836	0.0530996	0.062077	0.0670201	0.0711282	0.0749205	0.0848722	0.0952371	0.107162	0.114822	0.123867	0.132606	0.139869	0.143003	0.148648	0.15126	0.152872	0.153316	0.153316	0.153316	0.153316	0.153316	0.153316	0.153453	0.15361	0.153708	0.153999	0.154463	0.154909	0.155411	0.155775	0.157052	0.157908	0.158595	0.161054	0.161347	0.161347	0.161347	0.161347	0.161347	0.161347	0.161347	0.161347	0.161347	0.161347	0.161347	0.161347	0.161347
Average_enriched_pvalue	0.670939	0.724419	0.654225	0.584078	0.542292	0.512742	0.497752	0.466578	0.390067	0.357733	0.310377	0.29612	0.268528	0.275424	0.275424	0.275424	0.281131	0.292545	0.292545	0.301149	0.306884	0.306884	0.31262	0.31262	0.31262	0.31262	0.31262	0.31262	0.31262	0.31262	0.31262	0.31262	0.321224	0.329828	0.329828	0.329828	0.329828	0.329828	0.329828	0.329828	0.329828	0.329828	0.329828	0.329828	0.329828	0.329828	0.329828	0.329828	0.329828
[truncated: 52 more columns]

## Sheet: CESC
alpha	0	0.01	0.02	0.03	0.04	0.05	0.06	0.07	0.08	0.09	0.1	0.11	0.12	0.13	0.14	0.15	0.16	0.17	0.18	0.19	0.2	0.21	0.22	0.23	0.24	0.25	0.26	0.27	0.28	0.29	0.3	0.31	0.32	0.33	0.34	0.35	0.36	0.37	0.38	0.39	0.4	0.41	0.42	0.43	0.44	0.45	0.46	0.47	0.48
NDCG@10	0.0979456	0	0	0	0	0	0	0	0	0	0	0	0	0	0	0	0	0	0	0	0	0	0	0	0	0	0	0	0	0	0	0	0	0	0	0	0	0	0	0	0	0	0	0	0	0	0	0	0
NDCG@10	0.121	0	0	0	0	0	0	0	0	0	0	0	0	0	0	0	0	0	0	0	0	0	0	0	0	0	0	0	0	0	0	0	0	0	0	0	0	0	0	0	0	0	0	0	0	0	0	0	0
NDCG@10	0.126957	0	0	0	0	0	0	0	0	0	0	0	0	0	0	0	0	0	0	0	0	0	0	0	0	0	0	0	0	0	0	0	0	0	0	0	0	0	0	0	0	0	0	0	0	0	0	0	0
NDCG@10	0.108006	0	0	0	0	0	0	0	0	0	0	0	0	0	0	0	0	0	0	0	0	0	0	0	0	0	0	0	0	0	0	0	0	0	0	0	0	0	0	0	0	0	0	0	0	0	0	0	0
NDCG@10	0.122947	0	0	0	0	0	0	0	0	0	0	0	0	0	0	0	0	0	0	0	0	0	0	0	0	0	0	0	0	0	0	0	0	0	0	0	0	0	0	0	0	0	0	0	0	0	0	0	0
NDCG@10	0.10462	0	0	0	0	0	0	0	0	0	0	0	0	0	0	0	0	0	0	0	0	0	0	0	0	0	0	0	0	0	0	0	0	0	0	0	0	0	0	0	0	0	0	0	0	0	0	0	0
NDCG@10	0.106579	0	0	0	0	0	0	0	0	0	0	0	0	0	0	0	0	0	0	0	0	0	0	0	0	0	0	0	0	0	0	0	0	0	0	0	0	0	0	0	0	0	0	0	0	0	0	0	0
NDCG@10	0.108006	0	0	0	0	0	0	0	0	0	0	0	0	0	0	0	0	0	0	0	0	0	0	0	0	0	0	0	0	0	0	0	0	0	0	0	0	0	0	0	0	0	0	0	0	0	0	0	0
NDCG@10	0.0959963	0	0	0	0	0	0	0	0	0	0	0	0	0	0	0	0	0	0	0	0	0	0	0	0	0	0	0	0	0	0	0	0	0	0	0	0	0	0	0	0	0	0	0	0	0	0	0	0
NDCG@10	0.128297	0	0	0	0	0	0	0	0	0	0	0	0	0	0	0	0	0	0	0	0	0	0	0	0	0	0	0	0	0	0	0	0	0	0	0	0	0	0	0	0	0	0	0	0	0	0	0	0
Average NDCG@10	0.112035	0	0	0	0	0	0	0	0	0	0	0	0	0	0	0	0	0	0	0	0	0	0	0	0	0	0	0	0	0	0	0	0	0	0	0	0	0	0	0	0	0	0	0	0	0	0	0	0
Top_10_enrich_pvalue	0.591821	1	1	1	1	1	1	1	1	1	1	1	1	1	1	1	1	1	1	1	1	1	1	1	1	1	1	1	1	1	1	1	1	1	1	1	1	1	1	1	1	1	1	1	1	1	1	1	1
Top_10_enrich_pvalue	0.542967	1	1	1	1	1	1	1	1	1	1	1	1	1	1	1	1	1	1	1	1	1	1	1	1	1	1	1	1	1	1	1	1	1	1	1	1	1	1	1	1	1	1	1	1	1	1	1	1
Top_10_enrich_pvalue	0.542967	1	1	1	1	1	1	1	1	1	1	1	1	1	1	1	1	1	1	1	1	1	1	1	1	1	1	1	1	1	1	1	1	1	1	1	1	1	1	1	1	1	1	1	1	1	1	1	1
Top_10_enrich_pvalue	0.537428	1	1	1	1	1	1	1	1	1	1	1	1	1	1	1	1	1	1	1	1	1	1	1	1	1	1	1	1	1	1	1	1	1	1	1	1	1	1	1	1	1	1	1	1	1	1	1	1
Top_10_enrich_pvalue	0.542967	1	1	1	1	1	1	1	1	1	1	1	1	1	1	1	1	1	1	1	1	1	1	1	1	1	1	1	1	1	1	1	1	1	1	1	1	1	1	1	1	1	1	1	1	1	1	1	1
Top_10_enrich_pvalue	0.603182	1	1	1	1	1	1	1	1	1	1	1	1	1	1	1	1	1	1	1	1	1	1	1	1	1	1	1	1	1	1	1	1	1	1	1	1	1	1	1	1	1	1	1	1	1	1	1	1
Top_10_enrich_pvalue	0.537428	1	1	1	1	1	1	1	1	1	1	1	1	1	1	1	1	1	1	1	1	1	1	1	1	1	1	1	1	1	1	1	1	1	1	1	1	1	1	1	1	1	1	1	1	1	1	1	1
Top_10_enrich_pvalue	0.537428	1	1	1	1	1	1	1	1	1	1	1	1	1	1	1	1	1	1	1	1	1	1	1	1	1	1	1	1	1	1	1	1	1	1	1	1	1	1	1	1	1	1	1	1	1	1	1	1
Top_10_enrich_pvalue	0.591821	1	1	1	1	1	1	1	1	1	1	1	1	1	1	1	1	1	1	1	1	1	1	1	1	1	1	1	1	1	1	1	1	1	1	1	1	1	1	1	1	1	1	1	1	1	1	1	1
Top_10_enrich_pvalue	0.459548	1	1	1	1	1	1	1	1	1	1	1	1	1	1	1	1	1	1	1	1	1	1	1	1	1	1	1	1	1	1	1	1	1	1	1	1	1	1	1	1	1	1	1	1	1	1	1	1
Average_Top10_pvalue	0.548756	1	1	1	1	1	1	1	1	1	1	1	1	1	1	1	1	1	1	1	1	1	1	1	1	1	1	1	1	1	1	1	1	1	1	1	1	1	1	1	1	1	1	1	1	1	1	1	1
alpha	0	0.01	0.02	0.03	0.04	0.05	0.06	0.07	0.08	0.09	0.1	0.11	0.12	0.13	0.14	0.15	0.16	0.17	0.18	0.19	0.2	0.21	0.22	0.23	0.24	0.25	0.26	0.27	0.28	0.29	0.3	0.31	0.32	0.33	0.34	0.35	0.36	0.37	0.38	0.39	0.4	0.41	0.42	0.43	0.44	0.45	0.46	0.47	0.48
Average NDCG@10	0.112035	0	0	0	0	0	0	0	0	0	0	0	0	0	0	0	0	0	0	0	0	0	0	0	0	0	0	0	0	0	0	0	0	0	0	0	0	0	0	0	0	0	0	0	0	0	0	0	0
Average_enriched_pvalue	0.548756	1	1	1	1	1	1	1	1	1	1	1	1	1	1	1	1	1	1	1	1	1	1	1	1	1	1	1	1	1	1	1	1	1	1	1	1	1	1	1	1	1	1	1	1	1	1	1	1
[truncated: 52 more columns]

## Sheet: GBM
alpha	0	0.01	0.02	0.03	0.04	0.05	0.06	0.07	0.08	0.09	0.1	0.11	0.12	0.13	0.14	0.15	0.16	0.17	0.18	0.19	0.2	0.21	0.22	0.23	0.24	0.25	0.26	0.27	0.28	0.29	0.3	0.31	0.32	0.33	0.34	0.35	0.36	0.37	0.38	0.39	0.4	0.41	0.42	0.43	0.44	0.45	0.46	0.47	0.48
NDCG@10	0.0221462	0.0664386	0.0856436	0.0856436	0.0856436	0.0856436	0.0864386	0.0950521	0.132877	0.132877	0.152877	0.161491	0.194	0.216997	0.230302	0.230302	0.249507	0.249507	0.249507	0.250302	0.27222	0.29674	0.29674	0.29674	0.29674	0.29674	0.29674	0.29674	0.29674	0.29674	0.29674	0.29674	0.29674	0.29674	0.288042	0.275781	0.254822	0.254822	0.254822	0.254822	0.254822	0.254822	0.254822	0.254822	0.254822	0.254822	0.254822	0.254822	0.254822
NDCG@10	0.0156697	0.152877	0.183637	0.241234	0.241234	0.241234	0.241234	0.241234	0.241234	0.241234	0.241234	0.241234	0.241234	0.254822	0.254822	0.254822	0.254822	0.254822	0.254822	0.254822	0.254822	0.254822	0.254822	0.256063	0.264738	0.288243	0.288243	0.288243	0.288243	0.288243	0.288243	0.288243	0.288243	0.288243	0.288243	0.288243	0.288243	0.310389	0.313945	0.321462	0.330161	0.330161	0.296942	0.282927	0.282927	0.282927	0.282927	0.282927	0.282927
NDCG@10	0.0221462	0.0664386	0.0856436	0.158579	0.174795	0.174795	0.174795	0.174795	0.174795	0.174795	0.174795	0.174795	0.213205	0.213205	0.213205	0.213205	0.213205	0.213205	0.227589	0.258349	0.315946	0.315946	0.315946	0.315946	0.315946	0.315946	0.315946	0.315946	0.315946	0.315946	0.315946	0.315946	0.315946	0.315946	0.315946	0.315946	0.315946	0.315946	0.282726	0.270466	0.268712	0.268712	0.268712	0.268712	0.268712	0.268712	0.268712	0.268712	0.268712
NDCG@10	0.0221462	0.0470091	0.0889272	0.155366	0.155366	0.155366	0.155366	0.155366	0.155366	0.135594	0.113448	0.132653	0.151858	0.151858	0.151858	0.171063	0.171063	0.196765	0.213776	0.226995	0.260214	0.260214	0.269623	0.307448	0.307448	0.307448	0.307448	0.307448	0.307448	0.287676	0.26553	0.26553	0.26553	0.26553	0.26553	0.26553	0.26553	0.26553	0.26553	0.26553	0.26553	0.26553	0.26553	0.26553	0.26553	0.26553	0.26553	0.26553	0.26553
NDCG@10	0.0221462	0.0856436	0.0856436	0.0856436	0.0856436	0.0864386	0.137923	0.194	0.194	0.213205	0.213205	0.213205	0.214	0.222614	0.260439	0.260439	0.260439	0.260439	0.260439	0.260439	0.260439	0.266936	0.307672	0.307672	0.307672	0.307672	0.307672	0.283152	0.26338	0.260439	0.260439	0.260439	0.260439	0.260439	0.260439	0.260439	0.260439	0.260439	0.260439	0.260439	0.260439	0.260439	0.260439	0.260439	0.260439	0.260439	0.260439	0.281398	0.286141
NDCG@10	0.0221462	0.0664386	0.0664386	0.0664386	0.0664386	0.0664386	0.0856436	0.104849	0.114257	0.146767	0.165972	0.165972	0.165972	0.166767	0.179986	0.213205	0.23241	0.219135	0.214959	0.235918	0.260439	0.274027	0.274027	0.274027	0.274027	0.274027	0.274027	0.274027	0.274027	0.274027	0.274027	0.274027	0.274027	0.274027	0.274027	0.274027	0.274027	0.274027	0.274027	0.274027	0.274027	0.274027	0.274027	0.274027	0.274027	0.274027	0.274027	0.278488	0.288042
NDCG@10	0.0221462	0.177512	0.200273	0.20779	0.20779	0.20779	0.20779	0.214287	0.296942	0.296942	0.296942	0.274229	0.255024	0.255024	0.255024	0.255024	0.255024	0.255024	0.274229	0.274229	0.274229	0.274229	0.274229	0.274229	0.293434	0.293434	0.293434	0.293434	0.293434	0.293434	0.293434	0.293434	0.293434	0.293434	0.293434	0.293434	0.293434	0.293434	0.293434	0.293434	0.293434	0.293434	0.293434	0.293434	0.293434	0.293434	0.293434	0.293434	0.293434
NDCG@10	0.0221462	0.0921405	0.152877	0.161491	0.188384	0.188384	0.188384	0.188384	0.188384	0.188384	0.188384	0.188384	0.188384	0.188384	0.208151	0.214246	0.241009	0.241009	0.241009	0.260214	0.260214	0.266711	0.307448	0.307448	0.307448	0.307448	0.307448	0.307448	0.307448	0.307448	0.307448	0.307448	0.307448	0.307448	0.307448	0.307448	0.307448	0.307448	0.307448	0.307448	0.307448	0.282927	0.264675	0.260214	0.260214	0.260214	0.260214	0.260214	0.260214
NDCG@10	0.0221462	0.119658	0.161491	0.174795	0.174795	0.194	0.194	0.194	0.194	0.213205	0.213205	0.213205	0.213205	0.214	0.236202	0.274027	0.274027	0.274027	0.274822	0.288042	0.321261	0.321261	0.321261	0.321261	0.321261	0.321261	0.321261	0.321261	0.321261	0.321261	0.321261	0.321261	0.321261	0.321261	0.321261	0.321261	0.321261	0.321261	0.321261	0.321261	0.321261	0.321261	0.321261	0.341261	0.343407	0.349875	0.35448	0.35448	0.35448
NDCG@10	0.0221462	0.0856436	0.0856436	0.0856436	0.0856436	0.0864386	0.118718	0.174795	0.188384	0.207589	0.233291	0.240808	0.240808	0.240808	0.240808	0.240808	0.240808	0.241603	0.254822	0.288042	0.288042	0.288042	0.288042	0.288042	0.288042	0.288042	0.288042	0.288042	0.288042	0.288042	0.288042	0.288042	0.288042	0.288042	0.288042	0.288042	0.288042	0.288042	0.288042	0.288042	0.288042	0.288042	0.288042	0.288042	0.288042	0.288042	0.288604	0.292639	0.304112
Average NDCG@10	0.0214985	0.0959799	0.119622	0.142262	0.146573	0.148653	0.159029	0.173676	0.188024	0.195059	0.199335	0.200598	0.207769	0.212448	0.22308	0.232714	0.239232	0.240554	0.246598	0.259735	0.276783	0.281893	0.290981	0.294888	0.297676	0.300026	0.300026	0.297574	0.295597	0.293326	0.291111	0.291111	0.291111	0.291111	0.290241	0.289015	0.286919	0.289134	0.286167	0.285693	0.286388	0.283936	0.278788	0.278941	0.279155	0.279802	0.280319	0.283264	0.285842
Top_10_enrich_pvalue	0.802703	0.802703	0.600236	0.600236	0.600236	0.402428	0.402428	0.402428	0.402428	0.402428	0.402428	0.205131	0.205131	0.203024	0.200324	0.200439	0.203024	0.203024	0.203024	0.203024	0.203024	0.203024	0.203024	0.203024	0.203024	0.203024	0.203024	0.203024	0.203024	0.203024	0.203024	0.203024	0.203024	0.203024	0.203024	0.203024	0.203024	0.203024	0.203024	0.203024	0.203024	0.203024	0.203024	0.203024	0.203024	0.203024	0.203024	0.203024	0.203024
Top_10_enrich_pvalue	0.802192	0.40294	0.40294	0.40294	0.40294	0.402825	0.402825	0.402825	0.402825	0.402825	0.402825	0.402825	0.402825	0.205016	0.205016	0.205016	0.205016	0.205016	0.205016	0.205016	0.205016	0.205016	0.205016	0.205016	0.205016	0.205016	0.205016	0.205016	0.205016	0.205016	0.205016	0.205016	0.205016	0.205016	0.205016	0.205016	0.205016	0.205016	0.205016	0.205016	0.205016	0.205016	0.205016	0.205016	0.205016	0.205016	0.205016	0.205016	0.205016
Top_10_enrich_pvalue	0.802703	0.800118	0.800118	0.602822	0.602822	0.602822	0.602822	0.602822	0.602822	0.40294	0.205643	0.205643	0.205643	0.205643	0.205643	0.205643	0.205643	0.00783476	0.00783476	0.00783476	0.00783476	0.00783476	0.00783476	0.00783476	0.00783476	0.00783476	0.00783476	0.00783476	0.00783476	0.00783476	0.00783476	0.00783476	0.00783476	0.00783476	0.00783476	0.00783476	0.00783476	0.00783476	0.00783476	0.00783476	0.00783476	0.00783476	0.00783476	0.00783476	0.00783476	0.00783476	0.00783476	0.00783476	0.00783476
Top_10_enrich_pvalue	0.802703	0.802192	0.604895	0.407598	0.407598	0.407598	0.407598	0.405013	0.404898	0.40231	0.205016	0.205016	0.01042	0.01042	0.01042	0.01042	0.00771972	0.00771972	0.00771972	0.00771972	0.00771972	0.00771972	0.00771972	0.00771972	0.00771972	0.00771972	0.0103049	0.0103049	0.0103049	0.0103049	0.0103049	0.0103049	0.0103049	0.0103049	0.0103049	0.0103049	0.0103049	0.0103049	0.0103049	0.0103049	0.0103049	0.0103049	0.0103049	0.0103049	0.0103049	0.0103049	0.00819729	0.00819729	0.00819729
Top_10_enrich_pvalue	0.802703	0.602822	0.602822	0.602822	0.602822	0.602822	0.405525	0.40541	0.40541	0.208113	0.208113	0.208113	0.208113	0.208113	0.208113	0.205528	0.205528	0.205528	0.205528	0.205528	0.205528	0.205528	0.205528	0.205528	0.205528	0.205528	0.205528	0.205528	0.205528	0.205528	0.205528	0.205528	0.205528	0.205528	0.205528	0.205528	0.205528	0.205528	0.205528	0.205528	0.205528	0.205528	0.205528	0.205528	0.205528	0.205528	0.205528	0.205528	0.205528
Top_10_enrich_pvalue	0.802703	0.800118	0.800118	0.800118	0.800118	0.800118	0.600236	0.600236	0.600236	0.205643	0.00783476	0.00783476	0.00783476	0.00783476	0.00783476	0.00783476	0.00783476	0.00783476	0.00783476	0.00572714	0.00783476	0.00783476	0.00783476	0.00783476	0.00783476	0.00783476	0.00783476	0.00783476	0.00783476	0.00783476	0.00783476	0.00783476	0.00783476	0.00783476	0.00783476	0.00783476	0.00783476	0.00783476	0.00783476	0.00783476	0.00783476	0.00783476	0.00783476	0.00783476	0.00783476	0.00783476	0.00783476	0.00783476	0.00783476
Top_10_enrich_pvalue	0.802703	0.602195	0.404898	0.404898	0.404898	0.404898	0.404898	0.404898	0.207602	0.207602	0.207602	0.207602	0.207602	0.207602	0.205412	0.205412	0.00811522	0.00811522	0.00553003	0.00553003	0.00553003	0.00553003	0.0056121	0.00771972	0.00771972	0.00771972	0.00771972	0.0103049	0.0103049	0.0103049	0.0103049	0.0103049	0.0103049	0.0103049	0.0103049	0.0103049	0.0103049	0.0103049	0.0103049	0.0103049	0.0103049	0.0103049	0.0103049	0.0103049	0.0103049	0.0103049	0.0103049	0.0103049	0.0103049
Top_10_enrich_pvalue	0.802703	0.602822	0.602822	0.602822	0.405013	0.405013	0.405013	0.405013	0.405013	0.405013	0.402906	0.402906	0.402906	0.205609	0.203024	0.203024	0.203024	0.00572714	0.00572714	0.00572714	0.00831233	0.00831233	0.00831233	0.00831233	0.00831233	0.00831233	0.00831233	0.00831233	0.00831233	0.00831233	0.00831233	0.00831233	0.00831233	0.00831233	0.00831233	0.00831233	0.00831233	0.00831233	0.00831233	0.00831233	0.00831233	0.00831233	0.00831233	0.00831233	0.00831233	0.00831233	0.00831233	0.00831233	0.00831233
Top_10_enrich_pvalue	0.802703	0.602822	0.602707	0.602707	0.602707	0.40541	0.40541	0.40541	0.40541	0.208113	0.208113	0.208113	0.20541	0.00760158	0.00760158	0.00760158	0.00760158	0.00760158	0.00760158	0.00760158	0.00760158	0.00760158	0.0103049	0.0103049	0.0103049	0.0103049	0.0103049	0.0103049	0.0103049	0.0103049	0.0103049	0.0103049	0.0103049	0.0103049	0.0103049	0.0103049	0.0103049	0.0103049	0.0103049	0.0103049	0.0103049	0.0103049	0.0103049	0.0103049	0.0103049	0.0103049	0.0103049	0.0103049	0.0103049
Top_10_enrich_pvalue	0.802703	0.602707	0.602707	0.602707	0.602707	0.602707	0.602707	0.404898	0.404898	0.402791	0.205494	0.205494	0.205494	0.205494	0.205494	0.205494	0.205494	0.205494	0.205494	0.205494	0.205494	0.205494	0.205494	0.205494	0.205494	0.205494	0.205494	0.205494	0.205494	0.205494	0.205494	0.205494	0.205494	0.205494	0.205494	0.205494	0.205494	0.205494	0.205494	0.205494	0.205494	0.205494	0.205494	0.205494	0.205494	0.205494	0.205494	0.205494	0.205494
Average_Top10_pvalue	0.802652	0.662144	0.602426	0.562967	0.543186	0.503664	0.463946	0.443895	0.424154	0.324778	0.245597	0.225868	0.206138	0.146636	0.145888	0.145641	0.1259	0.0863895	0.086131	0.0859202	0.0863895	0.0863895	0.0866681	0.0868788	0.0868788	0.0868788	0.0871374	0.0873959	0.0873959	0.0873959	0.0873959	0.0873959	0.0873959	0.0873959	0.0873959	0.0873959	0.0873959	0.0873959	0.0873959	0.0873959	0.0873959	0.0873959	0.0873959	0.0873959	0.0873959	0.0873959	0.0871851	0.0871851	0.0871851
alpha	0	0.01	0.02	0.03	0.04	0.05	0.06	0.07	0.08	0.09	0.1	0.11	0.12	0.13	0.14	0.15	0.16	0.17	0.18	0.19	0.2	0.21	0.22	0.23	0.24	0.25	0.26	0.27	0.28	0.29	0.3	0.31	0.32	0.33	0.34	0.35	0.36	0.37	0.38	0.39	0.4	0.41	0.42	0.43	0.44	0.45	0.46	0.47	0.48
Average NDCG@10	0.0214985	0.0959799	0.119622	0.142262	0.146573	0.148653	0.159029	0.173676	0.188024	0.195059	0.199335	0.200598	0.207769	0.212448	0.22308	0.232714	0.239232	0.240554	0.246598	0.259735	0.276783	0.281893	0.290981	0.294888	0.297676	0.300026	0.300026	0.297574	0.295597	0.293326	0.291111	0.291111	0.291111	0.291111	0.290241	0.289015	0.286919	0.289134	0.286167	0.285693	0.286388	0.283936	0.278788	0.278941	0.279155	0.279802	0.280319	0.283264	0.285842
Average_enriched_pvalue	0.802652	0.662144	0.602426	0.562967	0.543186	0.503664	0.463946	0.443895	0.424154	0.324778	0.245597	0.225868	0.206138	0.146636	0.145888	0.145641	0.1259	0.0863895	0.086131	0.0859202	0.0863895	0.0863895	0.0866681	0.0868788	0.0868788	0.0868788	0.0871374	0.0873959	0.0873959	0.0873959	0.0873959	0.0873959	0.0873959	0.0873959	0.0873959	0.0873959	0.0873959	0.0873959	0.0873959	0.0873959	0.0873959	0.0873959	0.0873959	0.0873959	0.0873959	0.0873959	0.0871851	0.0871851	0.0871851
[truncated: 52 more columns]

## Sheet: LGG
alpha	0	0.01	0.02	0.03	0.04	0.05	0.06	0.07	0.08	0.09	0.1	0.11	0.12	0.13	0.14	0.15	0.16	0.17	0.18	0.19	0.2	0.21	0.22	0.23	0.24	0.25	0.26	0.27	0.28	0.29	0.3	0.31	0.32	0.33	0.34	0.35	0.36	0.37	0.38	0.39	0.4	0.41	0.42	0.43	0.44	0.45	0.46	0.47	0.48
NDCG@20	0.0121544	0	0	0	0	0.05	0.05	0.118244	0.118244	0.118244	0.118244	0.118244	0.118244	0.118244	0.118244	0.118244	0.118244	0.118244	0.118244	0.218597	0.486396	0.656446	0.763615	0.881309	0.959597	0.969977	0.979401	0.981023	0.981023	0.982128	0.983843	0.985079	0.987088	0.98827	0.988567	0.988795	0.989237	0.989237	0.989237	0.989237	0.989237	0.989237	0.98944	0.98944	0.98944	0.989699	0.989699	0.989699	0.989699
NDCG@20	0.0113739	0	0	0	0	0	0.0897722	0.0897722	0.0897722	0.0897722	0.0897722	0.0897722	0.0897722	0.0897722	0.0897722	0.0897722	0.0897722	0.0897722	0.0987343	0.226176	0.398472	0.589508	0.704137	0.838152	0.926195	0.944767	0.953907	0.955543	0.956528	0.956936	0.959337	0.960449	0.962226	0.963374	0.964019	0.964169	0.964397	0.964397	0.964397	0.964397	0.964397	0.964397	0.964601	0.964601	0.964601	0.964601	0.964601	0.964601	0.964601
NDCG@20	0.0121544	0	0	0	0	0.0556503	0.0897722	0.0897722	0.0897722	0.0897722	0.0897722	0.0897722	0.0897722	0.0897722	0.0897722	0.0897722	0.0897722	0.0897722	0.0897722	0.156257	0.43117	0.545644	0.715943	0.857349	0.908726	0.942148	0.942965	0.956108	0.956888	0.958023	0.959041	0.960584	0.96227	0.963454	0.964281	0.964768	0.964768	0.964971	0.964971	0.964971	0.964971	0.964971	0.964971	0.965306	0.965306	0.965306	0.965306	0.965306	0.965306
NDCG@20	0.0121544	0	0	0	0	0	0.0897722	0.0897722	0.0897722	0.0897722	0.0897722	0.0897722	0.0897722	0.0897722	0.0897722	0.0897722	0.0897722	0.0897722	0.0897722	0.202998	0.486534	0.605303	0.711383	0.891078	0.944612	0.963256	0.972797	0.973578	0.974694	0.975186	0.976204	0.977739	0.980591	0.981078	0.981837	0.981837	0.982134	0.982363	0.982363	0.982363	0.982363	0.982545	0.982545	0.98289	0.98289	0.98289	0.98289	0.98289	0.98289
NDCG@20	0.0178104	0	0	0	0	0	0.0556503	0.0897722	0.0897722	0.0897722	0.0897722	0.0897722	0.0897722	0.0897722	0.0897722	0.0897722	0.0897722	0.0897722	0.0897722	0.203682	0.499074	0.630931	0.68673	0.835313	0.940642	0.960797	0.973509	0.974118	0.974611	0.975221	0.97653	0.977863	0.981206	0.981874	0.982478	0.982813	0.98311	0.983338	0.983338	0.983338	0.983338	0.983338	0.983558	0.983558	0.983558	0.983558	0.983558	0.983558	0.983558
NDCG@20	0.0113739	0	0	0	0	0.0341218	0.102366	0.102366	0.102366	0.102366	0.102366	0.102366	0.102366	0.102366	0.102366	0.102366	0.102366	0.102366	0.102366	0.254744	0.39372	0.60587	0.680676	0.813181	0.889715	0.950012	0.959725	0.959725	0.960964	0.962391	0.963776	0.965256	0.966917	0.967404	0.968502	0.969008	0.969789	0.970017	0.970017	0.970276	0.970276	0.970276	0.970441	0.970441	0.970441	0.970441	0.970441	0.970441	0.970441
NDCG@20	0.0121544	0	0	0	0	0.0341218	0.0463544	0.118244	0.118244	0.118244	0.118244	0.118244	0.118244	0.118244	0.118244	0.118244	0.118244	0.118244	0.118244	0.196592	0.548295	0.620758	0.708093	0.832788	0.91567	0.959354	0.968047	0.968553	0.968553	0.970802	0.971237	0.974558	0.97579	0.977874	0.978517	0.979042	0.979225	0.979225	0.979225	0.979225	0.979225	0.979407	0.979407	0.979407	0.979407	0.979407	0.979407	0.979407	0.979407
NDCG@20	0.0121544	0	0	0	0	0.0727113	0.0727113	0.0727113	0.0727113	0.0727113	0.0727113	0.0727113	0.0727113	0.0727113	0.0727113	0.0727113	0.0727113	0.0727113	0.0727113	0.0890918	0.457966	0.548245	0.635205	0.807287	0.936709	0.949641	0.965506	0.965851	0.96626	0.970328	0.971472	0.972709	0.975706	0.977591	0.977888	0.978147	0.978674	0.978674	0.978674	0.978674	0.978674	0.978916	0.978916	0.978916	0.978916	0.978916	0.978916	0.978916	0.978916
NDCG@20	0.0121544	0	0	0	0	0	0.0765916	0.102366	0.102366	0.102366	0.102366	0.102366	0.102366	0.102366	0.102366	0.102366	0.102366	0.102366	0.102366	0.266144	0.45384	0.61238	0.710342	0.876291	0.949694	0.973664	0.974557	0.974966	0.974966	0.977225	0.979519	0.981288	0.983227	0.983981	0.985033	0.985033	0.985378	0.985543	0.985543	0.985543	0.985543	0.985745	0.985745	0.985927	0.985927	0.985927	0.985927	0.985927	0.985927
NDCG@20	0.0178104	0	0	0	0	0.0170609	0.0777617	0.102366	0.102366	0.102366	0.102366	0.102366	0.102366	0.102366	0.102366	0.102366	0.102366	0.102366	0.102366	0.186743	0.417418	0.58826	0.67408	0.82317	0.93455	0.954683	0.963359	0.964503	0.965341	0.966241	0.967683	0.969863	0.972044	0.974222	0.974222	0.974864	0.975352	0.975352	0.975352	0.975352	0.975352	0.975517	0.975517	0.975517	0.975517	0.975517	0.975517	0.975517	0.975517
Average NDCG@20	0.0131295	0	0	0	0	0.0263666	0.0750751	0.0975384	0.0975384	0.0975384	0.0975384	0.0975384	0.0975384	0.0975384	0.0975384	0.0975384	0.0975384	0.0975384	0.0984346	0.200103	0.457289	0.600334	0.699021	0.845592	0.930611	0.95683	0.965377	0.967397	0.967983	0.969448	0.970864	0.972539	0.974707	0.975912	0.976534	0.976848	0.977206	0.977312	0.977312	0.977338	0.977338	0.977435	0.977514	0.9776	0.9776	0.977626	0.977626	0.977626	0.977626
Top_20_enrich_pvalue	0.807336	1	1	1	1	0.808266	0.808266	0.422938	0.422938	0.422938	0.422938	0.422938	0.422938	0.422938	0.422938	0.422938	0.422938	0.422938	0.422938	0.414672	1.34829e-06	3.44859e-11	2.28197e-11	-4.25215e-13	-5.58131e-13	-5.58131e-13	-5.58131e-13	-5.58131e-13	-5.58131e-13	-5.58131e-13	-5.58131e-13	-5.58131e-13	-5.58131e-13	-5.58131e-13	-5.58131e-13	-5.58131e-13	-5.58131e-13	-5.58131e-13	-5.58131e-13	-5.58131e-13	-5.58131e-13	-5.58131e-13	-5.58131e-13	-5.58131e-13	-5.58131e-13	-5.58131e-13	-5.58131e-13	-5.58131e-13	-5.58131e-13
Top_20_enrich_pvalue	0.807336	1	1	1	1	1	0.607943	0.607943	0.607943	0.607943	0.607943	0.607943	0.607943	0.607943	0.607943	0.607943	0.607943	0.607943	0.415279	0.400608	0.2	1.8722e-06	5.80415e-08	1.33347e-09	-5.04263e-13	-5.07017e-13	-5.07017e-13	-5.07017e-13	-5.07017e-13	-5.07017e-13	-5.07017e-13	-5.07017e-13	-5.07017e-13	-5.07017e-13	-5.07017e-13	-5.07017e-13	-5.07017e-13	-5.07017e-13	-5.07017e-13	-5.07017e-13	-5.07017e-13	-5.07017e-13	-5.07017e-13	-5.07017e-13	-5.07017e-13	-5.07017e-13	-5.07017e-13	-5.07017e-13	-5.07017e-13
Top_20_enrich_pvalue	0.807336	1	1	1	1	0.800607	0.607943	0.607943	0.607943	0.607943	0.607943	0.607943	0.607943	0.607943	0.607943	0.607943	0.607943	0.607943	0.607943	0.407371	0.2	1.90915e-06	3.39091e-11	2.22419e-11	2.22419e-11	-6.43796e-13	-6.43796e-13	-6.46549e-13	-6.46549e-13	-6.46549e-13	-6.46549e-13	-6.46549e-13	-6.46549e-13	-6.46549e-13	-6.46549e-13	-6.46549e-13	-6.46549e-13	-6.46549e-13	-6.46549e-13	-6.46549e-13	-6.46549e-13	-6.46549e-13	-6.46549e-13	-6.46549e-13	-6.46549e-13	-6.46549e-13	-6.46549e-13	-6.46549e-13	-6.46549e-13
Top_20_enrich_pvalue	0.807336	1	1	1	1	1	0.607943	0.607943	0.607943	0.607943	0.607943	0.607943	0.607943	0.607943	0.607943	0.607943	0.607943	0.607943	0.607943	0.40061	0.2	3.77205e-08	7.64356e-10	1.10207e-11	-6.45484e-13	-6.46549e-13	-6.46549e-13	-6.46549e-13	-6.46549e-13	-6.46549e-13	-6.46549e-13	-6.46549e-13	-6.46549e-13	-6.46549e-13	-6.46549e-13	-6.46549e-13	-6.46549e-13	-6.46549e-13	-6.46549e-13	-6.46549e-13	-6.46549e-13	-6.46549e-13	-6.46549e-13	-6.46549e-13	-6.46549e-13	-6.46549e-13	-6.46549e-13	-6.46549e-13	-6.46549e-13
Top_20_enrich_pvalue	0.808266	1	1	1	1	1	0.800607	0.607943	0.607943	0.607943	0.607943	0.607943	0.607943	0.607943	0.607943	0.607943	0.607943	0.607943	0.607943	0.216209	3.62397e-05	3.84851e-08	3.77205e-08	3.69556e-08	-6.46549e-13	-6.46549e-13	-6.46549e-13	-6.46549e-13	-6.46549e-13	-6.46549e-13	-6.46549e-13	-6.46549e-13	-6.46549e-13	-6.46549e-13	-6.46549e-13	-6.46549e-13	-6.46549e-13	-6.46549e-13	-6.46549e-13	-6.46549e-13	-6.46549e-13	-6.46549e-13	-6.46549e-13	-6.46549e-13	-6.46549e-13	-6.46549e-13	-6.46549e-13	-6.46549e-13	-6.46549e-13
Top_20_enrich_pvalue	0.807336	1	1	1	1	0.807336	0.422008	0.422008	0.422008	0.422008	0.422008	0.422008	0.422008	0.422008	0.422008	0.422008	0.422008	0.422008	0.422008	0.407336	0.200034	9.49978e-08	3.82896e-08	7.64386e-10	-3.52407e-13	-6.46549e-13	-5.07017e-13	-5.07017e-13	-5.07017e-13	-5.07017e-13	-5.07017e-13	-5.07017e-13	-5.07017e-13	-5.07017e-13	-5.07017e-13	-5.07017e-13	-5.07017e-13	-5.07017e-13	-5.07017e-13	-5.07017e-13	-5.07017e-13	-5.07017e-13	-5.07017e-13	-5.07017e-13	-5.07017e-13	-5.07017e-13	-5.07017e-13	-5.07017e-13	-5.07017e-13
Top_20_enrich_pvalue	0.807336	1	1	1	1	0.807336	0.615602	0.422938	0.422938	0.422938	0.422938	0.422938	0.422938	0.422938	0.422938	0.422938	0.422938	0.422938	0.422938	0.415602	0.007336	3.36187e-05	3.36187e-05	1.31054e-06	1.10207e-11	-6.46549e-13	-5.07017e-13	-5.07017e-13	-5.07017e-13	-5.07017e-13	-5.07017e-13	-5.07017e-13	-5.07017e-13	-5.07017e-13	-5.07017e-13	-5.07017e-13	-5.07017e-13	-5.07017e-13	-5.07017e-13	-5.07017e-13	-5.07017e-13	-5.07017e-13	-5.07017e-13	-5.07017e-13	-5.07017e-13	-5.07017e-13	-5.07017e-13	-5.07017e-13	-5.07017e-13
Top_20_enrich_pvalue	0.807336	1	1	1	1	0.800034	0.800034	0.800034	0.800034	0.800034	0.800034	0.800034	0.800034	0.800034	0.800034	0.800034	0.800034	0.800034	0.800034	0.60064	0.00826627	0.000734965	4.40582e-05	1.33346e-09	-6.46549e-13	-6.46549e-13	-6.46549e-13	-6.46549e-13	-6.46549e-13	-6.46549e-13	-6.46549e-13	-6.46549e-13	-6.46549e-13	-6.46549e-13	-6.46549e-13	-6.46549e-13	-6.46549e-13	-6.46549e-13	-6.46549e-13	-6.46549e-13	-6.46549e-13	-6.46549e-13	-6.46549e-13	-6.46549e-13	-6.46549e-13	-6.46549e-13	-6.46549e-13	-6.46549e-13	-6.46549e-13
Top_20_enrich_pvalue	0.807336	1	1	1	1	1	0.422008	0.422008	0.422008	0.422008	0.422008	0.422008	0.422008	0.422008	0.422008	0.422008	0.422008	0.422008	0.422008	0.214672	0.200034	1.31057e-06	1.31055e-06	7.64094e-10	-6.45484e-13	-6.46549e-13	-6.46549e-13	-6.46549e-13	-6.46549e-13	-6.46549e-13	-6.46549e-13	-6.46549e-13	-6.46549e-13	-6.46549e-13	-6.46549e-13	-6.46549e-13	-6.46549e-13	-6.46549e-13	-6.46549e-13	-6.46549e-13	-6.46549e-13	-6.46549e-13	-6.46549e-13	-6.46549e-13	-6.46549e-13	-6.46549e-13	-6.46549e-13	-6.46549e-13	-6.46549e-13
Top_20_enrich_pvalue	0.808266	1	1	1	1	0.807336	0.422008	0.422008	0.422008	0.422008	0.422008	0.422008	0.422008	0.422008	0.422008	0.422008	0.422008	0.422008	0.422008	0.414672	0.200001	9.57625e-08	3.83013e-08	2.23727e-11	-6.46549e-13	-6.46549e-13	-6.46549e-13	-6.46549e-13	-6.46549e-13	-6.46549e-13	-6.46549e-13	-6.46549e-13	-6.46549e-13	-6.46549e-13	-6.46549e-13	-6.46549e-13	-6.46549e-13	-6.46549e-13	-6.46549e-13	-6.46549e-13	-6.46549e-13	-6.46549e-13	-6.46549e-13	-6.46549e-13	-6.46549e-13	-6.46549e-13	-6.46549e-13	-6.46549e-13	-6.46549e-13
Average_Top20_enriched_pvalue	0.807522	1	1	1	1	0.883091	0.611436	0.534371	0.534371	0.534371	0.534371	0.534371	0.534371	0.534371	0.534371	0.534371	0.534371	0.534371	0.515104	0.389239	0.121571	7.73942e-05	7.91606e-06	1.35174e-07	2.86172e-12	-6.23479e-13	-5.95572e-13	-5.95848e-13	-5.95848e-13	-5.95848e-13	-5.95848e-13	-5.95848e-13	-5.95848e-13	-5.95848e-13	-5.95848e-13	-5.95848e-13	-5.95848e-13	-5.95848e-13	-5.95848e-13	-5.95848e-13	-5.95848e-13	-5.95848e-13	-5.95848e-13	-5.95848e-13	-5.95848e-13	-5.95848e-13	-5.95848e-13	-5.95848e-13	-5.95848e-13
Alpha	0	0.01	0.02	0.03	0.04	0.05	0.06	0.07	0.08	0.09	0.1	0.11	0.12	0.13	0.14	0.15	0.16	0.17	0.18	0.19	0.2	0.21	0.22	0.23	0.24	0.25	0.26	0.27	0.28	0.29	0.3	0.31	0.32	0.33	0.34	0.35	0.36	0.37	0.38	0.39	0.4	0.41	0.42	0.43	0.44	0.45	0.46	0.47	0.48
Average NDCG@20	0.0131295	0	0	0	0	0.0263666	0.0750751	0.0975384	0.0975384	0.0975384	0.0975384	0.0975384	0.0975384	0.0975384	0.0975384	0.0975384	0.0975384	0.0975384	0.0984346	0.200103	0.457289	0.600334	0.699021	0.845592	0.930611	0.95683	0.965377	0.967397	0.967983	0.969448	0.970864	0.972539	0.974707	0.975912	0.976534	0.976848	0.977206	0.977312	0.977312	0.977338	0.977338	0.977435	0.977514	0.9776	0.9776	0.977626	0.977626	0.977626	0.977626
Average_enriched_pvalue	0.807522	1	1	1	1	0.883091	0.611436	0.534371	0.534371	0.534371	0.534371	0.534371	0.534371	0.534371	0.534371	0.534371	0.534371	0.534371	0.515104	0.389239	0.121571	7.73942e-05	7.91606e-06	1.35174e-07	2.86172e-12	-6.23479e-13	-5.95572e-13	-5.95848e-13	-5.95848e-13	-5.95848e-13	-5.95848e-13	-5.95848e-13	-5.95848e-13	-5.95848e-13	-5.95848e-13	-5.95848e-13	-5.95848e-13	-5.95848e-13	-5.95848e-13	-5.95848e-13	-5.95848e-13	-5.95848e-13	-5.95848e-13	-5.95848e-13	-5.95848e-13	-5.95848e-13	-5.95848e-13	-5.95848e-13	-5.95848e-13
[truncated: 52 more columns]

## Sheet: OV
alpha	0	0.01	0.02	0.03	0.04	0.05	0.06	0.07	0.08	0.09	0.1	0.11	0.12	0.13	0.14	0.15	0.16	0.17	0.18	0.19	0.2	0.21	0.22	0.23	0.24	0.25	0.26	0.27	0.28	0.29	0.3	0.31	0.32	0.33	0.34	0.35	0.36	0.37	0.38	0.39	0.4	0.41	0.42	0.43	0.44	0.45	0.46	0.47	0.48
NDCG@20	0.147811	0.350226	0.350226	0.350226	0.350226	0.350226	0.350226	0.350226	0.350226	0.350226	0.350226	0.350226	0.350226	0.350226	0.350226	0.350226	0.350226	0.350226	0.350226	0.350226	0.350226	0.350226	0.350226	0.350226	0.350226	0.350226	0.350226	0.351551	0.351551	0.362125	0.362125	0.362125	0.362125	0.362125	0.362125	0.369165	0.369165	0.369165	0.369165	0.369165	0.369165	0.369165	0.369165	0.369165	0.369165	0.369165	0.369165	0.369165	0.369165
NDCG@20	0.13689	0.345284	0.345284	0.345284	0.345284	0.345284	0.345284	0.345284	0.345284	0.355124	0.355649	0.355649	0.355649	0.355649	0.355649	0.355649	0.355649	0.355649	0.355649	0.355649	0.355649	0.355649	0.355649	0.355649	0.356637	0.356637	0.356637	0.356637	0.356637	0.356637	0.356637	0.363321	0.363548	0.363548	0.363548	0.363548	0.363548	0.363548	0.363548	0.363548	0.363548	0.363548	0.363548	0.363548	0.363548	0.363548	0.363548	0.363548	0.363548
NDCG@20	0.140476	0.297781	0.297781	0.297781	0.297781	0.297781	0.297781	0.297781	0.297781	0.297781	0.297781	0.297781	0.297781	0.297781	0.297781	0.297781	0.297781	0.298305	0.298305	0.298305	0.298305	0.298305	0.298305	0.298305	0.30867	0.309367	0.309367	0.309367	0.309367	0.309367	0.309367	0.320172	0.320172	0.320172	0.320172	0.320172	0.320172	0.320172	0.320172	0.320172	0.320172	0.320172	0.320172	0.320172	0.320172	0.320172	0.320172	0.320172	0.320172
NDCG@20	0.15123	0.321391	0.321391	0.321391	0.321391	0.321391	0.321391	0.321391	0.321391	0.321391	0.321391	0.321391	0.321391	0.321391	0.321391	0.321391	0.321391	0.321391	0.321391	0.321391	0.321391	0.331565	0.333459	0.333459	0.333459	0.333459	0.333459	0.333459	0.333459	0.333459	0.333459	0.333459	0.333459	0.333459	0.333459	0.333459	0.343459	0.344033	0.344033	0.344033	0.344033	0.344033	0.344033	0.344033	0.344033	0.344033	0.344033	0.344033	0.344033
NDCG@20	0.14628	0.33737	0.33737	0.33737	0.33737	0.33737	0.34721	0.347545	0.347545	0.347545	0.347545	0.347545	0.347545	0.347545	0.347545	0.347545	0.347545	0.347545	0.347545	0.347545	0.347545	0.347545	0.347545	0.348216	0.348216	0.348216	0.348216	0.348216	0.348216	0.348216	0.348216	0.348216	0.348216	0.358216	0.358216	0.358216	0.358216	0.358216	0.358216	0.358216	0.358216	0.358216	0.358216	0.358216	0.358216	0.358216	0.358216	0.358216	0.358216
NDCG@20	0.14545	0.349811	0.349811	0.349811	0.349811	0.349811	0.349811	0.349811	0.349811	0.349811	0.349811	0.349811	0.349811	0.349811	0.349811	0.349811	0.349811	0.349811	0.349811	0.350799	0.350799	0.350799	0.350799	0.350799	0.350799	0.350799	0.350799	0.350799	0.350799	0.360639	0.360639	0.360639	0.367978	0.367978	0.367978	0.367978	0.367978	0.367978	0.367978	0.367978	0.367978	0.367978	0.367978	0.367978	0.367978	0.367978	0.367978	0.367978	0.367978
NDCG@20	0.147699	0.352559	0.352559	0.352559	0.352559	0.352559	0.352559	0.352559	0.352559	0.352559	0.352559	0.352559	0.352559	0.352559	0.352559	0.352559	0.352559	0.352559	0.352559	0.352559	0.362399	0.362733	0.362733	0.362733	0.362733	0.362733	0.362733	0.362733	0.362733	0.363722	0.363722	0.363722	0.363722	0.370405	0.370762	0.370762	0.370762	0.370762	0.370762	0.370762	0.370762	0.370762	0.370762	0.370762	0.370762	0.370762	0.370762	0.370762	0.370762
NDCG@20	0.151227	0.332414	0.332414	0.332414	0.332414	0.332414	0.332414	0.332414	0.332414	0.332414	0.332414	0.332414	0.332414	0.332414	0.332414	0.342253	0.342588	0.342987	0.352827	0.353161	0.353161	0.353161	0.353161	0.353161	0.353161	0.353161	0.353161	0.353161	0.359954	0.362096	0.362096	0.362096	0.362096	0.362096	0.362096	0.362096	0.362096	0.362096	0.362096	0.362096	0.362096	0.362096	0.362096	0.362096	0.362096	0.362096	0.362096	0.362096	0.362096
NDCG@20	0.143962	0.349879	0.349879	0.349879	0.349879	0.349879	0.349879	0.349879	0.349879	0.349879	0.349879	0.349879	0.360053	0.360053	0.360053	0.360053	0.360053	0.360053	0.360053	0.360053	0.360053	0.360053	0.360053	0.360053	0.360053	0.360053	0.360053	0.360053	0.360053	0.360053	0.360053	0.360053	0.371947	0.371947	0.371947	0.371947	0.371947	0.371947	0.371947	0.371947	0.371947	0.371947	0.371947	0.371947	0.371947	0.371947	0.371947	0.371947	0.371947
NDCG@20	0.142237	0.340215	0.340215	0.340215	0.340215	0.340215	0.340215	0.340215	0.340215	0.340215	0.340215	0.340215	0.340215	0.340215	0.340215	0.340215	0.340215	0.346899	0.347126	0.347126	0.347126	0.347126	0.347126	0.347126	0.347126	0.347126	0.347126	0.347126	0.347126	0.34902	0.34902	0.34902	0.34902	0.34902	0.34902	0.34902	0.359194	0.359194	0.359194	0.359194	0.359194	0.359194	0.359194	0.359194	0.359194	0.359194	0.359194	0.359194	0.359194
Average NDCG@20	0.145326	0.337693	0.337693	0.337693	0.337693	0.337693	0.338677	0.33871	0.33871	0.339694	0.339747	0.339747	0.340764	0.340764	0.340764	0.341748	0.341782	0.342542	0.343549	0.343681	0.344665	0.345716	0.345906	0.345973	0.347108	0.347178	0.347178	0.34731	0.34799	0.350533	0.350533	0.352282	0.354228	0.355897	0.355932	0.356636	0.358654	0.358711	0.358711	0.358711	0.358711	0.358711	0.358711	0.358711	0.358711	0.358711	0.358711	0.358711	0.358711
Top_20_enrich_pvalue	0.436259	0.299247	0.299247	0.299247	0.299247	0.299247	0.299247	0.299247	0.299247	0.299247	0.299247	0.299247	0.299247	0.299247	0.299247	0.299247	0.299247	0.299247	0.299247	0.299247	0.299247	0.299247	0.299247	0.299247	0.299247	0.299247	0.299247	0.299247	0.249323	0.249323	0.249323	0.249323	0.249323	0.249323	0.206411	0.206411	0.206411	0.206411	0.206411	0.206411	0.206411	0.206411	0.206411	0.206411	0.206411	0.206411	0.206411	0.206411	0.206411
Top_20_enrich_pvalue	0.42465	0.30079	0.30079	0.30079	0.30079	0.30079	0.30079	0.256334	0.256334	0.256334	0.256334	0.256334	0.256334	0.256334	0.256334	0.256334	0.256334	0.256334	0.256334	0.256334	0.256334	0.256334	0.256334	0.256334	0.256334	0.256334	0.256334	0.256334	0.256334	0.256334	0.256334	0.23083	0.23083	0.23083	0.23083	0.23083	0.23083	0.23083	0.23083	0.23083	0.23083	0.23083	0.23083	0.23083	0.23083	0.23083	0.23083	0.23083	0.23083
Top_20_enrich_pvalue	0.539141	0.408992	0.408992	0.408992	0.408992	0.408992	0.408992	0.408992	0.408992	0.408992	0.408992	0.408992	0.408992	0.408992	0.408992	0.408992	0.408992	0.408992	0.408822	0.408822	0.408822	0.408822	0.408822	0.408822	0.388358	0.388358	0.388358	0.388358	0.388358	0.388358	0.350734	0.350734	0.350734	0.350734	0.350734	0.350734	0.350734	0.350734	0.350734	0.350734	0.350734	0.350734	0.350734	0.350734	0.350734	0.350734	0.350734	0.350734	0.350734
Top_20_enrich_pvalue	0.428931	0.379088	0.379088	0.379088	0.379088	0.379088	0.379088	0.379088	0.379088	0.379088	0.379088	0.379088	0.379088	0.379088	0.379088	0.379088	0.379088	0.379088	0.379088	0.379088	0.350904	0.350904	0.350904	0.350904	0.350904	0.350904	0.350904	0.350904	0.350904	0.350904	0.350904	0.350904	0.350904	0.350904	0.350904	0.350904	0.300981	0.300981	0.300981	0.300981	0.300981	0.300981	0.300981	0.300981	0.300981	0.300981	0.300981	0.300981	0.300981
Top_20_enrich_pvalue	0.50233	0.303469	0.303469	0.303469	0.303469	0.275286	0.275286	0.275286	0.275286	0.275286	0.275286	0.275286	0.275286	0.275286	0.275286	0.275286	0.275286	0.275286	0.275286	0.275286	0.275286	0.275286	0.275286	0.275286	0.275286	0.275286	0.275286	0.275286	0.275286	0.275286	0.275286	0.275286	0.262116	0.262116	0.262116	0.262116	0.262116	0.262116	0.262116	0.262116	0.262116	0.262116	0.262116	0.262116	0.262116	0.262116	0.262116	0.262116	0.262116
Top_20_enrich_pvalue	0.41324	0.349954	0.349954	0.349954	0.349954	0.349954	0.349954	0.349954	0.349954	0.349954	0.349954	0.349954	0.349954	0.349954	0.349954	0.349954	0.349954	0.349954	0.349954	0.349954	0.349954	0.349954	0.349954	0.349954	0.349954	0.349954	0.349954	0.349954	0.34532	0.34532	0.34532	0.304463	0.304463	0.304463	0.304463	0.304463	0.304463	0.304463	0.304463	0.304463	0.304463	0.304463	0.304463	0.304463	0.304463	0.304463	0.304463	0.304463	0.304463
Top_20_enrich_pvalue	0.419986	0.262493	0.262493	0.262493	0.262493	0.262493	0.262493	0.262493	0.262493	0.262493	0.262493	0.262493	0.262493	0.262493	0.262493	0.262493	0.262493	0.262493	0.262493	0.262493	0.23431	0.23431	0.23431	0.23431	0.23431	0.23431	0.23431	0.23431	0.23431	0.23431	0.23431	0.23431	0.23431	0.191397	0.191397	0.191397	0.191397	0.191397	0.191397	0.191397	0.191397	0.191397	0.191397	0.191397	0.191397	0.191397	0.191397	0.191397	0.191397
Top_20_enrich_pvalue	0.428931	0.312417	0.312417	0.312417	0.312417	0.312417	0.312417	0.312417	0.312417	0.312417	0.312417	0.312417	0.312417	0.312417	0.312417	0.262493	0.262493	0.23431	0.23431	0.23431	0.23431	0.23431	0.23431	0.23431	0.23431	0.23431	0.23431	0.191397	0.191397	0.191397	0.191397	0.191397	0.191397	0.191397	0.191397	0.191397	0.191397	0.191397	0.191397	0.191397	0.191397	0.191397	0.191397	0.191397	0.191397	0.191397	0.191397	0.191397	0.191397
Top_20_enrich_pvalue	0.363316	0.328214	0.328214	0.328214	0.328214	0.328214	0.328214	0.328214	0.328214	0.328214	0.328214	0.300031	0.300031	0.300031	0.300031	0.300031	0.300031	0.300031	0.300031	0.300031	0.300031	0.300031	0.300031	0.300031	0.300031	0.300031	0.300031	0.300031	0.300031	0.300031	0.300031	0.300031	0.286861	0.286861	0.286861	0.286861	0.286861	0.286861	0.286861	0.286861	0.286861	0.286861	0.286861	0.286861	0.286861	0.286861	0.286861	0.286861	0.286861
Top_20_enrich_pvalue	0.448642	0.284518	0.284518	0.284518	0.284518	0.284518	0.284518	0.284518	0.284518	0.284518	0.284518	0.284518	0.284518	0.284518	0.284518	0.284518	0.284518	0.259013	0.259013	0.259013	0.259013	0.259013	0.259013	0.259013	0.259013	0.259013	0.259013	0.259013	0.259013	0.259013	0.259013	0.259013	0.259013	0.259013	0.259013	0.23083	0.23083	0.23083	0.23083	0.23083	0.23083	0.23083	0.23083	0.23083	0.23083	0.23083	0.23083	0.23083	0.23083
Average_Top20_pvalue	0.440543	0.322918	0.322918	0.322918	0.322918	0.3201	0.3201	0.315654	0.315654	0.315654	0.315654	0.312836	0.312836	0.312836	0.312836	0.307844	0.307844	0.302475	0.302458	0.302458	0.296821	0.296821	0.296821	0.296821	0.294775	0.294775	0.294775	0.290483	0.285028	0.285028	0.281265	0.274629	0.271995	0.267704	0.263413	0.260594	0.255602	0.255602	0.255602	0.255602	0.255602	0.255602	0.255602	0.255602	0.255602	0.255602	0.255602	0.255602	0.255602
alpha	0	0.01	0.02	0.03	0.04	0.05	0.06	0.07	0.08	0.09	0.1	0.11	0.12	0.13	0.14	0.15	0.16	0.17	0.18	0.19	0.2	0.21	0.22	0.23	0.24	0.25	0.26	0.27	0.28	0.29	0.3	0.31	0.32	0.33	0.34	0.35	0.36	0.37	0.38	0.39	0.4	0.41	0.42	0.43	0.44	0.45	0.46	0.47	0.48
Average NDCG@20	0.145326	0.337693	0.337693	0.337693	0.337693	0.337693	0.338677	0.33871	0.33871	0.339694	0.339747	0.339747	0.340764	0.340764	0.340764	0.341748	0.341782	0.342542	0.343549	0.343681	0.344665	0.345716	0.345906	0.345973	0.347108	0.347178	0.347178	0.34731	0.34799	0.350533	0.350533	0.352282	0.354228	0.355897	0.355932	0.356636	0.358654	0.358711	0.358711	0.358711	0.358711	0.358711	0.358711	0.358711	0.358711	0.358711	0.358711	0.358711	0.358711
Average_enriched_pvalue	0.440543	0.322918	0.322918	0.322918	0.322918	0.3201	0.3201	0.315654	0.315654	0.315654	0.315654	0.312836	0.312836	0.312836	0.312836	0.307844	0.307844	0.302475	0.302458	0.302458	0.296821	0.296821	0.296821	0.296821	0.294775	0.294775	0.294775	0.290483	0.285028	0.285028	0.281265	0.274629	0.271995	0.267704	0.263413	0.260594	0.255602	0.255602	0.255602	0.255602	0.255602	0.255602	0.255602	0.255602	0.255602	0.255602	0.255602	0.255602	0.255602
[truncated: 52 more columns]

## Sheet: LUAD
alpha	0	0.01	0.02	0.03	0.04	0.05	0.06	0.07	0.08	0.09	0.1	0.11	0.12	0.13	0.14	0.15	0.16	0.17	0.18	0.19	0.2	0.21	0.22	0.23	0.24	0.25	0.26	0.27	0.28	0.29	0.3	0.31	0.32	0.33	0.34	0.35	0.36	0.37	0.38	0.39	0.4	0.41	0.42	0.43	0.44	0.45	0.46	0.47	0.48
NDCG@35	0.0218395	0.11664	0.129807	0.160225	0.181766	0.188839	0.212338	0.212338	0.212338	0.212338	0.212338	0.212338	0.212338	0.212338	0.212338	0.212338	0.212338	0.212338	0.212338	0.212338	0.212338	0.212338	0.212338	0.212338	0.212338	0.212338	0.212338	0.212338	0.212338	0.212338	0.212338	0.212338	0.212338	0.212338	0.212338	0.212338	0.212338	0.212338	0.212338	0.212338	0.212338	0.212338	0.212338	0.212338	0.212338	0.212338	0.212338	0.212338	0.212338
NDCG@35	0.0262401	0.165294	0.165294	0.165294	0.165294	0.215155	0.215155	0.215155	0.215155	0.215155	0.215155	0.215155	0.215155	0.215155	0.215155	0.215155	0.215155	0.215155	0.215155	0.215155	0.215155	0.215155	0.215155	0.215155	0.215155	0.215155	0.215155	0.215155	0.215155	0.215155	0.215155	0.215155	0.215155	0.215155	0.215155	0.215155	0.215155	0.215155	0.215155	0.215155	0.215155	0.215155	0.215155	0.215155	0.215155	0.215155	0.215155	0.215155	0.221215
NDCG@35	0.0169984	0.170872	0.170872	0.170872	0.170872	0.170872	0.190161	0.190161	0.240022	0.240022	0.240022	0.240022	0.240022	0.240022	0.240022	0.240022	0.240022	0.240022	0.240022	0.240022	0.240022	0.240022	0.240022	0.240022	0.240022	0.240022	0.240022	0.240022	0.240022	0.240022	0.240022	0.240022	0.240022	0.240022	0.240022	0.240022	0.240022	0.240022	0.240022	0.240022	0.240022	0.240022	0.240022	0.240022	0.240022	0.240022	0.240022	0.240022	0.246605
NDCG@35	0.0260502	0.164869	0.164869	0.180155	0.193322	0.205148	0.205148	0.220434	0.220434	0.220434	0.220434	0.220434	0.220434	0.220434	0.220434	0.220434	0.220434	0.220434	0.220434	0.220434	0.220434	0.220434	0.220434	0.220434	0.220434	0.220434	0.220434	0.220434	0.220434	0.220434	0.220434	0.220434	0.220434	0.220434	0.220434	0.220434	0.220434	0.220434	0.220434	0.220434	0.220434	0.220434	0.220434	0.220434	0.220434	0.220434	0.220434	0.220434	0.220434
NDCG@35	0.0196908	0.189319	0.208608	0.208608	0.223894	0.223894	0.223894	0.223894	0.223894	0.243182	0.243182	0.243182	0.243182	0.243182	0.243182	0.243182	0.243182	0.243182	0.243182	0.243182	0.243182	0.243182	0.243182	0.243182	0.243182	0.243182	0.243182	0.243182	0.243182	0.243182	0.243182	0.243182	0.243182	0.243182	0.243182	0.243182	0.243182	0.243182	0.243182	0.243182	0.243182	0.243182	0.243182	0.243182	0.243182	0.243182	0.249476	0.25627	0.25627
NDCG@35	0.0196908	0.135929	0.197073	0.231648	0.231648	0.231648	0.231648	0.244847	0.244847	0.244847	0.244847	0.244847	0.244847	0.244847	0.244847	0.244847	0.244847	0.244847	0.244847	0.244847	0.244847	0.244847	0.244847	0.244847	0.244847	0.244847	0.244847	0.244847	0.244847	0.244847	0.244847	0.244847	0.244847	0.244847	0.244847	0.244847	0.244847	0.244847	0.244847	0.244847	0.244847	0.244847	0.244847	0.244847	0.244847	0.244847	0.244847	0.244847	0.244847
NDCG@35	0.0197863	0.190984	0.190984	0.20415	0.20415	0.20415	0.238725	0.238725	0.238725	0.238725	0.238725	0.238725	0.238725	0.238725	0.238725	0.238725	0.238725	0.238725	0.238725	0.238725	0.238725	0.238725	0.238725	0.238725	0.238725	0.238725	0.238725	0.238725	0.238725	0.238725	0.238725	0.238725	0.238725	0.238725	0.238725	0.238725	0.238725	0.238725	0.238725	0.238725	0.238725	0.238725	0.238725	0.238725	0.238725	0.238725	0.238725	0.238725	0.238725
NDCG@35	0.0193547	0.0952647	0.164596	0.179882	0.199171	0.199171	0.21846	0.21846	0.21846	0.21846	0.21846	0.21846	0.21846	0.21846	0.21846	0.21846	0.21846	0.21846	0.21846	0.21846	0.21846	0.21846	0.21846	0.21846	0.21846	0.21846	0.21846	0.21846	0.21846	0.21846	0.21846	0.21846	0.21846	0.21846	0.21846	0.21846	0.21846	0.21846	0.21846	0.21846	0.21846	0.21846	0.21846	0.21846	0.21846	0.21846	0.21846	0.21846	0.21846
NDCG@35	0.0193547	0.160379	0.173578	0.173578	0.173578	0.208153	0.208153	0.208153	0.208153	0.218614	0.218614	0.218614	0.218614	0.218614	0.218614	0.218614	0.218614	0.218614	0.218614	0.218614	0.218614	0.218614	0.218614	0.218614	0.218614	0.218614	0.218614	0.218614	0.218614	0.218614	0.218614	0.218614	0.218614	0.218614	0.218614	0.218614	0.218614	0.218614	0.218614	0.218614	0.218614	0.218614	0.218614	0.218614	0.218614	0.218614	0.218614	0.218614	0.223064
NDCG@35	0.0218883	0.134722	0.134722	0.134722	0.134722	0.195866	0.195866	0.195866	0.195866	0.195866	0.195866	0.215155	0.215155	0.215155	0.215155	0.215155	0.215155	0.215155	0.215155	0.215155	0.215155	0.215155	0.215155	0.215155	0.215155	0.215155	0.215155	0.215155	0.215155	0.215155	0.215155	0.215155	0.215155	0.215155	0.215155	0.215155	0.215155	0.215155	0.215155	0.215155	0.215155	0.215155	0.215155	0.215155	0.215155	0.215155	0.215155	0.215155	0.221659
Average NDCG@35	0.0210894	0.152427	0.17004	0.180913	0.187842	0.20429	0.213955	0.216803	0.221789	0.224764	0.224764	0.226693	0.226693	0.226693	0.226693	0.226693	0.226693	0.226693	0.226693	0.226693	0.226693	0.226693	0.226693	0.226693	0.226693	0.226693	0.226693	0.226693	0.226693	0.226693	0.226693	0.226693	0.226693	0.226693	0.226693	0.226693	0.226693	0.226693	0.226693	0.226693	0.226693	0.226693	0.226693	0.226693	0.226693	0.226693	0.227323	0.228002	0.230362
Top_35_enrich_pvalue	0.615851	0.612645	0.601354	0.463253	0.452808	0.35304	0.35304	0.35304	0.35304	0.35304	0.35304	0.35304	0.35304	0.35304	0.35304	0.35304	0.35304	0.35304	0.35304	0.35304	0.35304	0.35304	0.35304	0.35304	0.35304	0.35304	0.35304	0.35304	0.35304	0.35304	0.35304	0.35304	0.35304	0.35304	0.35304	0.35304	0.35304	0.35304	0.35304	0.35304	0.35304	0.35304	0.35304	0.35304	0.35304	0.35304	0.35304	0.35304	0.35304
Top_35_enrich_pvalue	0.512878	0.515172	0.515172	0.515172	0.515172	0.36026	0.36026	0.36026	0.36026	0.36026	0.36026	0.36026	0.36026	0.36026	0.36026	0.36026	0.36026	0.36026	0.36026	0.36026	0.36026	0.36026	0.36026	0.36026	0.36026	0.36026	0.36026	0.36026	0.36026	0.36026	0.36026	0.36026	0.36026	0.36026	0.36026	0.36026	0.36026	0.36026	0.36026	0.36026	0.36026	0.36026	0.36026	0.36026	0.36026	0.36026	0.36026	0.36026	0.260493
Top_35_enrich_pvalue	0.614535	0.429921	0.429921	0.429921	0.429921	0.429921	0.374777	0.374777	0.219865	0.219865	0.219865	0.219865	0.219865	0.219865	0.219865	0.219865	0.219865	0.219865	0.219865	0.219865	0.219865	0.219865	0.219865	0.219865	0.219865	0.219865	0.219865	0.219865	0.219865	0.219865	0.219865	0.219865	0.219865	0.219865	0.219865	0.219865	0.219865	0.219865	0.219865	0.219865	0.219865	0.219865	0.219865	0.219865	0.219865	0.219865	0.219865	0.219865	0.190163
Top_35_enrich_pvalue	0.442813	0.505563	0.505563	0.47586	0.464569	0.461344	0.461344	0.431642	0.431642	0.431642	0.431642	0.431642	0.431642	0.431642	0.431642	0.431642	0.431642	0.431642	0.431642	0.431642	0.431642	0.431642	0.431642	0.431642	0.431642	0.431642	0.431642	0.431642	0.431642	0.431642	0.431642	0.431642	0.431642	0.431642	0.431642	0.431642	0.431642	0.431642	0.431642	0.431642	0.431642	0.431642	0.431642	0.431642	0.431642	0.431642	0.431642	0.431642	0.430922
Top_35_enrich_pvalue	0.543193	0.449648	0.394504	0.394504	0.364802	0.364802	0.364802	0.364802	0.364802	0.309658	0.309658	0.309658	0.309658	0.309658	0.309658	0.309658	0.309658	0.309658	0.309658	0.309658	0.309658	0.309658	0.309658	0.309658	0.309658	0.309658	0.309658	0.309658	0.309658	0.309658	0.309658	0.309658	0.309658	0.309658	0.309658	0.309658	0.309658	0.309658	0.309658	0.309658	0.309658	0.309658	0.309658	0.309658	0.309658	0.309658	0.279955	0.268664	0.268664
Top_35_enrich_pvalue	0.587816	0.557501	0.357967	0.27312	0.27312	0.27312	0.27312	0.218588	0.218588	0.218588	0.218588	0.218588	0.218588	0.218588	0.218588	0.218588	0.218588	0.218588	0.218588	0.218588	0.218588	0.218588	0.218588	0.218588	0.218588	0.218588	0.218588	0.218588	0.218588	0.218588	0.218588	0.218588	0.218588	0.218588	0.218588	0.218588	0.218588	0.218588	0.218588	0.218588	0.218588	0.218588	0.218588	0.218588	0.218588	0.218588	0.218588	0.218588	0.218588
Top_35_enrich_pvalue	0.542581	0.358579	0.358579	0.347288	0.347288	0.347288	0.262441	0.262441	0.262441	0.262441	0.262441	0.262441	0.262441	0.262441	0.262441	0.262441	0.262441	0.262441	0.262441	0.262441	0.262441	0.262441	0.262441	0.262441	0.262441	0.262441	0.262441	0.262441	0.262441	0.262441	0.262441	0.262441	0.262441	0.262441	0.262441	0.262441	0.262441	0.262441	0.262441	0.262441	0.262441	0.262441	0.262441	0.262441	0.262441	0.262441	0.262441	0.262441	0.262441
Top_35_enrich_pvalue	0.542581	0.64296	0.449178	0.419475	0.364331	0.364331	0.309187	0.309187	0.309187	0.309187	0.309187	0.309187	0.309187	0.309187	0.309187	0.309187	0.309187	0.309187	0.309187	0.309187	0.309187	0.309187	0.309187	0.309187	0.309187	0.309187	0.309187	0.309187	0.309187	0.309187	0.309187	0.309187	0.309187	0.309187	0.309187	0.309187	0.309187	0.309187	0.309187	0.309187	0.309187	0.309187	0.309187	0.309187	0.309187	0.309187	0.309187	0.309187	0.309187
Top_35_enrich_pvalue	0.543193	0.501587	0.447055	0.447055	0.447055	0.362208	0.362208	0.362208	0.362208	0.333783	0.333783	0.333783	0.333783	0.333783	0.333783	0.333783	0.333783	0.333783	0.333783	0.333783	0.333783	0.333783	0.333783	0.333783	0.333783	0.333783	0.333783	0.333783	0.333783	0.333783	0.333783	0.333783	0.333783	0.333783	0.333783	0.333783	0.333783	0.333783	0.333783	0.333783	0.333783	0.333783	0.333783	0.333783	0.333783	0.333783	0.333783	0.333783	0.323338
Top_35_enrich_pvalue	0.615851	0.614939	0.614939	0.614939	0.614939	0.415404	0.415404	0.415404	0.415404	0.415404	0.415404	0.36026	0.36026	0.36026	0.36026	0.36026	0.36026	0.36026	0.36026	0.36026	0.36026	0.36026	0.36026	0.36026	0.36026	0.36026	0.36026	0.36026	0.36026	0.36026	0.36026	0.36026	0.36026	0.36026	0.36026	0.36026	0.36026	0.36026	0.36026	0.36026	0.36026	0.36026	0.36026	0.36026	0.36026	0.36026	0.36026	0.36026	0.330558
Average_Top35_pvalue	0.556129	0.518852	0.467423	0.438059	0.4274	0.373172	0.353658	0.345235	0.329744	0.321387	0.321387	0.315872	0.315872	0.315872	0.315872	0.315872	0.315872	0.315872	0.315872	0.315872	0.315872	0.315872	0.315872	0.315872	0.315872	0.315872	0.315872	0.315872	0.315872	0.315872	0.315872	0.315872	0.315872	0.315872	0.315872	0.315872	0.315872	0.315872	0.315872	0.315872	0.315872	0.315872	0.315872	0.315872	0.315872	0.315872	0.312902	0.311773	0.294739
alpha	0	0.01	0.02	0.03	0.04	0.05	0.06	0.07	0.08	0.09	0.1	0.11	0.12	0.13	0.14	0.15	0.16	0.17	0.18	0.19	0.2	0.21	0.22	0.23	0.24	0.25	0.26	0.27	0.28	0.29	0.3	0.31	0.32	0.33	0.34	0.35	0.36	0.37	0.38	0.39	0.4	0.41	0.42	0.43	0.44	0.45	0.46	0.47	0.48
Average NDCG@35	0.0210894	0.152427	0.17004	0.180913	0.187842	0.20429	0.213955	0.216803	0.221789	0.224764	0.224764	0.226693	0.226693	0.226693	0.226693	0.226693	0.226693	0.226693	0.226693	0.226693	0.226693	0.226693	0.226693	0.226693	0.226693	0.226693	0.226693	0.226693	0.226693	0.226693	0.226693	0.226693	0.226693	0.226693	0.226693	0.226693	0.226693	0.226693	0.226693	0.226693	0.226693	0.226693	0.226693	0.226693	0.226693	0.226693	0.227323	0.228002	0.230362
Average_enriched_pvalue	0.556129	0.518852	0.467423	0.438059	0.4274	0.373172	0.353658	0.345235	0.329744	0.321387	0.321387	0.315872	0.315872	0.315872	0.315872	0.315872	0.315872	0.315872	0.315872	0.315872	0.315872	0.315872	0.315872	0.315872	0.315872	0.315872	0.315872	0.315872	0.315872	0.315872	0.315872	0.315872	0.315872	0.315872	0.315872	0.315872	0.315872	0.315872	0.315872	0.315872	0.315872	0.315872	0.315872	0.315872	0.315872	0.315872	0.312902	0.311773	0.294739
[truncated: 52 more columns]

## Sheet: LUSC
alpha	0	0.01	0.02	0.03	0.04	0.05	0.06	0.07	0.08	0.09	0.1	0.11	0.12	0.13	0.14	0.15	0.16	0.17	0.18	0.19	0.2	0.21	0.22	0.23	0.24	0.25	0.26	0.27	0.28	0.29	0.3	0.31	0.32	0.33	0.34	0.35	0.36	0.37	0.38	0.39	0.4	0.41	0.42	0.43	0.44	0.45	0.46	0.47	0.48
NDCG@25	0.0411557	0.191477	0.191477	0.191477	0.191477	0.191477	0.191477	0.191477	0.191477	0.191477	0.191477	0.199402	0.198939	0.191477	0.191477	0.191477	0.191477	0.191477	0.191477	0.191477	0.191477	0.191477	0.191477	0.191477	0.191477	0.191477	0.191477	0.191477	0.191477	0.191477	0.191477	0.191477	0.191477	0.191477	0.191477	0.191477	0.191477	0.191477	0.191477	0.191477	0.191477	0.191477	0.191477	0.191477	0.191477	0.191477	0.191477	0.191477	0.191477
NDCG@25	0.041246	0.23693	0.23693	0.23693	0.23693	0.23693	0.23693	0.23693	0.23693	0.23693	0.23693	0.23693	0.23693	0.23693	0.23693	0.23693	0.23693	0.23693	0.23693	0.23693	0.23693	0.23693	0.23693	0.23693	0.23693	0.23693	0.23693	0.23693	0.23693	0.23693	0.23693	0.23693	0.23693	0.23693	0.23693	0.23693	0.23693	0.23693	0.23693	0.23693	0.23693	0.23693	0.23693	0.23693	0.23693	0.23693	0.23693	0.23693	0.23693
NDCG@25	0.041246	0.237156	0.237156	0.237156	0.237156	0.237156	0.237156	0.237156	0.237156	0.237156	0.237156	0.237156	0.237156	0.237156	0.237156	0.237156	0.237156	0.237156	0.246626	0.244618	0.237156	0.237156	0.237156	0.237156	0.237156	0.237156	0.237156	0.237156	0.237156	0.237156	0.237156	0.237156	0.237156	0.237156	0.237156	0.237156	0.237156	0.237156	0.237156	0.237156	0.237156	0.237156	0.237156	0.237156	0.237156	0.237156	0.237156	0.237156	0.237156
NDCG@25	0.041246	0.230391	0.230391	0.230391	0.230391	0.230391	0.230391	0.230391	0.230391	0.230391	0.230391	0.230391	0.230391	0.230391	0.230391	0.230391	0.230391	0.230391	0.230391	0.230391	0.230391	0.230391	0.230391	0.230391	0.230391	0.230391	0.230391	0.230391	0.230391	0.230391	0.230391	0.230391	0.230391	0.230391	0.230391	0.230391	0.230391	0.230391	0.230391	0.230391	0.230391	0.230391	0.230391	0.230391	0.230391	0.230391	0.230391	0.230391	0.230391
NDCG@25	0.0575467	0.21773	0.21773	0.21773	0.21773	0.21773	0.21773	0.21773	0.21773	0.21773	0.21773	0.21773	0.21773	0.21773	0.21773	0.21773	0.21773	0.21773	0.21773	0.21773	0.21773	0.21773	0.21773	0.21773	0.21773	0.21773	0.21773	0.21773	0.21773	0.21773	0.21773	0.21773	0.21773	0.21773	0.21773	0.21773	0.21773	0.21773	0.21773	0.21773	0.21773	0.21773	0.21773	0.21773	0.21773	0.21773	0.21773	0.21773	0.21773
NDCG@25	0.0545793	0.227543	0.227543	0.227543	0.227543	0.227543	0.227543	0.227543	0.227543	0.227543	0.227543	0.227543	0.227543	0.227543	0.227543	0.227543	0.227543	0.227543	0.227543	0.227543	0.227543	0.227543	0.227543	0.227543	0.227543	0.227543	0.227543	0.227543	0.227543	0.227543	0.227543	0.227543	0.227543	0.227543	0.227543	0.227543	0.227543	0.227543	0.227543	0.227543	0.227543	0.227543	0.227543	0.227543	0.227543	0.227543	0.227543	0.227543	0.227543
NDCG@25	0.0442118	0.224601	0.224601	0.224601	0.224601	0.224601	0.224601	0.224601	0.224601	0.224601	0.224601	0.224601	0.224601	0.224601	0.224601	0.224601	0.224601	0.224601	0.224601	0.224601	0.224601	0.224601	0.224601	0.224601	0.224601	0.224601	0.224601	0.224601	0.224601	0.224601	0.224601	0.224601	0.224601	0.224601	0.224601	0.224601	0.224601	0.224601	0.224601	0.224601	0.224601	0.224601	0.224601	0.224601	0.224601	0.224601	0.224601	0.224601	0.224601
NDCG@25	0.0471793	0.211836	0.211836	0.211836	0.211836	0.211836	0.211836	0.211836	0.211836	0.211836	0.211836	0.211836	0.211836	0.211836	0.211836	0.211836	0.211836	0.211836	0.211836	0.211836	0.211836	0.211836	0.211836	0.211836	0.211836	0.211836	0.211836	0.211836	0.211836	0.211836	0.211836	0.211836	0.211836	0.211836	0.211836	0.211836	0.211836	0.211836	0.211836	0.211836	0.211836	0.211836	0.211836	0.211836	0.211836	0.211836	0.211836	0.211836	0.211836
NDCG@25	0.0411557	0.239448	0.239448	0.239448	0.239448	0.239448	0.239448	0.239448	0.239448	0.239448	0.239448	0.239448	0.239448	0.239448	0.239448	0.239448	0.239448	0.239448	0.239448	0.239448	0.239448	0.239448	0.239448	0.239448	0.239448	0.239448	0.239448	0.239448	0.239448	0.239448	0.239448	0.239448	0.239448	0.239448	0.239448	0.239448	0.239448	0.239448	0.239448	0.239448	0.239448	0.239448	0.239448	0.239448	0.239448	0.239448	0.239448	0.239448	0.239448
NDCG@25	0.041246	0.241433	0.241433	0.241433	0.241433	0.241433	0.241433	0.241433	0.241433	0.241433	0.241433	0.241433	0.241433	0.241433	0.241433	0.241433	0.241433	0.241433	0.241433	0.241433	0.241433	0.241433	0.241433	0.241433	0.241433	0.241433	0.241433	0.241433	0.241433	0.241433	0.241433	0.241433	0.241433	0.241433	0.241433	0.241433	0.241433	0.241433	0.241433	0.241433	0.241433	0.241433	0.241433	0.241433	0.241433	0.241433	0.241433	0.241433	0.241433
Average NDCG@25	0.0450812	0.225855	0.225855	0.225855	0.225855	0.225855	0.225855	0.225855	0.225855	0.225855	0.225855	0.226647	0.226601	0.225855	0.225855	0.225855	0.225855	0.225855	0.226802	0.226601	0.225855	0.225855	0.225855	0.225855	0.225855	0.225855	0.225855	0.225855	0.225855	0.225855	0.225855	0.225855	0.225855	0.225855	0.225855	0.225855	0.225855	0.225855	0.225855	0.225855	0.225855	0.225855	0.225855	0.225855	0.225855	0.225855	0.225855	0.225855	0.225855
Top_25_enrich_pvalue	0.60633	0.211763	0.211763	0.211763	0.211763	0.211763	0.211763	0.211763	0.211763	0.211763	0.211763	0.211763	0.211763	0.211763	0.211763	0.211763	0.211763	0.211763	0.211763	0.211763	0.211763	0.211763	0.211763	0.211763	0.211763	0.211763	0.211763	0.211763	0.211763	0.211763	0.211763	0.211763	0.211763	0.211763	0.211763	0.211763	0.211763	0.211763	0.211763	0.211763	0.211763	0.211763	0.211763	0.211763	0.211763	0.211763	0.211763	0.211763	0.211763
Top_25_enrich_pvalue	0.417645	0.0176461	0.0176461	0.0176461	0.0176461	0.0176461	0.0176461	0.0176461	0.0176461	0.0176461	0.0176461	0.0176461	0.0176461	0.0176461	0.0176461	0.0176461	0.0176461	0.0176461	0.0176461	0.0176461	0.0176461	0.0176461	0.0176461	0.0176461	0.0176461	0.0176461	0.0176461	0.0176461	0.0176461	0.0176461	0.0176461	0.0176461	0.0176461	0.0176461	0.0176461	0.0176461	0.0176461	0.0176461	0.0176461	0.0176461	0.0176461	0.0176461	0.0176461	0.0176461	0.0176461	0.0176461	0.0176461	0.0176461	0.0176461
Top_25_enrich_pvalue	0.417645	0.0176463	0.0176463	0.0176463	0.0176463	0.0176463	0.0176463	0.0176463	0.0176463	0.0176463	0.0176463	0.0176463	0.0176463	0.0176463	0.0176463	0.0176463	0.0176463	0.0176463	0.0122127	0.0122127	0.0176463	0.0176463	0.0176463	0.0176463	0.0176463	0.0176463	0.0176463	0.0176463	0.0176463	0.0176463	0.0176463	0.0176463	0.0176463	0.0176463	0.0176463	0.0176463	0.0176463	0.0176463	0.0176463	0.0176463	0.0176463	0.0176463	0.0176463	0.0176463	0.0176463	0.0176463	0.0176463	0.0176463	0.0176463
Top_25_enrich_pvalue	0.417645	0.0176463	0.0176463	0.0176463	0.0176463	0.0176463	0.0176463	0.0176463	0.0176463	0.0176463	0.0176463	0.0176463	0.0176463	0.0176463	0.0176463	0.0176463	0.0176463	0.0176463	0.0176463	0.0176463	0.0176463	0.0176463	0.0176463	0.0176463	0.0176463	0.0176463	0.0176463	0.0176463	0.0176463	0.0176463	0.0176463	0.0176463	0.0176463	0.0176463	0.0176463	0.0176463	0.0176463	0.0176463	0.0176463	0.0176463	0.0176463	0.0176463	0.0176463	0.0176463	0.0176463	0.0176463	0.0176463	0.0176463	0.0176463
Top_25_enrich_pvalue	0.606399	0.0127943	0.0127943	0.0127943	0.0127943	0.0127943	0.0127943	0.0127943	0.0127943	0.0127943	0.0127943	0.0127943	0.0127943	0.0127943	0.0127943	0.0127943	0.0127943	0.0127943	0.0127943	0.0127943	0.0127943	0.0127943	0.0127943	0.0127943	0.0127943	0.0127943	0.0127943	0.0127943	0.0127943	0.0127943	0.0127943	0.0127943	0.0127943	0.0127943	0.0127943	0.0127943	0.0127943	0.0127943	0.0127943	0.0127943	0.0127943	0.0127943	0.0127943	0.0127943	0.0127943	0.0127943	0.0127943	0.0127943	0.0127943
Top_25_enrich_pvalue	0.606889	0.00680764	0.00680764	0.00680764	0.00680764	0.00680764	0.00680764	0.00680764	0.00680764	0.00680764	0.00680764	0.00680764	0.00680764	0.00680764	0.00680764	0.00680764	0.00680764	0.00680764	0.00680764	0.00680764	0.00680764	0.00680764	0.00680764	0.00680764	0.00680764	0.00680764	0.00680764	0.00680764	0.00680764	0.00680764	0.00680764	0.00680764	0.00680764	0.00680764	0.00680764	0.00680764	0.00680764	0.00680764	0.00680764	0.00680764	0.00680764	0.00680764	0.00680764	0.00680764	0.00680764	0.00680764	0.00680764	0.00680764	0.00680764
Top_25_enrich_pvalue	0.606889	0.00729534	0.00729534	0.00729534	0.00729534	0.00729534	0.00729534	0.00729534	0.00729534	0.00729534	0.00729534	0.00729534	0.00729534	0.00729534	0.00729534	0.00729534	0.00729534	0.00729534	0.00729534	0.00729534	0.00729534	0.00729534	0.00729534	0.00729534	0.00729534	0.00729534	0.00729534	0.00729534	0.00729534	0.00729534	0.00729534	0.00729534	0.00729534	0.00729534	0.00729534	0.00729534	0.00729534	0.00729534	0.00729534	0.00729534	0.00729534	0.00729534	0.00729534	0.00729534	0.00729534	0.00729534	0.00729534	0.00729534	0.00729534
Top_25_enrich_pvalue	0.606399	0.0127726	0.0127726	0.0127726	0.0127726	0.0127726	0.0127726	0.0127726	0.0127726	0.0127726	0.0127726	0.0127726	0.0127726	0.0127726	0.0127726	0.0127726	0.0127726	0.0127726	0.0127726	0.0127726	0.0127726	0.0127726	0.0127726	0.0127726	0.0127726	0.0127726	0.0127726	0.0127726	0.0127726	0.0127726	0.0127726	0.0127726	0.0127726	0.0127726	0.0127726	0.0127726	0.0127726	0.0127726	0.0127726	0.0127726	0.0127726	0.0127726	0.0127726	0.0127726	0.0127726	0.0127726	0.0127726	0.0127726	0.0127726
Top_25_enrich_pvalue	0.60633	0.00680269	0.00680269	0.00680269	0.00680269	0.00680269	0.00680269	0.00680269	0.00680269	0.00680269	0.00680269	0.00680269	0.00680269	0.00680269	0.00680269	0.00680269	0.00680269	0.00680269	0.00680269	0.00680269	0.00680269	0.00680269	0.00680269	0.00680269	0.00680269	0.00680269	0.00680269	0.00680269	0.00680269	0.00680269	0.00680269	0.00680269	0.00680269	0.00680269	0.00680269	0.00680269	0.00680269	0.00680269	0.00680269	0.00680269	0.00680269	0.00680269	0.00680269	0.00680269	0.00680269	0.00680269	0.00680269	0.00680269	0.00680269
Top_25_enrich_pvalue	0.417645	0.20092	0.20092	0.20092	0.20092	0.20092	0.20092	0.20092	0.20092	0.20092	0.20092	0.20092	0.20092	0.20092	0.20092	0.20092	0.20092	0.20092	0.20092	0.20092	0.20092	0.20092	0.20092	0.20092	0.20092	0.20092	0.20092	0.20092	0.20092	0.20092	0.20092	0.20092	0.20092	0.20092	0.20092	0.20092	0.20092	0.20092	0.20092	0.20092	0.20092	0.20092	0.20092	0.20092	0.20092	0.20092	0.20092	0.20092	0.20092
Average_Top25_pvalue	0.530982	0.0512095	0.0512095	0.0512095	0.0512095	0.0512095	0.0512095	0.0512095	0.0512095	0.0512095	0.0512095	0.0512095	0.0512095	0.0512095	0.0512095	0.0512095	0.0512095	0.0512095	0.0506661	0.0506661	0.0512095	0.0512095	0.0512095	0.0512095	0.0512095	0.0512095	0.0512095	0.0512095	0.0512095	0.0512095	0.0512095	0.0512095	0.0512095	0.0512095	0.0512095	0.0512095	0.0512095	0.0512095	0.0512095	0.0512095	0.0512095	0.0512095	0.0512095	0.0512095	0.0512095	0.0512095	0.0512095	0.0512095	0.0512095
alpha	0	0.01	0.02	0.03	0.04	0.05	0.06	0.07	0.08	0.09	0.1	0.11	0.12	0.13	0.14	0.15	0.16	0.17	0.18	0.19	0.2	0.21	0.22	0.23	0.24	0.25	0.26	0.27	0.28	0.29	0.3	0.31	0.32	0.33	0.34	0.35	0.36	0.37	0.38	0.39	0.4	0.41	0.42	0.43	0.44	0.45	0.46	0.47	0.48
Average NDCG@25	0.0450812	0.225855	0.225855	0.225855	0.225855	0.225855	0.225855	0.225855	0.225855	0.225855	0.225855	0.226647	0.226601	0.225855	0.225855	0.225855	0.225855	0.225855	0.226802	0.226601	0.225855	0.225855	0.225855	0.225855	0.225855	0.225855	0.225855	0.225855	0.225855	0.225855	0.225855	0.225855	0.225855	0.225855	0.225855	0.225855	0.225855	0.225855	0.225855	0.225855	0.225855	0.225855	0.225855	0.225855	0.225855	0.225855	0.225855	0.225855	0.225855
Average_enriched_pvalue	0.530982	0.0512095	0.0512095	0.0512095	0.0512095	0.0512095	0.0512095	0.0512095	0.0512095	0.0512095	0.0512095	0.0512095	0.0512095	0.0512095	0.0512095	0.0512095	0.0512095	0.0512095	0.0506661	0.0506661	0.0512095	0.0512095	0.0512095	0.0512095	0.0512095	0.0512095	0.0512095	0.0512095	0.0512095	0.0512095	0.0512095	0.0512095	0.0512095	0.0512095	0.0512095	0.0512095	0.0512095	0.0512095	0.0512095	0.0512095	0.0512095	0.0512095	0.0512095	0.0512095	0.0512095	0.0512095	0.0512095	0.0512095	0.0512095
[truncated: 52 more columns]

## Sheet: SKCM
alpha	0	0.01	0.02	0.03	0.04	0.05	0.06	0.07	0.08	0.09	0.1	0.11	0.12	0.13	0.14	0.15	0.16	0.17	0.18	0.19	0.2	0.21	0.22	0.23	0.24	0.25	0.26	0.27	0.28	0.29	0.3	0.31	0.32	0.33	0.34	0.35	0.36	0.37	0.38	0.39	0.4	0.41	0.42	0.43	0.44	0.45	0.46	0.47	0.48
NDCG@30	0.00733021	0	0	0.00733021	0.00993317	0.0107197	0.01187	0.0153364	0.017805	0.017805	0.03561	0.03561	0.0447247	0.0452332	0.0459036	0.04748	0.0482946	0.0482946	0.0493859	0.0509464	0.0509464	0.0509464	0.0509464	0.0509464	0.0509464	0.0509464	0.0509464	0.0509464	0.0509464	0.0509464	0.0509464	0.0509464	0.0509464	0.0509464	0.0509464	0.0509464	0.0509464	0.0509464	0.059849	0.0605696	0.0608796	0.0621802	0.0628165	0.063631	0.063631	0.063631	0.0662829	0.0662829	0.0908101
NDCG@30	0.00733021	0	0	0.00748914	0.00993317	0.0112337	0.0137758	0.017805	0.017805	0.0224674	0.03561	0.03561	0.03561	0.03561	0.03561	0.03561	0.03561	0.03561	0.03561	0.03561	0.03561	0.0430174	0.0452332	0.0459036	0.04748	0.0482946	0.0482946	0.0509464	0.0509464	0.0509464	0.0509464	0.0509464	0.0509464	0.0509464	0.0509464	0.0600611	0.0605696	0.0608796	0.0621802	0.0628165	0.063631	0.063631	0.063631	0.0647223	0.0662829	0.0736131	0.0746658	0.0749949	0.0910006
NDCG@30	0.00733021	0	0	0	0	0	0	0	0	0.00718785	0.00993317	0.0107197	0.01187	0.017805	0.017805	0.0224674	0.03561	0.03561	0.03561	0.03561	0.03561	0.0445125	0.044963	0.0463297	0.04748	0.04748	0.0482946	0.0493859	0.0493859	0.0493859	0.0493859	0.0493859	0.0493859	0.0493859	0.0493859	0.0493859	0.0493859	0.0493859	0.0493859	0.0493859	0.0493859	0.056875	0.0582884	0.0587388	0.0596795	0.0674358	0.0690025	0.0693316	0.0697343
NDCG@30	0.00733021	0	0	0	0	0	0	0.0077667	0.00993317	0.0112337	0.0153364	0.017805	0.017805	0.0224674	0.03561	0.03561	0.03561	0.03561	0.03561	0.03561	0.03561	0.03561	0.0447247	0.0455432	0.04748	0.0482946	0.0482946	0.0493859	0.0509464	0.0509464	0.0509464	0.0509464	0.0509464	0.0509464	0.0509464	0.0509464	0.0600611	0.0605696	0.0608796	0.0621802	0.0628165	0.063631	0.063631	0.063631	0.0662829	0.0662829	0.0662829	0.0662829	0.0662829
NDCG@30	0.00733021	0	0	0	0	0	0	0	0	0	0	0	0.00993317	0.0107197	0.0137758	0.017805	0.017805	0.0224674	0.03561	0.03561	0.03561	0.03561	0.03561	0.0432782	0.044963	0.0455432	0.04748	0.04748	0.04748	0.0493859	0.0493859	0.0493859	0.0493859	0.0493859	0.0493859	0.0493859	0.0565737	0.0585006	0.0590091	0.059319	0.0612559	0.0612559	0.0620704	0.0620704	0.0620704	0.0647223	0.0647223	0.0647223	0.0647223
NDCG@30	0.00733021	0	0	0	0	0	0	0	0.00823939	0.0102936	0.01187	0.0153364	0.017805	0.017805	0.03561	0.03561	0.03561	0.03561	0.03561	0.0447247	0.0452332	0.0468438	0.0482946	0.0482946	0.0493859	0.0509464	0.0509464	0.0509464	0.0509464	0.0509464	0.0509464	0.0509464	0.0509464	0.0509464	0.0509464	0.0584356	0.0600611	0.0605696	0.0608796	0.0628165	0.063631	0.063631	0.063631	0.063631	0.0662829	0.0662829	0.0662829	0.0662829	0.074155
NDCG@30	0.00733021	0	0	0	0.00935296	0.0107197	0.01187	0.0153364	0.017805	0.017805	0.0224674	0.03561	0.03561	0.03561	0.03561	0.03561	0.03561	0.043993	0.0452332	0.0459036	0.04748	0.0482946	0.0482946	0.0509464	0.0509464	0.0509464	0.0509464	0.0509464	0.0509464	0.0509464	0.0509464	0.0509464	0.0509464	0.0509464	0.0509464	0.0509464	0.0509464	0.0509464	0.0509464	0.0509464	0.059849	0.0602994	0.0605696	0.0621802	0.0628165	0.0628165	0.0628165	0.0628165	0.0805944
NDCG@30	0.00733021	0	0	0	0.00748914	0.00993317	0.0112337	0.0137758	0.017805	0.017805	0.0224674	0.03561	0.03561	0.03561	0.03561	0.03561	0.03561	0.03561	0.03561	0.0445125	0.044963	0.0455432	0.0468438	0.04748	0.04748	0.0493859	0.0493859	0.0493859	0.0493859	0.0493859	0.0493859	0.0493859	0.0493859	0.0493859	0.0493859	0.0493859	0.0493859	0.0493859	0.0493859	0.0585006	0.0590091	0.059319	0.0612559	0.0620704	0.0620704	0.0620704	0.0620704	0.0647223	0.0727076
NDCG@30	0.00733021	0	0	0	0	0.00740741	0.00993317	0.0112337	0.0137758	0.017805	0.017805	0.0224674	0.03561	0.03561	0.03561	0.03561	0.03561	0.03561	0.0445125	0.044963	0.0459036	0.04748	0.04748	0.04748	0.0493859	0.0493859	0.0493859	0.0493859	0.0493859	0.0493859	0.0493859	0.0493859	0.0493859	0.0493859	0.0493859	0.0493859	0.0493859	0.0493859	0.0493859	0.0579256	0.0585006	0.0587388	0.0596795	0.0601056	0.0606196	0.0606196	0.0695221	0.0714234	0.0720036
NDCG@30	0.00733021	0	0	0	0	0	0	0	0	0.00748914	0.00993317	0.01187	0.0153364	0.017805	0.017805	0.03561	0.03561	0.03561	0.03561	0.03561	0.03561	0.0447247	0.0452332	0.0468438	0.0482946	0.0482946	0.0493859	0.0509464	0.0509464	0.0509464	0.0509464	0.0509464	0.0509464	0.0509464	0.0509464	0.0509464	0.0509464	0.0509464	0.0509464	0.059849	0.0605696	0.0608796	0.0621802	0.0628165	0.063631	0.063631	0.063631	0.0662829	0.0662829
Average NDCG@30	0.00733021	0	0	0.00148194	0.00367084	0.00500137	0.00586828	0.00812541	0.0103168	0.0129892	0.0181033	0.0220639	0.0259914	0.0274276	0.030895	0.0337023	0.035098	0.0364025	0.0388402	0.0409101	0.0412577	0.0442583	0.0457624	0.0473046	0.0483842	0.0489518	0.0493361	0.0499756	0.0501316	0.0503222	0.0503222	0.0503222	0.0503222	0.0503222	0.0503222	0.0519826	0.0538263	0.0541516	0.0552848	0.0584309	0.0599528	0.0610441	0.0617753	0.0623597	0.0633367	0.0651105	0.0665279	0.0673142	0.0748294
Top_30_enrich_pvalue	0.801448	1	1	0.801448	0.801448	0.801448	0.801448	0.801448	0.801448	0.801448	0.801448	0.602895	0.602895	0.602895	0.602895	0.602895	0.602895	0.602895	0.602895	0.602895	0.602895	0.602895	0.602895	0.602895	0.602895	0.602895	0.602895	0.602895	0.602895	0.602895	0.602895	0.602895	0.602895	0.602895	0.602895	0.602895	0.602895	0.404343	0.404343	0.404343	0.404343	0.404343	0.404343	0.404343	0.404343	0.404343	0.404343	0.40295	0.401503
Top_30_enrich_pvalue	0.801448	1	0.801448	0.801448	0.801448	0.801448	0.801448	0.801448	0.801448	0.801448	0.801448	0.801448	0.801448	0.801448	0.801448	0.801448	0.801448	0.801448	0.801448	0.801448	0.801448	0.602895	0.602895	0.602895	0.602895	0.602895	0.602895	0.602895	0.602895	0.602895	0.602895	0.602895	0.602895	0.602895	0.404343	0.404343	0.404343	0.404343	0.404343	0.404343	0.404343	0.404343	0.404343	0.404343	0.404343	0.205791	0.205791	0.205791	0.204345
Top_30_enrich_pvalue	0.801448	1	1	1	1	1	1	1	1	0.801448	0.801448	0.801448	0.801448	0.801448	0.801448	0.801448	0.801448	0.801448	0.801448	0.801448	0.800054	0.800054	0.800054	0.800054	0.800054	0.800054	0.800054	0.800054	0.800054	0.800054	0.800054	0.800054	0.800054	0.800054	0.800054	0.800054	0.800054	0.800054	0.800054	0.800054	0.800054	0.800001	0.800001	0.800001	0.800001	0.601449	0.601449	0.601449	0.601449
Top_30_enrich_pvalue	0.801448	1	1	1	1	1	1	0.801448	0.801448	0.801448	0.801448	0.801448	0.801448	0.801448	0.801448	0.801448	0.801448	0.801448	0.801448	0.801448	0.801448	0.602895	0.602895	0.602895	0.602895	0.602895	0.602895	0.602895	0.602895	0.602895	0.602895	0.602895	0.602895	0.602895	0.602895	0.404343	0.404343	0.404343	0.404343	0.404343	0.404343	0.404343	0.404343	0.404343	0.404343	0.404343	0.404343	0.404343	0.404343
Top_30_enrich_pvalue	0.801448	1	1	1	1	1	1	1	1	1	1	0.801448	0.801448	0.801448	0.801448	0.801448	0.801448	0.801448	0.801448	0.801448	0.801448	0.801448	0.801448	0.800054	0.800054	0.800054	0.800054	0.800054	0.800054	0.800054	0.800054	0.800054	0.800054	0.800054	0.800054	0.800054	0.601502	0.601502	0.601502	0.601502	0.601502	0.601502	0.601502	0.601502	0.601502	0.601502	0.601502	0.601502	0.601502
Top_30_enrich_pvalue	0.801448	1	1	1	1	1	1	0.801448	0.801448	0.801448	0.801448	0.801448	0.801448	0.801448	0.801448	0.801448	0.801448	0.801448	0.602895	0.602895	0.602895	0.602895	0.602895	0.602895	0.602895	0.602895	0.602895	0.602895	0.602895	0.602895	0.602895	0.602895	0.602895	0.602895	0.602895	0.404343	0.404343	0.404343	0.404343	0.404343	0.404343	0.404343	0.404343	0.404343	0.404343	0.404343	0.404343	0.404343	0.40295
Top_30_enrich_pvalue	0.801448	1	1	0.801448	0.801448	0.801448	0.801448	0.801448	0.801448	0.801448	0.801448	0.801448	0.801448	0.801448	0.801448	0.801448	0.602895	0.602895	0.602895	0.602895	0.602895	0.602895	0.602895	0.602895	0.602895	0.602895	0.602895	0.602895	0.602895	0.602895	0.602895	0.602895	0.602895	0.602895	0.602895	0.602895	0.602895	0.602895	0.602895	0.601502	0.601502	0.601502	0.601502	0.601502	0.601502	0.601502	0.601502	0.601502	0.401556
Top_30_enrich_pvalue	0.801448	1	1	1	0.801448	0.801448	0.801448	0.801448	0.801448	0.801448	0.801448	0.801448	0.801448	0.801448	0.801448	0.801448	0.801448	0.801448	0.800054	0.800054	0.800054	0.800054	0.800054	0.800054	0.800054	0.800054	0.800054	0.800054	0.800054	0.800054	0.800054	0.800054	0.800054	0.800054	0.800054	0.800054	0.800054	0.800054	0.601502	0.601502	0.601502	0.601502	0.601502	0.601502	0.601502	0.601502	0.601502	0.601502	0.600108
Top_30_enrich_pvalue	0.801448	1	1	1	1	0.801448	0.801448	0.801448	0.801448	0.801448	0.801448	0.801448	0.801448	0.801448	0.801448	0.801448	0.801448	0.800054	0.800054	0.800054	0.800054	0.800054	0.800054	0.800054	0.800054	0.800054	0.800054	0.800054	0.800054	0.800054	0.800054	0.800054	0.800054	0.800054	0.800054	0.800054	0.800054	0.800054	0.800054	0.800001	0.800001	0.800001	0.800001	0.800001	0.800001	0.601449	0.601449	0.601449	0.601449
Top_30_enrich_pvalue	0.801448	1	1	1	1	1	1	1	1	0.801448	0.801448	0.801448	0.801448	0.801448	0.801448	0.801448	0.801448	0.801448	0.801448	0.801448	0.602895	0.602895	0.602895	0.602895	0.602895	0.602895	0.602895	0.602895	0.602895	0.602895	0.602895	0.602895	0.602895	0.602895	0.602895	0.602895	0.602895	0.602895	0.404343	0.404343	0.404343	0.404343	0.404343	0.404343	0.404343	0.404343	0.404343	0.404343	0.404343
Average_Top30_pvalue	0.801448	1	0.980145	0.940434	0.920579	0.900724	0.900724	0.861013	0.861013	0.821303	0.821303	0.781592	0.781592	0.781592	0.781592	0.781592	0.761737	0.761598	0.741603	0.741603	0.721609	0.681898	0.681898	0.681759	0.681759	0.681759	0.681759	0.681759	0.681759	0.681759	0.681759	0.681759	0.681759	0.681759	0.661904	0.622193	0.602338	0.582483	0.542772	0.542628	0.542628	0.542622	0.542622	0.542622	0.542622	0.483057	0.483057	0.482917	0.462355
alpha	0	0.01	0.02	0.03	0.04	0.05	0.06	0.07	0.08	0.09	0.1	0.11	0.12	0.13	0.14	0.15	0.16	0.17	0.18	0.19	0.2	0.21	0.22	0.23	0.24	0.25	0.26	0.27	0.28	0.29	0.3	0.31	0.32	0.33	0.34	0.35	0.36	0.37	0.38	0.39	0.4	0.41	0.42	0.43	0.44	0.45	0.46	0.47	0.48
Average NDCG@30	0.00733021	0	0	0.00148194	0.00367084	0.00500137	0.00586828	0.00812541	0.0103168	0.0129892	0.0181033	0.0220639	0.0259914	0.0274276	0.030895	0.0337023	0.035098	0.0364025	0.0388402	0.0409101	0.0412577	0.0442583	0.0457624	0.0473046	0.0483842	0.0489518	0.0493361	0.0499756	0.0501316	0.0503222	0.0503222	0.0503222	0.0503222	0.0503222	0.0503222	0.0519826	0.0538263	0.0541516	0.0552848	0.0584309	0.0599528	0.0610441	0.0617753	0.0623597	0.0633367	0.0651105	0.0665279	0.0673142	0.0748294
Average_enriched_pvalue	0.801448	1	0.980145	0.940434	0.920579	0.900724	0.900724	0.861013	0.861013	0.821303	0.821303	0.781592	0.781592	0.781592	0.781592	0.781592	0.761737	0.761598	0.741603	0.741603	0.721609	0.681898	0.681898	0.681759	0.681759	0.681759	0.681759	0.681759	0.681759	0.681759	0.681759	0.681759	0.681759	0.681759	0.661904	0.622193	0.602338	0.582483	0.542772	0.542628	0.542628	0.542622	0.542622	0.542622	0.542622	0.483057	0.483057	0.482917	0.462355
[truncated: 52 more columns]

## Sheet: HNSC
alpha	0	0.01	0.02	0.03	0.04	0.05	0.06	0.07	0.08	0.09	0.1	0.11	0.12	0.13	0.14	0.15	0.16	0.17	0.18	0.19	0.2	0.21	0.22	0.23	0.24	0.25	0.26	0.27	0.28	0.29	0.3	0.31	0.32	0.33	0.34	0.35	0.36	0.37	0.38	0.39	0.4	0.41	0.42	0.43	0.44	0.45	0.46	0.47	0.48
NDCG@30	0.0191134	0.0133367	0.0133367	0.0133367	0.0133367	0.0133367	0.0133367	0.0133367	0.0133367	0.0133367	0.0133367	0.0133367	0.0133367	0.0133367	0.0133367	0.0133367	0.0133367	0.0133367	0.0133367	0.0133367	0.0133367	0.0133367	0.0133367	0.0133367	0.0133367	0.0133367	0.0133367	0.0133367	0.0133367	0.0133367	0.0133367	0.0133367	0.0133367	0.0133367	0.0133367	0.0133367	0.0133367	0.0133367	0.0133367	0.0133367	0.0133367	0.0133367	0.0133367	0.0133367	0.0133367	0.0133367	0.0133367	0.028626	0.037792
NDCG@30	0.0191134	0.0133367	0.0133367	0.0133367	0.0133367	0.0133367	0.0133367	0.0133367	0.0133367	0.0133367	0.0133367	0.0133367	0.0133367	0.0133367	0.0133367	0.0133367	0.0133367	0.0133367	0.0133367	0.0133367	0.0133367	0.0133367	0.0133367	0.0133367	0.0133367	0.0133367	0.0133367	0.0133367	0.0133367	0.0133367	0.0133367	0.0133367	0.0133367	0.0133367	0.0133367	0.0133367	0.0133367	0.0133367	0.0133367	0.0133367	0.0133367	0.0133367	0.0133367	0.0133367	0.0133367	0.0133367	0.0181405	0.0193361	0.027876
NDCG@30	0.0236771	0.0132585	0.0132585	0.0132585	0.0132585	0.0132585	0.0132585	0.0132585	0.0132585	0.0132585	0.0132585	0.0132585	0.0132585	0.0132585	0.0132585	0.0132585	0.0132585	0.0132585	0.0132585	0.0132585	0.0132585	0.0132585	0.0132585	0.0132585	0.0132585	0.0132585	0.0132585	0.0132585	0.0132585	0.0132585	0.0132585	0.0132585	0.0132585	0.0132585	0.0132585	0.0132585	0.0132585	0.0132585	0.0132585	0.0132585	0.0132585	0.0132585	0.0132585	0.0132585	0.0132585	0.017869	0.0239206	0.0267372	0.0551221
NDCG@30	0.0191134	0.0133367	0.0133367	0.0133367	0.0133367	0.0133367	0.0133367	0.0133367	0.0133367	0.0133367	0.0133367	0.0133367	0.0133367	0.0133367	0.0133367	0.0133367	0.0133367	0.0133367	0.0133367	0.0133367	0.0133367	0.0133367	0.0133367	0.0133367	0.0133367	0.0133367	0.0133367	0.0133367	0.0133367	0.0133367	0.0133367	0.0133367	0.0133367	0.0133367	0.0133367	0.0133367	0.0133367	0.0133367	0.0133367	0.0133367	0.0133367	0.0133367	0.0133367	0.0133367	0.0133367	0.0179917	0.0189249	0.0255919	0.0517372
NDCG@30	0.0237239	0.0133367	0.0133367	0.0133367	0.0133367	0.0133367	0.0133367	0.0133367	0.0133367	0.0133367	0.0133367	0.0133367	0.0133367	0.0133367	0.0133367	0.0133367	0.0133367	0.0133367	0.0133367	0.0133367	0.0133367	0.0133367	0.0133367	0.0133367	0.0133367	0.0133367	0.0133367	0.0133367	0.0133367	0.0133367	0.0133367	0.0133367	0.0133367	0.0133367	0.0133367	0.0133367	0.0133367	0.0133367	0.0133367	0.0133367	0.0133367	0.0133367	0.0133367	0.0133367	0.0133367	0.0133367	0.0179917	0.0238851	0.032427
NDCG@30	0.0191134	0.0133367	0.0133367	0.0133367	0.0133367	0.0133367	0.0133367	0.0133367	0.0133367	0.0133367	0.0133367	0.0133367	0.0133367	0.0133367	0.0133367	0.0133367	0.0133367	0.0133367	0.0133367	0.0133367	0.0133367	0.0133367	0.0133367	0.0133367	0.0133367	0.0133367	0.0133367	0.0133367	0.0133367	0.0133367	0.0133367	0.0133367	0.0133367	0.0133367	0.0133367	0.0133367	0.0133367	0.0133367	0.0133367	0.0133367	0.0133367	0.0133367	0.0133367	0.0133367	0.0133367	0.0133367	0.0133367	0.0133367	0.0233681
NDCG@30	0.0237239	0.0133367	0.0133367	0.0133367	0.0133367	0.0133367	0.0133367	0.0133367	0.0133367	0.0133367	0.0133367	0.0133367	0.0133367	0.0133367	0.0133367	0.0133367	0.0133367	0.0133367	0.0133367	0.0133367	0.0133367	0.0133367	0.0133367	0.0133367	0.0133367	0.0133367	0.0133367	0.0133367	0.0133367	0.0133367	0.0133367	0.0133367	0.0133367	0.0133367	0.0133367	0.0133367	0.0133367	0.0133367	0.0133367	0.0133367	0.0133367	0.0133367	0.0133367	0.0133367	0.0133367	0.0133367	0.0133367	0.0133367	0.0179473
NDCG@30	0.0237239	0.0132585	0.0132585	0.0132585	0.0132585	0.0132585	0.0132585	0.0132585	0.0132585	0.0132585	0.0132585	0.0132585	0.0132585	0.0132585	0.0132585	0.0132585	0.0132585	0.0132585	0.0132585	0.0132585	0.0132585	0.0132585	0.0132585	0.0132585	0.0132585	0.0132585	0.0132585	0.0132585	0.0132585	0.0132585	0.0132585	0.0132585	0.0132585	0.0132585	0.0132585	0.0132585	0.0132585	0.0132585	0.0132585	0.0132585	0.0132585	0.0132585	0.0132585	0.0132585	0.0132585	0.0132585	0.0132585	0.0181179	0.0293899
NDCG@30	0.0191134	0.0133367	0.0133367	0.0133367	0.0133367	0.0133367	0.0133367	0.0133367	0.0133367	0.0133367	0.0133367	0.0133367	0.0133367	0.0133367	0.0133367	0.0133367	0.0133367	0.0133367	0.0133367	0.0133367	0.0133367	0.0133367	0.0133367	0.0133367	0.0133367	0.0133367	0.0133367	0.0133367	0.0133367	0.0133367	0.0133367	0.0133367	0.0133367	0.0133367	0.0133367	0.0133367	0.0133367	0.0133367	0.0133367	0.0133367	0.0133367	0.0133367	0.0133367	0.0133367	0.0133367	0.0133367	0.0179473	0.0288021	0.0384844
NDCG@30	0.0191134	0.0133367	0.0133367	0.0133367	0.0133367	0.0133367	0.0133367	0.0133367	0.0133367	0.0133367	0.0133367	0.0133367	0.0133367	0.0133367	0.0133367	0.0133367	0.0133367	0.0133367	0.0133367	0.0133367	0.0133367	0.0133367	0.0133367	0.0133367	0.0133367	0.0133367	0.0133367	0.0133367	0.0133367	0.0133367	0.0133367	0.0133367	0.0133367	0.0133367	0.0133367	0.0133367	0.0133367	0.0133367	0.0133367	0.0133367	0.0133367	0.0133367	0.0133367	0.0133367	0.0133367	0.0133367	0.0133367	0.0235083	0.0309115
Average NDCG@30	0.0209529	0.0133211	0.0133211	0.0133211	0.0133211	0.0133211	0.0133211	0.0133211	0.0133211	0.0133211	0.0133211	0.0133211	0.0133211	0.0133211	0.0133211	0.0133211	0.0133211	0.0133211	0.0133211	0.0133211	0.0133211	0.0133211	0.0133211	0.0133211	0.0133211	0.0133211	0.0133211	0.0133211	0.0133211	0.0133211	0.0133211	0.0133211	0.0133211	0.0133211	0.0133211	0.0133211	0.0133211	0.0133211	0.0133211	0.0133211	0.0133211	0.0133211	0.0133211	0.0133211	0.0133211	0.0142476	0.016353	0.0221278	0.0345055
Top_30_enrich_pvalue	0.615656	0.627812	0.627812	0.627812	0.627812	0.627812	0.627812	0.627812	0.627812	0.627812	0.627812	0.627812	0.627812	0.627812	0.627812	0.627812	0.627812	0.627812	0.627812	0.627812	0.627812	0.627812	0.627812	0.627812	0.627812	0.627812	0.627812	0.627812	0.627812	0.627812	0.627812	0.627812	0.627812	0.627812	0.627812	0.627812	0.627812	0.627812	0.627812	0.627812	0.627812	0.627812	0.627812	0.627812	0.627812	0.627812	0.243468	0.231313	0.231313
Top_30_enrich_pvalue	0.615656	0.627812	0.627812	0.627812	0.627812	0.627812	0.627812	0.627812	0.627812	0.627812	0.627812	0.627812	0.627812	0.627812	0.627812	0.627812	0.627812	0.627812	0.627812	0.627812	0.627812	0.627812	0.627812	0.627812	0.627812	0.627812	0.627812	0.627812	0.627812	0.627812	0.627812	0.627812	0.627812	0.627812	0.627812	0.627812	0.627812	0.627812	0.627812	0.627812	0.627812	0.627812	0.627812	0.627812	0.627812	0.441718	0.441718	0.255623	0.255623
Top_30_enrich_pvalue	0.615656	0.801751	0.801751	0.801751	0.801751	0.801751	0.801751	0.801751	0.801751	0.801751	0.801751	0.801751	0.801751	0.801751	0.801751	0.801751	0.801751	0.801751	0.801751	0.801751	0.801751	0.801751	0.801751	0.801751	0.801751	0.801751	0.801751	0.801751	0.801751	0.801751	0.801751	0.801751	0.801751	0.801751	0.801751	0.801751	0.801751	0.801751	0.801751	0.801751	0.801751	0.801751	0.801751	0.801751	0.615656	0.603501	0.603501	0.603501	0.231313
Top_30_enrich_pvalue	0.615656	0.627812	0.627812	0.627812	0.627812	0.627812	0.627812	0.627812	0.627812	0.627812	0.627812	0.627812	0.627812	0.627812	0.627812	0.627812	0.627812	0.627812	0.627812	0.627812	0.627812	0.627812	0.627812	0.627812	0.627812	0.627812	0.627812	0.627812	0.627812	0.627812	0.627812	0.627812	0.627812	0.627812	0.627812	0.627812	0.627812	0.627812	0.627812	0.627812	0.627812	0.627812	0.627812	0.627812	0.441718	0.441718	0.429562	0.243468	0.231313
Top_30_enrich_pvalue	0.441718	0.627812	0.627812	0.627812	0.627812	0.627812	0.627812	0.627812	0.627812	0.627812	0.627812	0.627812	0.627812	0.627812	0.627812	0.627812	0.627812	0.627812	0.627812	0.627812	0.627812	0.627812	0.627812	0.627812	0.627812	0.627812	0.627812	0.627812	0.627812	0.627812	0.627812	0.627812	0.627812	0.627812	0.627812	0.627812	0.627812	0.627812	0.627812	0.627812	0.627812	0.627812	0.627812	0.627812	0.627812	0.441718	0.429562	0.417407	0.231313
Top_30_enrich_pvalue	0.615656	0.627812	0.627812	0.627812	0.627812	0.627812	0.627812	0.627812	0.627812	0.627812	0.627812	0.627812	0.627812	0.627812	0.627812	0.627812	0.627812	0.627812	0.627812	0.627812	0.627812	0.627812	0.627812	0.627812	0.627812	0.627812	0.627812	0.627812	0.627812	0.627812	0.627812	0.627812	0.627812	0.627812	0.627812	0.627812	0.627812	0.627812	0.627812	0.627812	0.627812	0.627812	0.627812	0.627812	0.627812	0.627812	0.627812	0.429562	0.429562
Top_30_enrich_pvalue	0.441718	0.627812	0.627812	0.627812	0.627812	0.627812	0.627812	0.627812	0.627812	0.627812	0.627812	0.627812	0.627812	0.627812	0.627812	0.627812	0.627812	0.627812	0.627812	0.627812	0.627812	0.627812	0.627812	0.627812	0.627812	0.627812	0.627812	0.627812	0.627812	0.627812	0.627812	0.627812	0.627812	0.627812	0.627812	0.627812	0.627812	0.627812	0.627812	0.627812	0.627812	0.627812	0.627812	0.627812	0.627812	0.627812	0.627812	0.627812	0.427822
Top_30_enrich_pvalue	0.441718	0.801751	0.801751	0.801751	0.801751	0.801751	0.801751	0.801751	0.801751	0.801751	0.801751	0.801751	0.801751	0.801751	0.801751	0.801751	0.801751	0.801751	0.801751	0.801751	0.801751	0.801751	0.801751	0.801751	0.801751	0.801751	0.801751	0.801751	0.801751	0.801751	0.801751	0.801751	0.801751	0.801751	0.801751	0.801751	0.801751	0.801751	0.801751	0.801751	0.801751	0.801751	0.801751	0.801751	0.801751	0.801751	0.801751	0.601907	0.601907
Top_30_enrich_pvalue	0.615656	0.627812	0.627812	0.627812	0.627812	0.627812	0.627812	0.627812	0.627812	0.627812	0.627812	0.627812	0.627812	0.627812	0.627812	0.627812	0.627812	0.627812	0.627812	0.627812	0.627812	0.627812	0.627812	0.627812	0.627812	0.627812	0.627812	0.627812	0.627812	0.627812	0.627812	0.627812	0.627812	0.627812	0.627812	0.627812	0.627812	0.627812	0.627812	0.627812	0.627812	0.627812	0.627812	0.627812	0.627812	0.441718	0.429562	0.415813	0.415813
Top_30_enrich_pvalue	0.615656	0.627812	0.627812	0.627812	0.627812	0.627812	0.627812	0.627812	0.627812	0.627812	0.627812	0.627812	0.627812	0.627812	0.627812	0.627812	0.627812	0.627812	0.627812	0.627812	0.627812	0.627812	0.627812	0.627812	0.627812	0.627812	0.627812	0.627812	0.627812	0.627812	0.627812	0.627812	0.627812	0.627812	0.627812	0.627812	0.627812	0.627812	0.627812	0.627812	0.627812	0.627812	0.627812	0.627812	0.627812	0.627812	0.614062	0.601907	0.415813
Average_Top30_pvalue	0.563475	0.662599	0.662599	0.662599	0.662599	0.662599	0.662599	0.662599	0.662599	0.662599	0.662599	0.662599	0.662599	0.662599	0.662599	0.662599	0.662599	0.662599	0.662599	0.662599	0.662599	0.662599	0.662599	0.662599	0.662599	0.662599	0.662599	0.662599	0.662599	0.662599	0.662599	0.662599	0.662599	0.662599	0.662599	0.662599	0.662599	0.662599	0.662599	0.662599	0.662599	0.662599	0.662599	0.662599	0.625381	0.568337	0.524881	0.442831	0.347179
alpha	0	0.01	0.02	0.03	0.04	0.05	0.06	0.07	0.08	0.09	0.1	0.11	0.12	0.13	0.14	0.15	0.16	0.17	0.18	0.19	0.2	0.21	0.22	0.23	0.24	0.25	0.26	0.27	0.28	0.29	0.3	0.31	0.32	0.33	0.34	0.35	0.36	0.37	0.38	0.39	0.4	0.41	0.42	0.43	0.44	0.45	0.46	0.47	0.48
Average NDCG@30	0.0209529	0.0133211	0.0133211	0.0133211	0.0133211	0.0133211	0.0133211	0.0133211	0.0133211	0.0133211	0.0133211	0.0133211	0.0133211	0.0133211	0.0133211	0.0133211	0.0133211	0.0133211	0.0133211	0.0133211	0.0133211	0.0133211	0.0133211	0.0133211	0.0133211	0.0133211	0.0133211	0.0133211	0.0133211	0.0133211	0.0133211	0.0133211	0.0133211	0.0133211	0.0133211	0.0133211	0.0133211	0.0133211	0.0133211	0.0133211	0.0133211	0.0133211	0.0133211	0.0133211	0.0133211	0.0142476	0.016353	0.0221278	0.0345055
Average_enriched_pvalue	0.563475	0.662599	0.662599	0.662599	0.662599	0.662599	0.662599	0.662599	0.662599	0.662599	0.662599	0.662599	0.662599	0.662599	0.662599	0.662599	0.662599	0.662599	0.662599	0.662599	0.662599	0.662599	0.662599	0.662599	0.662599	0.662599	0.662599	0.662599	0.662599	0.662599	0.662599	0.662599	0.662599	0.662599	0.662599	0.662599	0.662599	0.662599	0.662599	0.662599	0.662599	0.662599	0.662599	0.662599	0.625381	0.568337	0.524881	0.442831	0.347179
[truncated: 52 more columns]

## Sheet: STAD
alpha	0	0.01	0.02	0.03	0.04	0.05	0.06	0.07	0.08	0.09	0.1	0.11	0.12	0.13	0.14	0.15	0.16	0.17	0.18	0.19	0.2	0.21	0.22	0.23	0.24	0.25	0.26	0.27	0.28	0.29	0.3	0.31	0.32	0.33	0.34	0.35	0.36	0.37	0.38	0.39	0.4	0.41	0.42	0.43	0.44	0.45	0.46	0.47	0.48
NDCG@30	0.0361829	0.118064	0.1187	0.1187	0.1187	0.1187	0.1187	0.133365	0.139532	0.154467	0.163341	0.164209	0.165573	0.166749	0.174222	0.181557	0.181968	0.183531	0.185025	0.193019	0.19432	0.195219	0.195473	0.195802	0.196205	0.19648	0.196809	0.196809	0.19711	0.197472	0.197472	0.197472	0.197472	0.197472	0.197472	0.197472	0.197472	0.197472	0.197472	0.197472	0.197472	0.197472	0.197472	0.197472	0.197472	0.197472	0.197472	0.197472	0.197472
NDCG@30	0.0361056	0.119145	0.119145	0.119565	0.120632	0.129437	0.146007	0.146704	0.14735	0.14805	0.148683	0.14884	0.14947	0.150235	0.150235	0.150511	0.158329	0.159358	0.167955	0.168475	0.168643	0.169617	0.16976	0.16976	0.177453	0.178063	0.178681	0.179142	0.179545	0.179545	0.179545	0.179545	0.179845	0.180208	0.180208	0.180208	0.180208	0.180208	0.180208	0.180208	0.180208	0.180208	0.180208	0.180208	0.180208	0.180208	0.180208	0.180208	0.180208
NDCG@30	0.0362961	0.1187	0.1187	0.12603	0.126108	0.128182	0.132742	0.133018	0.133018	0.140275	0.147683	0.148083	0.163553	0.164444	0.165698	0.167059	0.167324	0.167324	0.174731	0.182549	0.184019	0.185614	0.193377	0.194183	0.194884	0.195455	0.195455	0.196597	0.197	0.197	0.197	0.1973	0.197663	0.197663	0.197663	0.197663	0.197663	0.197663	0.197663	0.197663	0.197663	0.197663	0.197663	0.197663	0.197663	0.197663	0.197663	0.197663	0.197663
NDCG@30	0.0361829	0.109115	0.109807	0.11021	0.125934	0.128484	0.129185	0.130287	0.13072	0.137907	0.145384	0.14729	0.159241	0.160698	0.161984	0.162779	0.17105	0.17112	0.17127	0.171848	0.172909	0.181439	0.181948	0.182662	0.182819	0.182819	0.183095	0.183424	0.183424	0.183787	0.184237	0.184237	0.184237	0.184237	0.184237	0.184237	0.184237	0.184237	0.184237	0.184237	0.184237	0.184237	0.184237	0.184237	0.184237	0.184237	0.191494	0.191494	0.191494
NDCG@30	0.0361056	0.104407	0.105558	0.112745	0.112965	0.113133	0.113665	0.11394	0.130434	0.134854	0.142777	0.143527	0.151751	0.152602	0.167808	0.169361	0.170414	0.171042	0.171597	0.172322	0.173135	0.180993	0.181623	0.182747	0.18352	0.183664	0.184027	0.184027	0.184027	0.184027	0.184027	0.184356	0.184759	0.184759	0.184759	0.184759	0.184759	0.184759	0.184759	0.184759	0.184759	0.184759	0.184759	0.184759	0.184759	0.184759	0.184759	0.184759	0.191946
NDCG@30	0.0361829	0.133804	0.140992	0.141212	0.141466	0.163561	0.164432	0.164576	0.164576	0.164811	0.165087	0.165087	0.165087	0.165416	0.165818	0.166057	0.166057	0.173245	0.180721	0.181392	0.189663	0.19058	0.191235	0.191489	0.191489	0.191489	0.191818	0.192583	0.193034	0.193334	0.193697	0.193697	0.193697	0.193697	0.193697	0.193697	0.193697	0.193697	0.193697	0.193697	0.193697	0.193697	0.193697	0.193697	0.193697	0.193697	0.193697	0.200954	0.200954
NDCG@30	0.036084	0.146385	0.146499	0.146799	0.147074	0.147766	0.147766	0.147766	0.155174	0.162431	0.170502	0.171657	0.172755	0.173523	0.173846	0.173846	0.173846	0.181335	0.181664	0.183013	0.191778	0.192218	0.192387	0.19305	0.193194	0.193194	0.193557	0.194007	0.194007	0.194007	0.194336	0.194739	0.194739	0.194739	0.194739	0.194739	0.194739	0.194739	0.194739	0.194739	0.194739	0.194739	0.194739	0.194739	0.194739	0.194739	0.194739	0.194739	0.194739
NDCG@30	0.0362961	0.146116	0.146445	0.146699	0.14727	0.14727	0.14727	0.14727	0.14727	0.14727	0.14727	0.14727	0.14727	0.14727	0.14727	0.154677	0.154677	0.162549	0.163142	0.163638	0.164193	0.164193	0.17145	0.171682	0.17219	0.180495	0.181234	0.181853	0.182517	0.18266	0.18266	0.183023	0.183473	0.183473	0.183803	0.184205	0.184205	0.184205	0.184205	0.184205	0.184205	0.184205	0.184205	0.184205	0.184205	0.184205	0.184205	0.191462	0.191462
NDCG@30	0.0361056	0.108605	0.108931	0.116338	0.120367	0.140247	0.152413	0.153256	0.153502	0.154033	0.154419	0.154419	0.161907	0.169466	0.177275	0.178597	0.180216	0.180914	0.181276	0.181276	0.181276	0.181276	0.181968	0.183122	0.183485	0.183485	0.183485	0.183485	0.183485	0.183485	0.183485	0.183485	0.183485	0.183485	0.183485	0.183485	0.183485	0.183485	0.183485	0.183485	0.183485	0.183485	0.183485	0.183485	0.183485	0.183485	0.183485	0.183485	0.183485
NDCG@30	0.0361829	0.0871789	0.0877103	0.095858	0.0971006	0.0979191	0.109169	0.10943	0.109634	0.117818	0.130163	0.156293	0.158767	0.159699	0.169006	0.169711	0.170312	0.17147	0.171592	0.174128	0.178922	0.178922	0.178922	0.178922	0.186386	0.186934	0.194729	0.195317	0.195782	0.196293	0.196293	0.196293	0.196622	0.197024	0.197024	0.197354	0.197756	0.197756	0.197756	0.197756	0.197756	0.197756	0.197756	0.197756	0.197756	0.197756	0.204944	0.205013	0.205013
Average NDCG@30	0.0361725	0.119152	0.120249	0.123416	0.125762	0.13147	0.136135	0.137961	0.141121	0.146192	0.151531	0.154668	0.159537	0.16101	0.165316	0.167415	0.169419	0.172189	0.174897	0.177166	0.179886	0.182007	0.183814	0.184342	0.186162	0.187208	0.188289	0.188724	0.188993	0.189161	0.189275	0.189415	0.189599	0.189676	0.189709	0.189782	0.189822	0.189822	0.189822	0.189822	0.189822	0.189822	0.189822	0.189822	0.189822	0.189822	0.191267	0.192725	0.193444
Top_30_enrich_pvalue	0.45836	0.306919	0.306919	0.306919	0.306919	0.306919	0.28509	0.26326	0.259003	0.0639028	0.0639028	0.0639028	0.0639028	0.0639028	0.0414939	0.0414939	0.0414939	0.0414939	0.0372363	0.0372363	0.0372363	0.0372363	0.0372363	0.0372363	0.0372363	0.0372363	0.0372363	0.0372363	0.0372363	0.0372363	0.0372363	0.0372363	0.0372363	0.0372363	0.0372363	0.0372363	0.0372363	0.0372363	0.0372363	0.0372363	0.0372363	0.0372363	0.0372363	0.0372363	0.0372363	0.0372363	0.0372363	0.036657	0.036657
Top_30_enrich_pvalue	0.45836	0.601285	0.601285	0.601285	0.600706	0.600127	0.426857	0.426857	0.426857	0.426857	0.426857	0.426857	0.426857	0.426857	0.426857	0.253586	0.253586	0.253586	0.231757	0.231757	0.231757	0.231757	0.231757	0.227499	0.227499	0.227499	0.227499	0.227499	0.227499	0.227499	0.227499	0.227499	0.227499	0.227499	0.227499	0.227499	0.227499	0.227499	0.227499	0.227499	0.227499	0.227499	0.227499	0.227499	0.227499	0.227499	0.227499	0.227499	0.227499
Top_30_enrich_pvalue	0.306919	0.306919	0.28509	0.28509	0.28509	0.28509	0.28509	0.28509	0.28509	0.26326	0.241431	0.237173	0.232915	0.232915	0.232915	0.232915	0.232915	0.232915	0.0378157	0.0378157	0.0378157	0.0378157	0.0335581	0.0335581	0.0335581	0.0335581	0.0335581	0.0335581	0.0335581	0.0335581	0.0335581	0.0335581	0.0335581	0.0335581	0.0335581	0.0335581	0.0335581	0.0335581	0.0335581	0.0335581	0.0335581	0.0335581	0.0335581	0.0335581	0.0335581	0.0335581	0.0329788	0.0329788	0.0329788
Top_30_enrich_pvalue	0.45836	0.43653	0.43653	0.259003	0.259003	0.259003	0.259003	0.259003	0.259003	0.236594	0.236594	0.232336	0.232336	0.232336	0.232336	0.232336	0.231757	0.231757	0.231757	0.231757	0.0584865	0.0584865	0.0584865	0.0584865	0.0584865	0.0584865	0.0584865	0.0584865	0.0584865	0.0584865	0.0584865	0.0584865	0.0584865	0.0584865	0.0584865	0.0584865	0.0584865	0.0584865	0.0584865	0.0584865	0.0584865	0.0584865	0.0584865	0.0584865	0.036657	0.036657	0.036657	0.036657	0.036657
Top_30_enrich_pvalue	0.45836	0.45836	0.45836	0.43653	0.43653	0.43653	0.43653	0.432273	0.259003	0.0857323	0.0857323	0.0857323	0.0639028	0.0596452	0.0553877	0.0553877	0.0553877	0.0553877	0.0553877	0.0553877	0.0335581	0.0335581	0.0335581	0.0335581	0.0335581	0.0335581	0.0335581	0.0335581	0.0335581	0.0335581	0.0335581	0.0335581	0.0335581	0.0335581	0.0335581	0.0335581	0.0335581	0.0335581	0.0335581	0.0335581	0.0335581	0.0335581	0.0335581	0.0335581	0.0335581	0.0335581	0.0293006	0.0293006	0.0293006
Top_30_enrich_pvalue	0.45836	0.45346	0.43163	0.43163	0.43163	0.43163	0.43163	0.43163	0.43163	0.43163	0.43163	0.43163	0.43163	0.43163	0.43163	0.43163	0.43163	0.409801	0.236531	0.236531	0.232273	0.232273	0.232273	0.232273	0.232273	0.232273	0.232273	0.232273	0.232273	0.232273	0.232273	0.232273	0.232273	0.232273	0.232273	0.232273	0.232273	0.232273	0.232273	0.232273	0.232273	0.232273	0.232273	0.232273	0.232273	0.210443	0.210443	0.210443	0.210443
Top_30_enrich_pvalue	0.45836	0.453464	0.453464	0.453464	0.453464	0.453464	0.453464	0.431635	0.431635	0.254107	0.254107	0.254107	0.254107	0.254107	0.254107	0.254107	0.254107	0.0808369	0.0808369	0.0808369	0.0590074	0.0590074	0.0590074	0.0590074	0.0590074	0.0590074	0.0590074	0.0590074	0.0590074	0.0590074	0.0590074	0.0590074	0.0590074	0.0590074	0.0590074	0.0590074	0.0590074	0.0590074	0.0590074	0.0590074	0.0590074	0.0590074	0.0590074	0.0590074	0.0590074	0.0590074	0.0590074	0.058428	0.058428
Top_30_enrich_pvalue	0.306919	0.431635	0.431635	0.431635	0.431635	0.431635	0.431635	0.431635	0.431635	0.431635	0.431635	0.431635	0.431635	0.431635	0.409805	0.409805	0.409805	0.236535	0.236535	0.236535	0.236535	0.236535	0.0632649	0.0632649	0.0632649	0.0414354	0.0414354	0.0414354	0.0414354	0.0414354	0.0414354	0.0414354	0.0414354	0.0414354	0.0414354	0.0414354	0.0414354	0.0414354	0.0414354	0.0414354	0.0414354	0.0414354	0.0414354	0.0414354	0.0414354	0.0196058	0.0196058	0.0196058	0.0196058
Top_30_enrich_pvalue	0.45836	0.453464	0.431635	0.431635	0.431635	0.427377	0.427377	0.427377	0.427377	0.427377	0.427377	0.427377	0.254107	0.22802	0.22802	0.22802	0.22802	0.22802	0.22802	0.22802	0.22802	0.22802	0.22802	0.22802	0.22802	0.22802	0.22802	0.22802	0.22802	0.22802	0.22802	0.22802	0.22802	0.22802	0.22802	0.22802	0.22802	0.22802	0.22802	0.22802	0.22802	0.22802	0.22802	0.22802	0.22802	0.22802	0.22802	0.0541705	0.0541705
Top_30_enrich_pvalue	0.45836	0.6098	0.6098	0.43653	0.43653	0.43653	0.26326	0.26326	0.26326	0.237173	0.237173	0.0639028	0.0639028	0.0639028	0.0633234	0.0633234	0.0633234	0.0633234	0.0633234	0.0633234	0.0633234	0.0633234	0.0633234	0.0633234	0.0414939	0.0414939	0.0196643	0.0196643	0.0196643	0.0196643	0.0196643	0.0196643	0.0196643	0.0196643	0.0196643	0.0196643	0.0196643	0.0196643	0.0196643	0.0196643	0.0196643	0.0196643	0.0196643	0.0196643	0.0154068	0.0154068	0.0154068	0.0154068	0.0154068
Average_Top30_pvalue	0.428072	0.451184	0.444635	0.407372	0.407314	0.406831	0.369994	0.365202	0.347449	0.285827	0.283644	0.265465	0.24553	0.242495	0.237588	0.220261	0.220203	0.183366	0.14392	0.14392	0.121801	0.121801	0.104048	0.103623	0.10144	0.0992568	0.0970738	0.0970738	0.0970738	0.0970738	0.0970738	0.0970738	0.0970738	0.0970738	0.0970738	0.0970738	0.0970738	0.0970738	0.0970738	0.0970738	0.0970738	0.0970738	0.0970738	0.0970738	0.0944651	0.0900992	0.0896155	0.0721147	0.0721147
alpha	0	0.01	0.02	0.03	0.04	0.05	0.06	0.07	0.08	0.09	0.1	0.11	0.12	0.13	0.14	0.15	0.16	0.17	0.18	0.19	0.2	0.21	0.22	0.23	0.24	0.25	0.26	0.27	0.28	0.29	0.3	0.31	0.32	0.33	0.34	0.35	0.36	0.37	0.38	0.39	0.4	0.41	0.42	0.43	0.44	0.45	0.46	0.47	0.48
Average NDCG@30	0.0361725	0.119152	0.120249	0.123416	0.125762	0.13147	0.136135	0.137961	0.141121	0.146192	0.151531	0.154668	0.159537	0.16101	0.165316	0.167415	0.169419	0.172189	0.174897	0.177166	0.179886	0.182007	0.183814	0.184342	0.186162	0.187208	0.188289	0.188724	0.188993	0.189161	0.189275	0.189415	0.189599	0.189676	0.189709	0.189782	0.189822	0.189822	0.189822	0.189822	0.189822	0.189822	0.189822	0.189822	0.189822	0.189822	0.191267	0.192725	0.193444
Average_enriched_pvalue	0.428072	0.451184	0.444635	0.407372	0.407314	0.406831	0.369994	0.365202	0.347449	0.285827	0.283644	0.265465	0.24553	0.242495	0.237588	0.220261	0.220203	0.183366	0.14392	0.14392	0.121801	0.121801	0.104048	0.103623	0.10144	0.0992568	0.0970738	0.0970738	0.0970738	0.0970738	0.0970738	0.0970738	0.0970738	0.0970738	0.0970738	0.0970738	0.0970738	0.0970738	0.0970738	0.0970738	0.0970738	0.0970738	0.0970738	0.0970738	0.0944651	0.0900992	0.0896155	0.0721147	0.0721147
[truncated: 52 more columns]

[truncated: 1 more sheets: KIRC]
