# Supplementary material for: Ranking novel cancer driving synthetic lethal gene pairs using TCGA data
Source: Oncotarget. 2016 Jul 11;7(34):55352–67. doi: 10.18632/oncotarget.10536 (PMC5342422; doi:10.18632/oncotarget.10536)
Supplement: Supplementary file 3 [file oncotarget-07-55352-s003.xlsx]

## Sheet: BRCA
gene_A	gene_B	pair	tag (positive SL or candidate SL)	predicted f value	Ranking position			tag =1 indicate positive SL pairs
RB1	TP53	5925_7157	1	0.471856	1			tag =0 indicate candidate SL pairs
BRCA1	TP53	672_7157	1	0.442789	2
ATM	TP53	472_7157	1	0.431187	3
TP53	MET	7157_4233	1	0.428305	4
MUS81	POLD2	80198_5425	1	0.427388	5
MUS81	STIL	80198_6491	1	0.42736	6
MUS81	SREK1	80198_140890	1	0.427288	7
MUS81	TRIM24	80198_8805	1	0.427201	8
MUS81	SFPQ	80198_6421	1	0.427175	9
MUS81	LTK	80198_4058	1	0.427151	10
MUS81	TOP1	80198_7150	1	0.427107	11
MUS81	VCP	80198_7415	1	0.427045	12
MUS81	MBP	80198_4155	1	0.427043	13
MUS81	HIST1H1B	80198_3009	1	0.426887	14
MUS81	ZNF496	80198_84838	1	0.426809	15
MUS81	TIMELESS	80198_8914	1	0.426604	16
MUS81	USP1	80198_7398	1	0.426569	17
TP53	PLK1	7157_5347	1	0.42645	18
MUS81	FANCD2	80198_2177	1	0.426388	19
TP53	TP53BP2	7157_7159	1	0.424342	20
TP53	ATR	7157_545	1	0.422828	21
TP53	ARHGEF2	7157_9181	1	0.422068	22
TP53	PAK3	7157_5063	1	0.421458	23
TP53	SGK2	7157_10110	1	0.421168	24
TP53	VDAC2	7157_7417	1	0.420736	25
SF3B1	TP53	23451_7157	0	0.416262	26
LCCS2	TP53	2065_7157	0	0.416252	27
HFC1	TP53	3054_7157	0	0.415783	28
TLR4	TP53	7099_7157	0	0.415638	29
LPA	TP53	4018_7157	0	0.414064	30
PCNT	TP53	5116_7157	0	0.413997	31
TXNRD1	KEAP1	7296_9817	1	0.413955	32
LCT	TP53	3938_7157	0	0.413909	33
CDC42BPA	TP53	8476_7157	0	0.411906	34
SETD2	TP53	29072_7157	0	0.411541	35
MUC16	NRP2	94025_8828	0	0.409113	36
MUS81	WRN	80198_7486	1	0.403755	37
WRN	TOP1	7486_7150	1	0.40329	38
TOP1	PARP1	7150_142	1	0.403035	39
RECQL5	WRN	9400_7486	1	0.402487	40
ATR	XRCC1	545_7515	1	0.402268	41
MUC16	TRRAP	94025_8295	0	0.395561	42
MUS81	POLD1	80198_5424	1	0.394183	43
ATR	ERCC3	545_2071	1	0.392204	44
MUS81	RFC1	80198_5981	1	0.369762	45
MSH2	POLB	4436_5423	1	0.369625	46
PIK3CA	RB1	5290_5925	0	0.366822	47
PIK3CA	CDK2	5290_1017	1	0.357861	48
IKZF1	GATA1	10320_2623	1	0.357844	49
PIK3CA	MIER1	5290_57708	1	0.357809	50
ATM	PIK3CA	472_5290	0	0.357291	51
OBSCN	PIK3CA	84033_5290	0	0.356705	52
MUC16	WWP2	94025_11060	0	0.355769	53
MUC16	MCPH3	94025_55755	0	0.355751	54
BRCA1	PIK3CA	672_5290	0	0.355348	55
WMS	PIK3CA	2200_5290	0	0.353919	56
PIK3CA	SETD2	5290_29072	0	0.35383	57
PIK3CA	TLR4	5290_7099	0	0.353819	58
HFC1	PIK3CA	3054_5290	0	0.35379	59
PIK3CA	VCAN	5290_1462	0	0.353731	60
PIK3CA	PIK3R1	5290_5295	0	0.353592	61
LCT	PIK3CA	3938_5290	0	0.353161	62
PCNT	PIK3CA	5116_5290	0	0.353144	63
CHD4	PIK3CA	1108_5290	0	0.352937	64
PIK3CA	NINL	5290_22981	0	0.352157	65
PIK3CA	DLC1	5290_10395	0	0.352097	66
PIK3CA	NOTCH2	5290_4853	0	0.352064	67
PIK3CA	MYLK	5290_4638	0	0.351996	68
PIK3CA	TNXB2	5290_7148	0	0.351438	69
PIK3CA	KAT6B	5290_23522	0	0.35131	70
PIK3CA	KIF1B	5290_23095	0	0.351263	71
PIK3CA	LRP1B	5290_53353	0	0.351238	72
PIK3CA	PIWIL1	5290_9271	0	0.351215	73
PIK3CA	HHC1	5290_846	0	0.3512	74
PIK3CA	SELP	5290_6403	0	0.351183	75
PIK3CA	NIN	5290_51199	0	0.351153	76
PIK3CA	RGS7	5290_6000	0	0.351148	77
RAD54B	PARP1	25788_142	1	0.350479	78
MUS81	XIAP	80198_331	1	0.348733	79
CDK2	MYCN	1017_4613	1	0.348685	80
MUC16	NCOA6	94025_23054	0	0.348077	81
BLM	RPA1	641_6117	1	0.346662	82
AKT1	EGFR	207_1956	1	0.346549	83
BLM	VCP	641_7415	1	0.346308	84
BLM	RPL7	641_6129	1	0.346199	85
BLM	RAD23B	641_5887	1	0.346179	86
MUS81	BLM	80198_641	1	0.346151	87
BLM	TRIM8	641_81603	1	0.34613	88
BLM	XIAP	641_331	1	0.346123	89
BLM	ICK	641_22858	1	0.346114	90
BLM	BICD2	641_23299	1	0.346101	91
BLM	TAF6	641_6878	1	0.346096	92
BLM	NDUFA13	641_51079	1	0.346095	93
BLM	RPS14	641_6208	1	0.346095	94
BLM	URI1	641_8725	1	0.345798	95
BLM	RREB1	641_6239	1	0.345369	96
BLM	MMS22L	641_253714	1	0.344953	97
BLM	TOPBP1	641_11073	1	0.344896	98
BLM	PPP2R4	641_5524	1	0.344883	99
BLM	FBXO18	641_84893	1	0.344592	100
MUS81	BLOC1S1	80198_2647	1	0.343688	101
SAE1	MYC	10055_4609	1	0.343661	102
MUC16	MYO6	94025_4646	0	0.334791	103
MUC16	PHS	94025_2737	0	0.328844	104
EGFR	PARP1	1956_142	1	0.328327	105
BLM	PPP2CB	641_5516	1	0.326871	106
AKT3	EGFR	10000_1956	1	0.324266	107
MUC16	IL1RAP	94025_3556	0	0.32371	108
MUS81	SNW1	80198_22938	1	0.321992	109
KRAS	ADAM10	3845_102	1	0.320374	110
KRAS	NAB1	3845_4664	1	0.320353	111
KRAS	PKNOX1	3845_5316	1	0.320345	112
KRAS	RPS16	3845_6217	1	0.320331	113
STK3	KRAS	6788_3845	1	0.320305	114
KRAS	TTC27	3845_55622	1	0.320253	115
PRRT2	KRAS	112476_3845	1	0.320217	116
KRAS	BCAS2	3845_10286	1	0.320133	117
KRAS	ANAPC10	3845_10393	1	0.320129	118
KRAS	USP10	3845_9100	1	0.320088	119
KRAS	METAP2	3845_10988	1	0.320085	120
KRAS	NEDD8	3845_4738	1	0.320069	121
TBK1	KRAS	29110_3845	1	0.320061	122
KRAS	FNTB	3845_2342	1	0.320028	123
KRAS	CDK6	3845_1021	1	0.320014	124
KRAS	CDC25C	3845_995	1	0.320012	125
KRAS	VDAC2	3845_7417	1	0.319785	126
KRAS	PLK1	3845_5347	1	0.319695	127
KRAS	THOC1	3845_9984	1	0.319644	128
KRAS	RPL18A	3845_6142	1	0.319569	129
KRAS	NXT2	3845_55916	1	0.319552	130
KRAS	SFPQ	3845_6421	1	0.319549	131
KRAS	TFDP1	3845_7027	1	0.319536	132
KRAS	NONO	3845_4841	1	0.319481	133
KRAS	DNM2	3845_1785	1	0.319477	134
TOP2A	KRAS	7153_3845	1	0.319475	135
TOP1	KRAS	7150_3845	1	0.319452	136
KRAS	MAP3K6	3845_9064	1	0.31926	137
KRAS	NAPA	3845_8775	1	0.319228	138
BLM	SNW1	641_22938	1	0.319117	139
KRAS	PPP2CB	3845_5516	1	0.319097	140
KRAS	NXF1	3845_10482	1	0.319026	141
KRAS	BRIX1	3845_55299	1	0.319024	142
KRAS	NUP98	3845_4928	1	0.31894	143
KRAS	GSK3A	3845_2931	1	0.318918	144
KRAS	DOCK3	3845_1795	1	0.318762	145
KRAS	TBC1D8	3845_11138	1	0.318636	146
KRAS	KDM5B	3845_10765	1	0.318564	147
KRAS	IREB2	3845_3658	1	0.31828	148
KRAS	PTPN13	3845_5783	1	0.317905	149
KRAS	SVIL	3845_6840	1	0.317892	150
ATR	KRAS	545_3845	1	0.31744	151
KRAS	CDK12	3845_51755	1	0.317226	152
SMURF1	SMURF2	57154_64750	1	0.317086	153
BLM	SNRNP200	641_23020	1	0.315861	154
KRAS	PSMB6	3845_5694	1	0.314474	155
BLM	PSMD1	641_5707	1	0.312355	156
RB1	TOP2A	5925_7153	1	0.307231	157
MNAT1	CDK7	4331_1022	1	0.304199	158
PTEN	RB1	5728_5925	0	0.30288	159
MUC16	TLR7	94025_51284	0	0.30263	160
KRAS	PSMB5	3845_5693	1	0.302413	161
RB1	VDAC2	5925_7417	1	0.302055	162
FOXA1	SYNE1	3169_23345	0	0.29426	163
MUC16	ROBO1	94025_6091	0	0.290308	164
UVO	EP300	999_2033	0	0.289517	165
MUS81	TRAF6	80198_7189	1	0.289417	166
MUS81	BRAF	80198_673	1	0.289323	167
NRAS	BRAF	4893_673	1	0.2889	168
GATA3	EGFR	2625_1956	0	0.287393	169
POLE	POLD1	5426_5424	1	0.285755	170
BLM	SUPT5H	641_6829	1	0.28519	171
BRCA1	PARP1	672_142	1	0.284088	172
KRAS	PIK3CB	3845_5291	1	0.283951	173
MUC16	F8C	94025_2157	0	0.282934	174
GATA3	SBMA	2625_367	0	0.282876	175
UVO	RSTS	999_1387	0	0.282303	176
MUC16	SJS1	94025_3339	0	0.280981	177
AKT1	KEAP1	207_9817	1	0.279616	178
KRAS	TAF1	3845_6872	1	0.279516	179
MTOR	MYC	2475_4609	1	0.279405	180
MEKK1	EP300	4214_2033	0	0.2788	181
MUC16	DCP1	94025_1636	0	0.276819	182
ATM	FANCC	472_2176	1	0.275926	183
ATM	FANCE	472_2178	1	0.275199	184
ATM	XRCC1	472_7515	1	0.275188	185
ATM	APEX1	472_328	1	0.274897	186
ATM	PARP1	472_142	1	0.274013	187
ATM	FANCD2	472_2177	1	0.273332	188
PTEN	IRS1	5728_3667	1	0.272274	189
MEKK1	RSTS	4214_1387	0	0.271446	190
PTEN	PARP1	5728_142	1	0.271017	191
AKAP9	SYNE1	10142_23345	0	0.27061	192
PTEN	TUBA1A	5728_7846	1	0.269897	193
PTEN	NLK	5728_51701	1	0.269789	194
PTEN	POLM	5728_27434	1	0.269625	195
PTEN	MXD1	5728_4084	1	0.269396	196
PTEN	TRIM24	5728_8805	1	0.26898	197
MUC16	EP300	94025_2033	0	0.268881	198
PTEN	RASSF2	5728_9770	1	0.268813	199
PTEN	FBXL6	5728_26233	1	0.268753	200
PTEN	TRIM8	5728_81603	1	0.26871	201
ATM	PRKDC	472_5591	1	0.268684	202
PTEN	OSBP2	5728_23762	1	0.268063	203
GATA3	RB1	2625_5925	0	0.267907	204
PTEN	BLOC1S1	5728_2647	1	0.267331	205
ANK3	DMD	288_1756	0	0.266333	206
DMD	SPEN	1756_23013	0	0.265596	207
DMD	FOXA1	1756_3169	0	0.265586	208
CBFB	DMD	865_1756	0	0.265428	209
PTEN	TXNDC11	5728_51061	1	0.26371	210
MUC16	RSTS	94025_1387	0	0.263125	211
MTOR	PTEN	2475_5728	1	0.262347	212
MUC16	LAMB1	94025_3912	0	0.260399	213
TTN	SMAD3	7273_4088	0	0.259908	214
AKT1	NF1	207_4763	0	0.257634	215
MUC16	PLXNA1	94025_5361	0	0.256523	216
AKT1	APOB	207_338	0	0.256442	217
SF3B1	SYNE1	23451_23345	0	0.25393	218
ANK3	PTEN	288_5728	0	0.249904	219
PTEN	PTPRD	5728_5789	0	0.24983	220
PEG3	PTEN	5178_5728	0	0.249259	221
AKAP9	PTEN	10142_5728	0	0.249057	222
FOXA1	RUNX1	3169_861	0	0.248477	223
RUNX1	SPEN	861_23013	0	0.248466	224
C1orf4	PTEN	8289_5728	0	0.248247	225
FOXA1	PTEN	3169_5728	0	0.248241	226
APOB	MED12	338_9968	0	0.248107	227
CBFB	RUNX1	865_861	0	0.247997	228
APOB	CTCF	338_10664	0	0.247626	229
OBSCN	RUNX1	84033_861	0	0.247467	230
APOB	NF1	338_4763	0	0.247207	231
MUC16	SUPT5H	94025_6829	0	0.2464	232
C1orf4	RUNX1	8289_861	0	0.246111	233
MUC16	RGS3	94025_5998	0	0.2456	234
C1orf4	DMD	8289_1756	0	0.244932	235
ATM	RUNX1	472_861	0	0.244628	236
SERK1	ZFHX3	6416_463	0	0.244434	237
FANCD1	SERK1	675_6416	0	0.244221	238
FAT1	SERK1	2195_6416	0	0.24392	239
AKAP9	NCOR1	10142_9611	0	0.243784	240
NCOR1	PTPRD	9611_5789	0	0.243782	241
SERK1	PTPRD	6416_5789	0	0.243691	242
NCOR1	ZFHX3	9611_463	0	0.243666	243
FANCD1	NCOR1	675_9611	0	0.243402	244
FAT1	NCOR1	2195_9611	0	0.243255	245
HF2	SERK1	3075_6416	0	0.243234	246
SERK1	MTOR	6416_2475	0	0.243223	247
MTOR	NCOR1	2475_9611	0	0.24321	248
SERK1	TNRC21	6416_8085	0	0.243206	249
TNRC21	NCOR1	8085_9611	0	0.243193	250
NGL	SERK1	2064_6416	0	0.242891	251
NCOR1	PEG3	9611_5178	0	0.242818	252
HF2	NCOR1	3075_9611	0	0.242762	253
C1orf4	SYNE1	8289_23345	0	0.242754	254
SERK1	PEG3	6416_5178	0	0.24275	255
NGL	NCOR1	2064_9611	0	0.242571	256
UVO	NOS1	999_4842	0	0.238788	257
GATA3	ABL1	2625_25	0	0.238713	258
UVO	ERCC6	999_2074	0	0.237814	259
TTN	STAT3	7273_6774	0	0.237684	260
CBFB	TTN	865_7273	0	0.236841	261
MUC16	KGFR	94025_2263	0	0.236838	262
TTN	SMAD4	7273_4089	0	0.236815	263
UVO	SNF2L4	999_6597	0	0.236027	264
SPEN	TTN	23013_7273	0	0.23599	265
TTN	ZBTB16	7273_7704	0	0.235942	266
TTN	APP	7273_351	0	0.235575	267
UVO	CDKN1B	999_1027	0	0.23479	268
TTN	PCSK2	7273_5126	0	0.234157	269
TTN	TRAF6	7273_7189	0	0.233926	270
UVO	NCOA6	999_23054	0	0.233701	271
TTN	CASP8	7273_841	0	0.233241	272
GATA3	FN1	2625_2335	0	0.233155	273
UVO	WDR33	999_55339	0	0.232709	274
UVO	ROBO1	999_6091	0	0.232703	275
UVO	PHS	999_2737	0	0.232565	276
UVO	RGS3	999_5998	0	0.232525	277
UVO	SJS1	999_3339	0	0.232365	278
UVO	WNK1	999_65125	0	0.232363	279
UVO	ROS1	999_6098	0	0.23235	280
UVO	POLE	999_5426	0	0.232337	281
UVO	EVPL	999_2125	0	0.232329	282
UVO	EPHA5	999_2044	0	0.232247	283
UVO	MYH10	999_4628	0	0.232239	284
UVO	OPRM1	999_4988	0	0.232236	285
UVO	MCPH3	999_55755	0	0.232221	286
MUC16	LAMNA	94025_3909	0	0.232207	287
UVO	LAMB1	999_3912	0	0.232193	288
UVO	TLR7	999_51284	0	0.232178	289
UVO	PRDM1	999_639	0	0.232176	290
UVO	PLXNA1	999_5361	0	0.232168	291
UVO	PAPPA	999_5069	0	0.232044	292
TTN	JUN	7273_3725	0	0.232003	293
UVO	PTPRZ	999_5803	0	0.231987	294
UVO	TRRAP	999_8295	0	0.231958	295
UVO	RGS7	999_6000	0	0.231946	296
UVO	EBR1	999_1294	0	0.231919	297
UVO	TYRO10	999_4921	0	0.231894	298
UVO	SUPT5H	999_6829	0	0.231826	299
UVO	WWP2	999_11060	0	0.231812	300
UVO	GRIA1	999_2890	0	0.23174	301
UVO	GATA3	999_2625	0	0.231724	302
UVO	MAGEC1	999_9947	0	0.231689	303
UVO	F8C	999_2157	0	0.231664	304
UVO	CDK12	999_51755	0	0.231624	305
UVO	KIF1B	999_23095	0	0.231605	306
UVO	MYLK	999_4638	0	0.231584	307
UVO	RB1CC1	999_9821	0	0.231557	308
UVO	NRP2	999_8828	0	0.231551	309
UVO	LAMNA	999_3909	0	0.23154	310
UVO	DCP1	999_1636	0	0.231511	311
TTN	MLLT4	7273_4301	0	0.231471	312
MEKK1	NOS1	4214_4842	0	0.231468	313
UVO	NIN	999_51199	0	0.231332	314
MUC16	OPRM1	94025_4988	0	0.23128	315
UVO	NOTCH2	999_4853	0	0.231164	316
UVO	HHC1	999_846	0	0.231136	317
UVO	RTN4	999_57142	0	0.231095	318
UVO	DLC1	999_10395	0	0.231076	319
UVO	PIWIL1	999_9271	0	0.231066	320
UVO	LRP1B	999_53353	0	0.231047	321
TTN	CBLB	7273_868	0	0.230983	322
UVO	NINL	999_22981	0	0.230981	323
UVO	KAT6B	999_23522	0	0.230955	324
UVO	PRUNE2	999_158471	0	0.230942	325
MEKK1	MYO6	4214_4646	0	0.230926	326
UVO	CTNNA2	999_1496	0	0.230902	327
TTN	SP1	7273_6667	0	0.23078	328
MEKK1	WNK1	4214_65125	0	0.230577	329
MEKK1	LAMNA	4214_3909	0	0.230558	330
MEKK1	NRP2	4214_8828	0	0.23048	331
MEKK1	ERCC6	4214_2074	0	0.230475	332
MEKK1	RB1CC1	4214_9821	0	0.230449	333
MEKK1	MCPH3	4214_55755	0	0.230408	334
MEKK1	PLXNA1	4214_5361	0	0.230377	335
MEKK1	DCP1	4214_1636	0	0.230364	336
MEKK1	CNTRL	4214_11064	0	0.230349	337
MEKK1	OPRM1	4214_4988	0	0.230341	338
MEKK1	MYH10	4214_4628	0	0.230331	339
TTN	PDZD2	7273_23037	0	0.230257	340
TTN	CACNL1A1	7273_775	0	0.230254	341
MEKK1	TRRAP	4214_8295	0	0.230243	342
TTN	MUC2	7273_4583	0	0.230205	343
MEKK1	CDK12	4214_51755	0	0.230203	344
MEKK1	LIFR	4214_3977	0	0.230144	345
MEKK1	MAGEC1	4214_9947	0	0.230071	346
MEKK1	POLE	4214_5426	0	0.230055	347
MEKK1	ROS1	4214_6098	0	0.230028	348
MEKK1	PRDM1	4214_639	0	0.230027	349
TTN	COL6A3	7273_1293	0	0.230015	350
MEKK1	TLR7	4214_51284	0	0.230015	351
MEKK1	SJS1	4214_3339	0	0.229963	352
MEKK1	LAMB1	4214_3912	0	0.229918	353
MEKK1	PHS	4214_2737	0	0.229877	354
MEKK1	WWP2	4214_11060	0	0.229844	355
MEKK1	SUPT5H	4214_6829	0	0.229824	356
MEKK1	SNF2L4	4214_6597	0	0.229796	357
MEKK1	TYRO10	4214_4921	0	0.229744	358
MEKK1	EBR1	4214_1294	0	0.229717	359
TTN	MSK12	7273_3688	0	0.229621	360
MEKK1	KGFR	4214_2263	0	0.229613	361
MEKK1	ROBO1	4214_6091	0	0.229591	362
MEKK1	WDR33	4214_55339	0	0.229586	363
MEKK1	EVPL	4214_2125	0	0.229552	364
MUC16	NOS1	94025_4842	0	0.229467	365
MEKK1	IL1RAP	4214_3556	0	0.229463	366
TTN	JUP	7273_3728	0	0.22946	367
MEKK1	CDKN1B	4214_1027	0	0.229333	368
MUC16	POLE	94025_5426	0	0.22922	369
MEKK1	NCOA6	4214_23054	0	0.229206	370
MEKK1	TSC22D1	4214_8848	0	0.229175	371
TTN	MPP3	7273_4356	0	0.228755	372
GATA3	EWSR1	2625_2130	0	0.228402	373
TTN	CP	7273_1356	0	0.227285	374
TTN	EZR	7273_7430	0	0.227028	375
TTN	HDAC2	7273_3066	0	0.226288	376
TTN	SH3KBP1	7273_30011	0	0.226217	377
TTN	CBL	7273_867	0	0.226217	378
TTN	PLCB1	7273_23236	0	0.22621	379
TTN	TCF7L2	7273_6934	0	0.226123	380
TTN	DCAF6	7273_55827	0	0.226085	381
TTN	PABPC2	7273_26986	0	0.226079	382
TTN	PER3	7273_8863	0	0.22597	383
TTN	BRAF	7273_673	0	0.225961	384
TTN	RPL5	7273_6125	0	0.225952	385
TTN	PRND	7273_23627	0	0.22586	386
TTN	NPDC1	7273_56654	0	0.225831	387
TTN	CHEK2	7273_11200	0	0.2258	388
TTN	PLK2	7273_10769	0	0.225761	389
TTN	FZD6	7273_8323	0	0.225748	390
TTN	RBL1	7273_5933	0	0.225745	391
TTN	FOXO4	7273_4303	0	0.225733	392
TTN	ETV1	7273_2115	0	0.225706	393
TTN	PTBP1	7273_5725	0	0.225681	394
TTN	THBS3	7273_7059	0	0.225669	395
TTN	GSK3A	7273_2931	0	0.225649	396
TTN	MEF2C	7273_4208	0	0.225603	397
TTN	RARG	7273_5916	0	0.225582	398
TTN	VAV3	7273_10451	0	0.225564	399
TTN	RIN1	7273_9610	0	0.225559	400
TTN	MPO	7273_4353	0	0.225558	401
TTN	STK4	7273_6789	0	0.225541	402
TTN	CPNE1	7273_8904	0	0.225538	403
TTN	NUP98	7273_4928	0	0.225536	404
TTN	DAPK1	7273_1612	0	0.22552	405
TTN	ARNT	7273_405	0	0.225498	406
TTN	CELF2	7273_10659	0	0.225488	407
TTN	TAF3C	7273_2972	0	0.225483	408
TTN	NPRA	7273_4881	0	0.225475	409
TTN	AKT2	7273_208	0	0.225475	410
TTN	GRB10	7273_2887	0	0.225439	411
TTN	SH3PXD2A	7273_9644	0	0.225433	412
TTN	PRMT5	7273_10419	0	0.225431	413
TTN	NOS3	7273_4846	0	0.225416	414
TTN	MDC	7273_4185	0	0.225415	415
TTN	PTPRJ	7273_5795	0	0.225411	416
TTN	VIL1	7273_7429	0	0.22539	417
TTN	GUSB	7273_2990	0	0.225372	418
TTN	LCP1	7273_3936	0	0.225372	419
TTN	TPM3	7273_7170	0	0.225365	420
TTN	PAX5	7273_5079	0	0.225351	421
TTN	PDGFR	7273_5159	0	0.225347	422
TTN	RABEP1	7273_9135	0	0.225347	423
TTN	DHCR24	7273_1718	0	0.225335	424
GATA3	TPO	2625_7173	0	0.225331	425
TTN	CHRD	7273_8646	0	0.225312	426
TTN	BRIX1	7273_55299	0	0.22531	427
TTN	MMS19	7273_64210	0	0.225309	428
TTN	GP1BA	7273_2811	0	0.225308	429
TTN	HSPH1	7273_10808	0	0.225308	430
TTN	NXF1	7273_10482	0	0.225303	431
TTN	MAML2	7273_84441	0	0.225302	432
TTN	TSTA1	7273_23521	0	0.225296	433
TTN	NCL	7273_4691	0	0.225294	434
TTN	IL37	7273_27178	0	0.225291	435
TTN	TCF4	7273_6925	0	0.225276	436
TTN	F2R	7273_2149	0	0.225251	437
TTN	FOXM1	7273_2305	0	0.225249	438
TTN	SEMA4D	7273_10507	0	0.225236	439
TTN	CD19	7273_930	0	0.225227	440
TTN	GLI1	7273_2735	0	0.225215	441
TTN	MAP1B	7273_4131	0	0.225199	442
TTN	WD	7273_6521	0	0.225196	443
TTN	TFAP2B	7273_7021	0	0.22519	444
TTN	TP53BP2	7273_7159	0	0.225175	445
TTN	MLH1	7273_4292	0	0.225174	446
TTN	G3BP1	7273_10146	0	0.225168	447
TTN	PARP1	7273_142	0	0.22516	448
TTN	ST3GAL3	7273_6487	0	0.225156	449
TTN	SERTAD3	7273_29946	0	0.225155	450
TTN	RAP1GDS1	7273_5910	0	0.225148	451
TTN	LOXL4	7273_84171	0	0.225141	452
TTN	RREB1	7273_6239	0	0.225138	453
TTN	CDC37	7273_11140	0	0.225118	454
TTN	ERO1L	7273_30001	0	0.225117	455
TTN	EXOC2	7273_55770	0	0.225112	456
TTN	CD38	7273_952	0	0.225103	457
TTN	NRIP1	7273_8204	0	0.225086	458
TTN	HOXA1	7273_3198	0	0.225085	459
TTN	RNF40	7273_9810	0	0.225078	460
TTN	DIR	7273_554	0	0.225075	461
TTN	BMPR1B	7273_658	0	0.225063	462
TTN	EEF2K	7273_29904	0	0.225058	463
TTN	TGFBR2	7273_7048	0	0.225057	464
TTN	HIP1	7273_3092	0	0.225041	465
TTN	NKG2	7273_3821	0	0.225039	466
TTN	EWSR2	7273_2113	0	0.225033	467
TTN	PLXNB3	7273_5365	0	0.225033	468
TTN	HRG	7273_3273	0	0.225028	469
TTN	PIK3CG	7273_5294	0	0.225025	470
TTN	PGK1	7273_5230	0	0.225023	471
TTN	WWC1	7273_23286	0	0.225022	472
GATA3	PTCH1	2625_5727	0	0.225013	473
TTN	SART3	7273_9733	0	0.225006	474
TTN	EGF	7273_1950	0	0.225004	475
TTN	PER	7273_5187	0	0.225001	476
TTN	MGF	7273_4254	0	0.225	477
TTN	APAF1	7273_317	0	0.224997	478
TTN	IRAK4	7273_51135	0	0.224995	479
TTN	RICTOR	7273_253260	0	0.224992	480
TTN	AMHR2	7273_269	0	0.224985	481
TTN	INHBA	7273_3624	0	0.224977	482
TTN	RINT1	7273_60561	0	0.224977	483
TTN	THRAP3	7273_9967	0	0.224975	484
TTN	ITGA2	7273_3673	0	0.224966	485
TTN	UPF1	7273_5976	0	0.224965	486
TTN	TRAK1	7273_22906	0	0.224964	487
TTN	PTK2B	7273_2185	0	0.224961	488
TTN	PCM1	7273_5108	0	0.22496	489
TTN	SPARCL1	7273_8404	0	0.22496	490
TTN	HOXA5	7273_3202	0	0.224956	491
TTN	ACTR1A	7273_10121	0	0.224952	492
TTN	RAD30B	7273_11201	0	0.22495	493
TTN	IGF2R	7273_3482	0	0.224943	494
TTN	NCR1	7273_9437	0	0.224943	495
TTN	NAPA	7273_8775	0	0.224943	496
TTN	THBS1	7273_7057	0	0.22494	497
TTN	RAB11FIP1	7273_80223	0	0.224938	498
TTN	PKD1	7273_5310	0	0.224938	499
TTN	BCAS1	7273_8537	0	0.224937	500
TTN	PLCD3	7273_113026	0	0.224936	501
TTN	MAP3K6	7273_9064	0	0.224935	502
TTN	LIF	7273_3976	0	0.224934	503
TTN	MAPTL	7273_4137	0	0.224933	504
TTN	RAD51C	7273_5889	0	0.224933	505
TTN	CLAPG1	7273_164	0	0.224932	506
TTN	ITGB3	7273_3690	0	0.224932	507
TTN	EPHT1	7273_2041	0	0.224931	508
TTN	TRIM37	7273_4591	0	0.224899	509
TTN	WAS	7273_7454	0	0.224883	510
TTN	CCNA	7273_890	0	0.224881	511
TTN	HOXB2	7273_3212	0	0.224881	512
TTN	TFAP2C	7273_7022	0	0.224877	513
TTN	ELL	7273_8178	0	0.224862	514
TTN	RBAK	7273_57786	0	0.224825	515
TTN	UBE2D2	7273_7322	0	0.224799	516
TTN	ARHGEF2	7273_9181	0	0.224785	517
APOB	MEKK1	338_4214	0	0.224781	518
TTN	M17S1	7273_2319	0	0.22477	519
TTN	TPM1	7273_7168	0	0.224749	520
TTN	HSPA2	7273_3306	0	0.224746	521
TTN	TUBB4B	7273_10383	0	0.224727	522
TTN	FLT3	7273_2322	0	0.224709	523
TTN	PTPRK	7273_5796	0	0.224695	524
TTN	CYP1A2	7273_1544	0	0.224676	525
TTN	XRCC4	7273_7518	0	0.224662	526
TTN	PDGFRA	7273_5156	0	0.224649	527
TTN	PPM1B	7273_5495	0	0.22464	528
TTN	NACA	7273_4666	0	0.224618	529
TTN	CADPS2	7273_93664	0	0.224615	530
TTN	SKIL	7273_6498	0	0.224589	531
TTN	AKAP12	7273_9590	0	0.224568	532
TTN	CDC25B	7273_994	0	0.224565	533
TTN	POM121	7273_9883	0	0.224551	534
TTN	SEMG1	7273_6406	0	0.224541	535
TTN	MERTK	7273_10461	0	0.224538	536
TTN	TRIM32	7273_22954	0	0.224531	537
TTN	SRPRB	7273_58477	0	0.224525	538
TTN	2015-09-01	7273_1731	0	0.224523	539
TTN	PIK3C2A	7273_5286	0	0.224512	540
TTN	PSMA3	7273_5684	0	0.224511	541
TTN	SLC16A1	7273_6566	0	0.224509	542
TTN	PRDM4	7273_11108	0	0.224505	543
TTN	NOX4	7273_50507	0	0.224501	544
TTN	ROBO4	7273_54538	0	0.2245	545
TTN	HLF	7273_3131	0	0.224495	546
TTN	NOT3	7273_4849	0	0.224495	547
TTN	FZD3	7273_7976	0	0.224495	548
TTN	RIEG1	7273_5308	0	0.224493	549
TTN	GNB3	7273_2784	0	0.22449	550
TTN	NOTCH3	7273_4854	0	0.224485	551
TTN	NES	7273_10763	0	0.224481	552
TTN	ERG	7273_2078	0	0.224473	553
TTN	RPTOR	7273_57521	0	0.22447	554
TTN	PSMD4	7273_5710	0	0.224461	555
TTN	MLC1	7273_23209	0	0.224456	556
TTN	JAG1	7273_182	0	0.224452	557
TTN	HIST1H1B	7273_3009	0	0.224441	558
TTN	BAP1	7273_8314	0	0.224441	559
TTN	ARHGEF11	7273_9826	0	0.22444	560
TTN	RTT	7273_4204	0	0.224415	561
TTN	PRKD3	7273_23683	0	0.224414	562
TTN	NCOA2	7273_10499	0	0.224409	563
TTN	SMYD3	7273_64754	0	0.224404	564
TTN	PER2	7273_8864	0	0.224397	565
TTN	ZNF496	7273_84838	0	0.224389	566
TTN	CD226	7273_10666	0	0.224387	567
TTN	ERK	7273_2048	0	0.224387	568
TTN	WISP1	7273_8840	0	0.22438	569
TTN	MCC	7273_4163	0	0.224365	570
TTN	HDAC5	7273_10014	0	0.224361	571
TTN	DKC1	7273_1736	0	0.224352	572
TTN	TAB3	7273_257397	0	0.224351	573
TTN	FGG	7273_2266	0	0.22435	574
TTN	BMP2	7273_650	0	0.224349	575
TTN	PYGB	7273_5834	0	0.224348	576
TTN	COL9A3	7273_1299	0	0.22434	577
TTN	IGSF8	7273_93185	0	0.224333	578
TTN	CBX3	7273_11335	0	0.224328	579
TTN	PALLD	7273_23022	0	0.224324	580
TTN	NEUROD1	7273_4760	0	0.224324	581
TTN	EPHA7	7273_2045	0	0.224322	582
TTN	ATF6	7273_22926	0	0.224317	583
TTN	IKZF1	7273_10320	0	0.224315	584
TTN	FCAR	7273_2204	0	0.224312	585
TTN	CSF1	7273_1435	0	0.224305	586
TTN	ADAM19	7273_8728	0	0.224304	587
TTN	NR6A1	7273_2649	0	0.224301	588
TTN	TLR8	7273_51311	0	0.2243	589
TTN	TFPI2	7273_7980	0	0.224294	590
TTN	MCM7	7273_4176	0	0.22429	591
TTN	COPA	7273_1314	0	0.224289	592
TTN	DPP3	7273_10072	0	0.224288	593
TTN	CD1D	7273_912	0	0.224288	594
TTN	TXGP1	7273_7292	0	0.224288	595
TTN	RUNX2	7273_860	0	0.224288	596
TTN	RAB37	7273_326624	0	0.224288	597
GATA3	JAK2	2625_3717	0	0.223933	598
GATA3	DICER1	2625_23405	0	0.222795	599
GATA3	ACPP	2625_55	0	0.222118	600
GATA3	HIPK2	2625_28996	0	0.222068	601
GATA3	GLI2	2625_2736	0	0.222037	602
GATA3	DROSHA	2625_29102	0	0.222001	603
GATA3	ARMCX2	2625_9823	0	0.222001	604
GATA3	ARID2	2625_196528	0	0.221963	605
GATA3	BRIP1	2625_83990	0	0.22191	606
GATA3	PAXIP1	2625_22976	0	0.221898	607
GATA3	ZHX1	2625_11244	0	0.221897	608
GATA3	SLC4A4	2625_8671	0	0.221895	609
GATA3	MUC6	2625_4588	0	0.221868	610
GATA3	GSPT1	2625_2935	0	0.221868	611
GATA3	LRP12	2625_29967	0	0.221867	612
GATA3	CTNNA3	2625_29119	0	0.221838	613
GATA3	NT5E	2625_4907	0	0.221832	614
GATA3	FANCD2	2625_2177	0	0.22183	615
GATA3	GNAS	2625_2778	0	0.221812	616
GATA3	TRIO	2625_7204	0	0.221799	617
GATA3	KIF14	2625_9928	0	0.221734	618
GATA3	ILF3	2625_3609	0	0.221724	619
GATA3	ARFGEF2	2625_10564	0	0.221716	620
GATA3	KTN1	2625_3895	0	0.221689	621
GATA3	NUMA1	2625_4926	0	0.221673	622
GATA3	YY1AP1	2625_55249	0	0.221668	623
GATA3	COL17A1	2625_1308	0	0.221655	624
GATA3	UBE4B	2625_10277	0	0.221652	625
GATA3	FGA	2625_2243	0	0.22164	626
GATA3	ITGA11	2625_22801	0	0.221632	627
GATA3	IREB2	2625_3658	0	0.221604	628
GATA3	MET	2625_4233	0	0.221588	629
GATA3	VTNR	2625_3685	0	0.221572	630
GATA3	RAD54B	2625_25788	0	0.221564	631
GATA3	SIGLEC7	2625_27036	0	0.221537	632
GATA3	C11orf30	2625_56946	0	0.221532	633
GATA3	SEDC	2625_1280	0	0.221509	634
GATA3	PTPN14	2625_5784	0	0.221504	635
GATA3	SERPINA1	2625_5265	0	0.221489	636
GATA3	KRAS	2625_3845	0	0.22147	637
GATA3	ZEB1	2625_6935	0	0.221441	638
GATA3	SHPRH	2625_257218	0	0.22142	639
GATA3	GRB7	2625_2886	0	0.221413	640
GATA3	NUP214	2625_8021	0	0.221409	641
GATA3	CMOAT	2625_1244	0	0.221408	642
GATA3	LAMNB1	2625_3914	0	0.221388	643
GATA3	LHCGR	2625_3973	0	0.221387	644
GATA3	SEMA3A	2625_10371	0	0.221384	645
GATA3	PBT	2625_3815	0	0.221378	646
GATA3	COL4A2	2625_1284	0	0.221364	647
GATA3	PSMD1	2625_5707	0	0.221357	648
GATA3	KIR3DL2	2625_3812	0	0.221356	649
GATA3	SPG13	2625_3329	0	0.221346	650
GATA3	NOTCH4	2625_4855	0	0.221344	651
GATA3	CXCR3	2625_2833	0	0.221341	652
GATA3	RECQL5	2625_9400	0	0.22132	653
GATA3	KIAA1549	2625_57670	0	0.221314	654
GATA3	ZEB2	2625_9839	0	0.221307	655
GATA3	SELL	2625_6402	0	0.221303	656
GATA3	TRIC5	2625_7203	0	0.221301	657
GATA3	EIF4A2	2625_1974	0	0.2213	658
GATA3	NFATC4	2625_4776	0	0.221299	659
GATA3	COL1A1	2625_1277	0	0.221294	660
GATA3	PROX1	2625_5629	0	0.221273	661
GATA3	ACVR1B	2625_91	0	0.221271	662
GATA3	ZMYM2	2625_7750	0	0.221271	663
GATA3	SNF2L2	2625_6595	0	0.221265	664
GATA3	AMPH	2625_273	0	0.221264	665
GATA3	LQT2	2625_3757	0	0.221243	666
GATA3	FBXO18	2625_84893	0	0.221233	667
GATA3	CD97	2625_976	0	0.221218	668
GATA3	NOS2	2625_4843	0	0.221211	669
GATA3	FOXP1	2625_27086	0	0.221174	670
GATA3	SLC4A2	2625_6522	0	0.221173	671
GATA3	STAT5B	2625_6777	0	0.221154	672
GATA3	JAK3	2625_3718	0	0.221145	673
GATA3	TYK2	2625_7297	0	0.221138	674
GATA3	MEKK4	2625_4216	0	0.221127	675
GATA3	ETS2	2625_2114	0	0.221127	676
GATA3	PRKCQ	2625_5588	0	0.221125	677
GATA3	PLEC	2625_5339	0	0.221122	678
GATA3	NEO1	2625_4756	0	0.221121	679
GATA3	APC	2625_324	0	0.22112	680
GATA3	PPARGC1A	2625_10891	0	0.221118	681
GATA3	PTPN13	2625_5783	0	0.221118	682

## Sheet: CESC
gene_A	gene_B	pair	tag (positive SL or candidate SL)	predicted f value	Ranking position			tag =1 indicate positive SL pairs
EGFR	PARP1	1956_142	1	0.506964	1			tag =0 indicate candidate SL pairs
AKT3	EGFR	10000_1956	1	0.500458	2
TP53BP2	TP53	7159_7157	1	0.459434	3
TP53	ARHGEF2	7157_9181	1	0.457975	4
TP53	VDAC2	7157_7417	1	0.456409	5
BRCA1	TP53	672_7157	1	0.452958	6
KRAS	ADAM10	3845_102	1	0.442229	7
KRAS	DOCK3	3845_1795	1	0.442213	8
KRAS	MAP3K6	3845_9064	1	0.442189	9
KRAS	PKNOX1	3845_5316	1	0.442175	10
KRAS	VDAC2	3845_7417	1	0.442172	11
KRAS	RPS19	3845_6223	1	0.442006	12
KRAS	THOC1	3845_9984	1	0.441866	13
KRAS	KDM5B	3845_10765	1	0.441753	14
KRAS	NXF1	3845_10482	1	0.441622	15
KRAS	SNRPD2	3845_6633	1	0.441507	16
KRAS	MED31	3845_51003	1	0.441424	17
BLM	SNW1	641_22938	1	0.439335	18
KRAS	SVIL	3845_6840	1	0.439034	19
ATM	TP53	472_7157	1	0.43845	20
BLM	TAF6	641_6878	1	0.437742	21
ATR	TP53	545_7157	1	0.437032	22
TP53	PAK3	7157_5063	1	0.436217	23
MUC16	SUMO1	94025_7341	0	0.415241	24
MUC16	POU2F1	94025_5451	0	0.415166	25
MUC16	PTPRF	94025_5792	0	0.4144	26
FANCD1	MUC16	675_94025	0	0.413542	27
DDX3X	MUC16	1654_94025	0	0.413264	28
MUC16	TACC3	94025_10460	0	0.413264	29
ASH1L	MUC16	55870_94025	0	0.413058	30
IFITM1	MUC16	8519_94025	0	0.412803	31
MUC16	VWF	94025_7450	0	0.412723	32
MUC16	PKN3	94025_29941	0	0.412572	33
MUC16	SETD2	94025_29072	0	0.412402	34
MLH1	MUC16	4292_94025	0	0.41234	35
MUC16	PIWIL1	94025_9271	0	0.412241	36
SLO	MUC16	3778_94025	0	0.412126	37
CP	MUC16	1356_94025	0	0.411576	38
ATR	KRAS	545_3845	1	0.408758	39
PTEN	MTOR	5728_2475	1	0.386664	40
PTEN	PBX3	5728_5090	1	0.386079	41
KRAS	CDK12	3845_51755	1	0.379391	42
KRAS	TAF1	3845_6872	1	0.377765	43
FANCD2	ATM	2177_472	1	0.373121	44
ATM	PARP1	472_142	1	0.370572	45
IRS4	MUC16	8471_94025	0	0.366721	46
MAP1B	MUC16	4131_94025	0	0.362359	47
MUC16	PDGFC	94025_56034	0	0.360968	48
MUC16	NINL	94025_22981	0	0.360887	49
MUC16	TIMELESS	94025_8914	0	0.360782	50
B2M	MUC16	567_94025	0	0.360686	51
MUC16	PATZ1	94025_23598	0	0.36064	52
MUC16	PLXNA1	94025_5361	0	0.360549	53
PTEN	PARP1	5728_142	1	0.344689	54
NLK	PTEN	51701_5728	1	0.342295	55
PTEN	RASSF2	5728_9770	1	0.341618	56
PTEN	EIF4A1	5728_1973	1	0.341364	57
MEKK4	MUC16	4216_94025	0	0.336892	58
GABRB3	MUC16	2562_94025	0	0.335858	59
XPGC	MUC16	2073_94025	0	0.335385	60
MUC16	TSTA1	94025_23521	0	0.335179	61
MUC16	NDC80	94025_10403	0	0.328669	62
KRAS	PTPN13	3845_5783	1	0.327086	63
MUC16	NRIP1	94025_8204	0	0.316801	64
MUC16	PAK3	94025_5063	0	0.315614	65
ATM	PRKDC	472_5591	1	0.313352	66
PTPN13	SYNE1	5783_23345	0	0.310179	67
IFNAR1	MUC16	3454_94025	0	0.307988	68
PTEN	PPAP2B	5728_8613	1	0.307304	69
FASN	MUC16	2194_94025	0	0.306451	70
MUC16	MYH10	94025_4628	0	0.306417	71
MUC16	TP53	94025_7157	0	0.300664	72
MCF2	MUC16	4168_94025	0	0.300388	73
TRIP2	MKI67	5469_4288	0	0.286339	74
MIER1	PIK3CA	57708_5290	1	0.283909	75
RSTS	MYH9	1387_4627	0	0.282111	76
RSTS	MKI67	1387_4288	0	0.277839	77
KNO	MUC16	80781_94025	0	0.276682	78
MAGEC1	TRIP2	9947_5469	0	0.276126	79
RSTS	MAGEC1	1387_9947	0	0.276061	80
HLA-DMB	MUC16	3109_94025	0	0.273717	81
EPHA5	MUC16	2044_94025	0	0.273435	82
MUC16	RBMX	94025_27316	0	0.272027	83
TRIP2	PTPN13	5469_5783	0	0.271891	84
MUC16	XRN2	94025_22803	0	0.271322	85
RSTS	PTPN13	1387_5783	0	0.26818	86
MUC16	RAD54L	94025_8438	0	0.268115	87
TAN1	PTPN13	4851_5783	0	0.266986	88
CHEK2	MUC16	11200_94025	0	0.266263	89
MAGEC1	PLEC	9947_5339	0	0.265145	90
MKI67	PLEC	4288_5339	0	0.264445	91
MAGEC1	PRKDC	9947_5591	0	0.263492	92
PLEC	PTPN13	5339_5783	0	0.262563	93
MKI67	PRKDC	4288_5591	0	0.262158	94
OI4	MUC16	1278_94025	0	0.262138	95
MUC16	PSMB8	94025_5696	0	0.260717	96
MYH9	PRKDC	4627_5591	0	0.26042	97
MAGEC1	TAN1	9947_4851	0	0.258685	98
MUC16	NEDD4	94025_4734	0	0.258331	99
MKI67	TAN1	4288_4851	0	0.257644	100
TAN1	SPEN	4851_23013	0	0.257333	101
MYH9	TAN1	4627_4851	0	0.256328	102
FOXO1	MUC16	2308_94025	0	0.255793	103
MUC16	PARK2	94025_5071	0	0.255563	104
CTNNA2	MUC16	1496_94025	0	0.255291	105
ACACB	MUC16	32_94025	0	0.254799	106
SBMA	MUC16	367_94025	0	0.254668	107
CLTCL1	MUC16	8218_94025	0	0.254577	108
DMD	MYH9	1756_4627	0	0.254447	109
MYH9	SYNE1	4627_23345	0	0.253882	110
OPPG	PTPN13	4041_5783	0	0.253834	111
MUC16	SLC9A1	94025_6548	0	0.253658	112
EP300	MUC16	2033_94025	0	0.253314	113
PRKDC	PTPN13	5591_5783	0	0.252799	114
MUC16	OPRM1	94025_4988	0	0.252739	115
APOB	SPEN	338_23013	0	0.252515	116
APOB	MKI67	338_4288	0	0.252357	117
IFNGT1	MUC16	3460_94025	0	0.252341	118
OPPG	MAGEC1	4041_9947	0	0.251641	119
MUC16	NOS2	94025_4843	0	0.25137	120
OPPG	MKI67	4041_4288	0	0.251364	121
LCCS2	MUC16	2065_94025	0	0.251036	122
CTNNA1	MUC16	1495_94025	0	0.250743	123
MUC16	PPP2R1A	94025_5518	0	0.250715	124
OPPG	SPEN	4041_23013	0	0.250554	125
APOB	MAGEC1	338_9947	0	0.250409	126
APOB	PTPN13	338_5783	0	0.250304	127
MUC16	TGFB3	94025_7043	0	0.249837	128
ITGA4	MUC16	3676_94025	0	0.24969	129
ITGA8	MUC16	8516_94025	0	0.249531	130
LCT	MUC16	3938_94025	0	0.249298	131

## Sheet: GBM
gene_A	gene_B	pair	tag (positive SL or candidate SL)	predicted f value	Ranking position		tag =1 indicate positive SL pairs	tag =1 indicate positive SL pairs
KRAS	PTPN13	3845_5783	1	0.141643	1		tag =0 indicate candidate SL pairs	tag =0 menas candidate SL pairs
RECQL5	WRN	9400_7486	1	0.141368	2
IKZF1	GATA1	10320_2623	1	0.141145	3
KRAS	SVIL	3845_6840	1	0.140579	4
BLM	TAF6	641_6878	1	0.136515	5
KRAS	PIK3CB	3845_5291	1	0.135706	6
BLM	SNRNP200	641_23020	1	0.128906	7
RAD54B	PARP1	25788_142	1	0.128429	8
RB1	TP53	5925_7157	1	0.126442	9
DAXX	MUC16	1616_94025	0	0.122493	10
MUC16	TRPC6	94025_7225	0	0.122388	11
MUC16	PTPRZ	94025_5803	0	0.122361	12
MUC16	ZAP70	94025_7535	0	0.122314	13
FGB	MUC16	2244_94025	0	0.122274	14
MUC16	RASGRF1	94025_5923	0	0.122249	15
MUC16	SI	94025_6476	0	0.122193	16
MUC16	SCNN1B	94025_6338	0	0.122183	17
MUC16	RAB11FIP1	94025_80223	0	0.122158	18
FANCD2	ATM	2177_472	1	0.11977	19
ATM	XRCC1	472_7515	1	0.11975	20
ATM	PARP1	472_142	1	0.119388	21
ATM	PRKDC	472_5591	1	0.118346	22
KRAS	DNM2	3845_1785	1	0.118083	23
IGF1R	MUC16	3480_94025	0	0.115717	24
GRB10	MUC16	2887_94025	0	0.115625	25
MUC16	RALGDS	94025_5900	0	0.115525	26
DMD	SYNE1	1756_23345	0	0.115457	27
ERCC6	MUC16	2074_94025	0	0.115427	28
MUC16	PIK3CB	94025_5291	0	0.115408	29
KRAS	VDAC1	3845_7416	1	0.11529	30
EPHA7	MUC16	2045_94025	0	0.115286	31
CTNNA2	MUC16	1496_94025	0	0.115252	32
PARP1	BRCA1	142_672	1	0.115091	33
BRCA1	TP53	672_7157	1	0.113946	34
POLE	POLD1	5426_5424	1	0.11393	35
NRAS	BRAF	4893_673	1	0.113695	36
KRAS	ADAM10	3845_102	1	0.113156	37
KRAS	TFDP1	3845_7027	1	0.112704	38
ATR	XRCC1	545_7515	1	0.110475	39
ATR	KRAS	545_3845	1	0.110381	40
ITGB7	MUC16	3695_94025	0	0.110141	41
MUC16	VCAN	94025_1462	0	0.110113	42
CHAT	MUC16	1103_94025	0	0.11011	43
MUC16	RIEG1	94025_5308	0	0.110056	44
ATR	CHEK1	545_1111	1	0.109438	45
MET	TP53	4233_7157	1	0.107428	46
CHEK1	TP53	1111_7157	1	0.106886	47
ATM	TP53	472_7157	1	0.106727	48
MUC16	RET	94025_5979	0	0.105855	49
MUC16	SOS1	94025_6654	0	0.105853	50
MUC16	PRKCB2	94025_5579	0	0.105847	51
ATR	TP53	545_7157	1	0.105831	52
MUC16	TERT	94025_7015	0	0.105703	53
IRS4	MUC16	8471_94025	0	0.105545	54
MC4R	MUC16	4160_94025	0	0.105502	55
MC2R	MUC16	4158_94025	0	0.105431	56
CLOCK	MUC16	9575_94025	0	0.10531	57
TP53	VDAC1	7157_7416	1	0.105074	58
TP53	VDAC2	7157_7417	1	0.104099	59
MAG	MUC16	4099_94025	0	0.10198	60
EGFR	SRC	1956_6714	0	0.100385	61
NF1	TP53	4763_7157	0	0.10036	62
DLC1	MUC16	10395_94025	0	0.0988597	63
MUC16	SLC4A4	94025_8671	0	0.098648	64
ABCB5	MUC16	340273_94025	0	0.098514	65
FAT1	MUC16	2195_94025	0	0.0985014	66
RB1	VDAC1	5925_7416	1	0.0978046	67
RB1	VDAC2	5925_7417	1	0.0976137	68
LDLR	MUC16	3949_94025	0	0.0956758	69
MDR1	COL6A3	5243_1293	0	0.0940436	70
COL6A3	DMD	1293_1756	0	0.0932987	71
TAK1	MUC16	6885_94025	0	0.0923714	72
MUC16	ROBO1	94025_6091	0	0.0921261	73
MUC16	PTPRA	94025_5786	0	0.091931	74
JAG1	MUC16	182_94025	0	0.0917503	75
AKT1	EGFR	207_1956	1	0.0899174	76
MDR1	APOB	5243_338	0	0.0899057	77
MDR1	IDH1	5243_3417	0	0.0896062	78
OI4	SYNE1	1278_23345	0	0.0895035	79
IDH1	PDGFRA	3417_5156	0	0.0894918	80
OBSCN	PDGFRA	84033_5156	0	0.0892861	81
RAD54	PDGFRA	546_5156	0	0.0890708	82
HDAC2	MUC16	3066_94025	0	0.0889334	83
CHN2	MUC16	1124_94025	0	0.0888107	84
MUC16	TYK2	94025_7297	0	0.0887545	85
APOB	DMD	338_1756	0	0.0885451	86
ITGA4	MUC16	3676_94025	0	0.088486	87
MDR1	OBSCN	5243_84033	0	0.0884567	88
MUC16	NTSR1	94025_4923	0	0.0880988	89
MUC16	PIK3C2B	94025_5287	0	0.0872879	90
RB1	TP73L	5925_8626	0	0.0855852	91
MUC16	PRKCD	94025_5580	0	0.0854591	92
RB1	TRRAP	5925_8295	0	0.0854372	93
MEKK1	RB1	4214_5925	0	0.0853796	94
GHRHR	MUC16	2692_94025	0	0.0852239	95
LAMA5	RB1	3911_5925	0	0.085176	96
BRAF	RB1	673_5925	0	0.0849653	97
FGA	RB1	2243_5925	0	0.0847084	98
F8C	RB1	2157_5925	0	0.0846774	99
GABRB3	RB1	2562_5925	0	0.0846086	100
MMP13	RB1	4322_5925	0	0.08449	101
EVI9	RB1	53335_5925	0	0.0844446	102
NF1	PTEN	4763_5728	0	0.0843076	103
MMP13	PIK3R1	4322_5295	0	0.0839308	104
LAMA5	PIK3R1	3911_5295	0	0.0839211	105
PIK3R1	TP73L	5295_8626	0	0.0839174	106
F8C	PIK3R1	2157_5295	0	0.0839126	107
FGA	PIK3R1	2243_5295	0	0.0839113	108
MEKK1	PIK3R1	4214_5295	0	0.0839103	109
ITPR3	PIK3CA	3710_5290	0	0.0835145	110
PRSS9	PIK3CA	5653_5290	0	0.083399	111
RSTS	PIK3CA	1387_5290	0	0.0833948	112
AKAP9	PIK3CA	10142_5290	0	0.0833681	113
CENPF	PIK3CA	1063_5290	0	0.0833633	114
MUC2	PIK3R1	4583_5295	0	0.0833358	115
EVI9	PIK3R1	53335_5295	0	0.0833056	116
PEG3	PIK3CA	5178_5290	0	0.0833045	117
FGG	PIK3CA	2266_5290	0	0.0833013	118
MED12	PIK3R1	9968_5295	0	0.0832886	119
BRAF	PIK3R1	673_5295	0	0.0832849	120
GABRB3	PIK3R1	2562_5295	0	0.0832848	121
PIK3R1	TRRAP	5295_8295	0	0.0832797	122
CACNL1A1	PIK3CA	775_5290	0	0.0832421	123
NOTCH2	PIK3CA	4853_5290	0	0.0831808	124
PIK3CA	SPEN	5290_23013	0	0.0831627	125
ARFGEF2	MUC16	10564_94025	0	0.0831619	126
EGFR	PRKM2	1956_5594	0	0.0831589	127
FLT3	PIK3CA	2322_5290	0	0.0831472	128
EPB41L3	PIK3CA	23136_5290	0	0.0831315	129
CHEK2	PIK3CA	11200_5290	0	0.0830517	130
SPG1	PIK3CA	3897_5290	0	0.0830298	131
PGR	PIK3CA	5241_5290	0	0.0829991	132
NOX4	PIK3CA	50507_5290	0	0.0829898	133
MDC1	PIK3CA	9656_5290	0	0.0829766	134
DCP1	PIK3CA	1636_5290	0	0.0829683	135
CD209	PIK3CA	30835_5290	0	0.0829131	136
LUM	PIK3CA	4060_5290	0	0.0828979	137
PIK3CA	PTPRF	5290_5792	0	0.082853	138
NF1	PEG3	4763_5178	0	0.0828516	139
PIK3CA	ZFHX3	5290_463	0	0.082742	140
TCF14	PIK3CA	3172_5290	0	0.0827051	141
CARD11	NF1	84433_4763	0	0.0826978	142
CD209	NF1	30835_4763	0	0.082691	143
NF1	SPEN	4763_23013	0	0.0826851	144
FLT3	NF1	2322_4763	0	0.082667	145
ITPR3	NF1	3710_4763	0	0.0826629	146
FLT1	PIK3CA	2321_5290	0	0.0826417	147
DCP1	NF1	1636_4763	0	0.0826387	148
CARD11	PIK3CA	84433_5290	0	0.0825983	149
ANGPT4	NF1	51378_4763	0	0.0825966	150
TNRC21	NF1	8085_4763	0	0.082595	151
PIK3CA	WNT2	5290_7472	0	0.0825936	152
PIK3CA	SETD2	5290_29072	0	0.0825915	153
CHEK2	NF1	11200_4763	0	0.082556	154
NF1	NOX4	4763_50507	0	0.0825361	155
TNRC21	PIK3CA	8085_5290	0	0.08251	156
NF1	PGR	4763_5241	0	0.0824954	157
PIK3CA	SMC1A	5290_8243	0	0.0824928	158
NF1	ZFHX3	4763_463	0	0.0823172	159
MKI67	NF1	4288_4763	0	0.0822728	160
CENPF	NF1	1063_4763	0	0.0822727	161
AKAP9	NF1	10142_4763	0	0.0822671	162
CACNL1A1	NF1	775_4763	0	0.0822319	163
NF1	WNT2	4763_7472	0	0.0821974	164
NF1	SETD2	4763_29072	0	0.0821956	165
NF1	NOTCH2	4763_4853	0	0.082161	166
LUM	NF1	4060_4763	0	0.0821604	167
EPB41L3	NF1	23136_4763	0	0.0821032	168
DCC	PIK3CA	1630_5290	0	0.0820845	169
NF1	SMC1A	4763_8243	0	0.0820296	170
PRKMK3	MUC16	5606_94025	0	0.0819837	171
NOS1	PIK3CA	4842_5290	0	0.0819233	172
MDC1	NF1	9656_4763	0	0.081921	173
RSTS	NF1	1387_4763	0	0.0818484	174
NF1	PTPRF	4763_5792	0	0.0817747	175
FN1	MUC16	2335_94025	0	0.0817453	176
PIK3CA	PTPN11	5290_5781	0	0.0816436	177
PIK3CA	PLCG1	5290_5335	0	0.0816319	178
NF1	PLCG1	4763_5335	0	0.0816155	179
EGFR	TGFBR1	1956_7046	0	0.0816051	180
FLT1	NF1	2321_4763	0	0.0815286	181
PTEN	MTOR	5728_2475	1	0.0814932	182
NF1	NOS1	4763_4842	0	0.0812779	183
PTEN	IRS1	5728_3667	1	0.0812465	184
EGFR	ABL1	1956_25	0	0.0810621	185
PTEN	OSBP2	5728_23762	1	0.0810258	186
DCC	NF1	1630_4763	0	0.0808852	187
PTEN	ENO2	5728_2026	1	0.0807824	188
PTEN	CFB	5728_629	1	0.0806983	189
PTEN	PARP1	5728_142	1	0.0806561	190
PTEN	EIF4A1	5728_1973	1	0.080576	191
PTEN	TRIM8	5728_81603	1	0.0804946	192
PTEN	FBXL6	5728_26233	1	0.0804843	193
PTEN	RASSF2	5728_9770	1	0.0804707	194
PTEN	MXD1	5728_4084	1	0.0803598	195
PTEN	TRIM24	5728_8805	1	0.0802949	196
EGFR	JAK1B	1956_3716	0	0.0802837	197
EGFR	PARP1	1956_142	1	0.0798311	198
PTEN	TUBA1A	5728_7846	1	0.0797385	199
AXIN1	MUC16	8312_94025	0	0.0796986	200
PTEN	SOCS1	5728_8651	1	0.0796382	201
PTEN	PXN	5728_5829	1	0.0795002	202
EBR1	MUC16	1294_94025	0	0.0794839	203
IDH1	PIK3CA	3417_5290	0	0.078931	204
OBSCN	PIK3CA	84033_5290	0	0.0784452	205
MUC16	TJP1	94025_7082	0	0.0784415	206
COL6A3	NF1	1293_4763	0	0.0781098	207
PBT	MUC16	3815_94025	0	0.0780228	208
MUC16	PLA2G4	94025_5321	0	0.0779214	209
EGFR	INSR	1956_3643	0	0.0776261	210
OBSCN	PTEN	84033_5728	0	0.0773384	211
MUC16	NFATC2	94025_4773	0	0.0768951	212
RSTS	PTEN	1387_5728	0	0.0766724	213
EGFR	POLR2A	1956_5430	0	0.0762298	214
MUC16	PDGFR	94025_5159	0	0.0761416	215
EGFR	MEP1A	1956_4224	0	0.0750339	216
MUC16	PLCD1	94025_5333	0	0.0747012	217
MUC16	PLCB2	94025_5330	0	0.0746859	218
EGF	MUC16	1950_94025	0	0.0745213	219
LCT	MUC16	3938_94025	0	0.0742672	220
PTEN	SEMG1	5728_6406	0	0.073534	221
PIK3CA	RB1	5290_5925	0	0.0734785	222
PTEN	RPL5	5728_6125	0	0.073445	223
EGFR	ACTN1	1956_87	0	0.0732678	224
PTEN	SETD2	5728_29072	0	0.0727405	225
PTEN	WNT2	5728_7472	0	0.0727387	226
EGFR	JAK2	1956_3717	0	0.0727161	227
KDR	PTEN	3791_5728	0	0.0724928	228
DCP1	PTEN	1636_5728	0	0.0723755	229
LUM	PTEN	4060_5728	0	0.072335	230
AKAP9	PTEN	10142_5728	0	0.0722753	231
MKI67	PTEN	4288_5728	0	0.0722735	232
FGG	PTEN	2266_5728	0	0.0722398	233
NOTCH2	PTEN	4853_5728	0	0.0721761	234
CHEK2	PTEN	11200_5728	0	0.0721117	235
PTEN	PTPN11	5728_5781	0	0.0720452	236
FLT1	PTEN	2321_5728	0	0.0719393	237
NOS1	PTEN	4842_5728	0	0.0718677	238
EGFR	TBP	1956_6908	0	0.0718281	239
ANGPT4	PTEN	51378_5728	0	0.0717638	240
ITPR3	PTEN	3710_5728	0	0.0717211	241
APOB	EGFR	338_1956	0	0.0717146	242
CD209	PTEN	30835_5728	0	0.0717042	243
PRSS9	PTEN	5653_5728	0	0.0716546	244
PEG3	PTEN	5178_5728	0	0.0716014	245
CACNL1A1	PTEN	775_5728	0	0.0715678	246
CARD11	PTEN	84433_5728	0	0.0715316	247
EGFR	LYN	1956_4067	0	0.0715281	248
FLT3	PTEN	2322_5728	0	0.0715179	249
PTEN	SMC1A	5728_8243	0	0.0714793	250
MDC1	PTEN	9656_5728	0	0.071437	251
PTEN	PTPRF	5728_5792	0	0.0713837	252
DCC	PTEN	1630_5728	0	0.0712174	253
EGFR	CSNK2B	1956_1460	0	0.0705091	254
EGFR	MDM2	1956_4193	0	0.0702789	255
TTN	SRC	7273_6714	0	0.0702328	256
EGFR	MOX44	1956_963	0	0.0699048	257
EGFR	MET	1956_4233	0	0.0698792	258
EGFR	KRT18	1956_3875	0	0.0697924	259
EGFR	ROCK1	1956_6093	0	0.0697008	260
EGFR	VEGFA	1956_7422	0	0.0696837	261
EGFR	YWHAE	1956_7531	0	0.0695544	262
EGFR	NCOR2	1956_9612	0	0.0692629	263
EGFR	TP73L	1956_8626	0	0.0692095	264
BRAF	EGFR	673_1956	0	0.0691543	265
EGFR	THBS1	1956_7057	0	0.0691055	266
EGFR	LEU1	1956_921	0	0.0691024	267
EGFR	MCM7	1956_4176	0	0.0690802	268
EGFR	NONO	1956_4841	0	0.0690156	269
EGFR	EPAS1	1956_2034	0	0.0688993	270
EGFR	CASP1	1956_834	0	0.0688942	271
EGFR	EWSR2	1956_2113	0	0.0688343	272
EGFR	MODY3	1956_6927	0	0.0688025	273
EGFR	MAX	1956_4149	0	0.0687457	274
EGFR	NRIP1	1956_8204	0	0.0687273	275
EGFR	TGFBR2	1956_7048	0	0.0687217	276
EGFR	BARD1	1956_580	0	0.0686984	277
EGFR	MAP1B	1956_4131	0	0.0686076	278
TTN	INPPL1	7273_3636	0	0.068605	279
EGFR	WT1	1956_7490	0	0.0685238	280
EGFR	HSP90AB1	1956_3326	0	0.0685079	281
EGFR	TRRAP	1956_8295	0	0.0683836	282
EGFR	NEDD4	1956_4734	0	0.0683567	283
EGFR	MEF2A	1956_4205	0	0.0683511	284
EGFR	GABRB3	1956_2562	0	0.068342	285
EGFR	RGS3	1956_5998	0	0.0683242	286
EGFR	AXL	1956_558	0	0.0683187	287
EGFR	CTTN	1956_2017	0	0.068318	288
EGFR	KNG1	1956_3827	0	0.0683067	289
EGFR	HIST3H3	1956_8290	0	0.0683048	290
EGFR	UBA52	1956_7311	0	0.0682437	291
EGFR	F2	1956_2147	0	0.0682287	292
EGFR	NR4A1	1956_3164	0	0.0682229	293
EGFR	GRIA1	1956_2890	0	0.06816	294
EGFR	PRKCQ	1956_5588	0	0.0681574	295
EGFR	RBL1	1956_5933	0	0.0681295	296
EGFR	FGA	1956_2243	0	0.0680877	297
EGFR	MRX46	1956_9459	0	0.0680741	298
EGFR	MMP13	1956_4322	0	0.0680602	299
EGFR	PRKM8IP	1956_9479	0	0.0680396	300
EGFR	LBC	1956_11214	0	0.0680355	301
EGFR	CF	1956_1080	0	0.0680322	302
EGFR	EGR1	1956_1958	0	0.0679858	303
EGFR	IL7R	1956_3575	0	0.0679806	304
EGFR	ANK3	1956_288	0	0.0679284	305
EGFR	NOV	1956_4856	0	0.0679232	306
EGFR	GZMB	1956_3002	0	0.0679199	307
EGFR	MAP4K1	1956_11184	0	0.0679011	308
EGFR	TNFRSF11A	1956_8792	0	0.0679005	309
EGFR	PTK8	1956_4486	0	0.0678987	310
EGFR	TDP2	1956_51567	0	0.0678925	311
EGFR	GAK	1956_2580	0	0.0678833	312
EGFR	SCA14	1956_5582	0	0.0678721	313
EGFR	MYLK	1956_4638	0	0.0678655	314
EGFR	SLC2A1	1956_6513	0	0.06786	315
EGFR	RUVBL2	1956_10856	0	0.06786	316
EGFR	INPPL1	1956_3636	0	0.0678397	317
EGFR	PER3	1956_8863	0	0.0678321	318
EGFR	WDR33	1956_55339	0	0.0678222	319
EGFR	LAMA5	1956_3911	0	0.0677758	320
EGFR	TRIM29	1956_23650	0	0.067775	321
EGFR	MPSL1	1956_4316	0	0.0677649	322
EGFR	CCND2	1956_894	0	0.0677597	323
EGFR	GPS1	1956_2873	0	0.0677445	324
EGFR	GRB7	1956_2886	0	0.0677367	325
EGFR	CDCP1	1956_64866	0	0.0677342	326
EGFR	PAPPA	1956_5069	0	0.0677292	327
EGFR	MCM5	1956_4174	0	0.0677093	328
EGFR	STAT4	1956_6775	0	0.067692	329
EGFR	NR1H4	1956_9971	0	0.0676913	330
EGFR	CTNNA1	1956_1495	0	0.0676907	331
EGFR	SELE	1956_6401	0	0.0676758	332
EGFR	TYRO3	1956_7301	0	0.0676753	333
EGFR	ASAP1	1956_50807	0	0.0676726	334
EGFR	SGK1	1956_6446	0	0.0676681	335
EGFR	NFATC4	1956_4776	0	0.0676677	336
EGFR	SND1	1956_27044	0	0.0676536	337
EGFR	RPS6KA2	1956_6196	0	0.0676523	338
EGFR	KPNA6	1956_23633	0	0.0676436	339
EGFR	FLT4	1956_2324	0	0.0676304	340
EGFR	PPARGC1B	1956_133522	0	0.0676239	341
EGFR	NOTCH4	1956_4855	0	0.0676227	342
EGFR	ABL2	1956_27	0	0.0676062	343
EGFR	SPAG9	1956_9043	0	0.0676042	344
EGFR	VAV2	1956_7410	0	0.0676016	345
EGFR	WIPI1	1956_55062	0	0.0675954	346
EGFR	MSH6	1956_2956	0	0.0675867	347
EGFR	MAP4K4	1956_9448	0	0.067572	348
EGFR	CALD1	1956_800	0	0.0675595	349
EGFR	MMP1	1956_4312	0	0.0675582	350
EGFR	TPR	1956_7175	0	0.0675542	351
EGFR	CLTCL2	1956_1213	0	0.0675491	352
EGFR	TYRO10	1956_4921	0	0.0675418	353
EVI9	EGFR	53335_1956	0	0.0675277	354
EGFR	MMP9	1956_4318	0	0.067509	355
EGFR	VIL1	1956_7429	0	0.0675071	356
EGFR	AIFM1	1956_9131	0	0.067497	357
EGFR	NRPB	1956_8507	0	0.0674892	358
EGFR	LHCGR	1956_3973	0	0.067485	359
EGFR	SEDC	1956_1280	0	0.0674744	360
EGFR	KCNB1	1956_3745	0	0.0674601	361
EGFR	IKZF3	1956_22806	0	0.0674547	362
EGFR	GATA6	1956_2627	0	0.0674491	363
EGFR	FHL3	1956_2275	0	0.0674471	364
EGFR	KRAS	1956_3845	0	0.0674285	365
EGFR	ILF3	1956_3609	0	0.0674248	366
EGFR	PTPRK	1956_5796	0	0.0674163	367
EGFR	EPHT2	1956_2047	0	0.0674134	368
EGFR	DES	1956_1674	0	0.0674125	369
EGFR	RBBP5	1956_5929	0	0.0674004	370
EGFR	POM121	1956_9883	0	0.0673981	371
EGFR	TNFRSF8	1956_943	0	0.0673776	372
EGFR	NCOR1	1956_9611	0	0.0673761	373
EGFR	RAD54B	1956_25788	0	0.0673609	374
EGFR	SELP	1956_6403	0	0.0673544	375
EGFR	ITGB6	1956_3694	0	0.0673469	376
EGFR	BMI1	1956_648	0	0.0673467	377
EGFR	CDH16	1956_1014	0	0.0673372	378
EGFR	NSMAF	1956_8439	0	0.0673306	379
EGFR	SIRPA	1956_140885	0	0.0673257	380
EGFR	DDC	1956_1644	0	0.0673245	381
EGFR	KDM5B	1956_10765	0	0.0673214	382
EGFR	NR1I3	1956_9970	0	0.0673165	383
EGFR	RPTOR	1956_57521	0	0.0673148	384
EGFR	MERTK	1956_10461	0	0.0673137	385
EGFR	SP4	1956_6671	0	0.0673135	386
EGFR	MLM	1956_1029	0	0.0673089	387
EGFR	IGF1	1956_3479	0	0.0673052	388
EGFR	L3MBTL1	1956_26013	0	0.0673042	389
EGFR	BAP1	1956_8314	0	0.0673036	390
EGFR	ARHGEF11	1956_9826	0	0.0673027	391
EGFR	ITGA9	1956_3680	0	0.0673008	392
EGFR	STARD13	1956_90627	0	0.0672984	393
EGFR	CCDC88A	1956_55704	0	0.0672905	394
EGFR	SF3B1	1956_23451	0	0.06729	395
EGFR	APBA1	1956_320	0	0.067287	396
EGFR	EPS15	1956_2060	0	0.0672811	397
EGFR	COL4A1	1956_1282	0	0.0672782	398
EGFR	CTNNA3	1956_29119	0	0.0672764	399
EGFR	BCL9	1956_607	0	0.0672764	400
EGFR	POU2AF1	1956_5450	0	0.067266	401
EGFR	MUC2	1956_4583	0	0.0672646	402
EGFR	SMYD3	1956_64754	0	0.0672636	403
EGFR	RPL11	1956_6135	0	0.067256	404
EGFR	TRIO	1956_7204	0	0.0672558	405
EGFR	ADCY6	1956_112	0	0.0672446	406
EGFR	NT5E	1956_4907	0	0.0672368	407
EGFR	SMARCA5	1956_8467	0	0.0672338	408
EGFR	IL3RA	1956_3563	0	0.0672195	409
EGFR	MLT	1956_10892	0	0.0672157	410
EGFR	PRKD3	1956_23683	0	0.0672153	411
EGFR	TFCOUP2	1956_7026	0	0.0671915	412
EGFR	DROSHA	1956_29102	0	0.0671908	413
EGFR	PLCE1	1956_51196	0	0.0671794	414
EGFR	XRCC1	1956_7515	0	0.0671764	415
EGFR	ARID2	1956_196528	0	0.0671675	416
EGFR	INHBA	1956_3624	0	0.0671655	417
EGFR	TLR9	1956_54106	0	0.0671604	418
EGFR	MINA	1956_84864	0	0.067156	419
EGFR	CCNG1	1956_900	0	0.0671551	420
EGFR	PBM1	1956_4299	0	0.0671446	421
EGFR	PDE4A	1956_5141	0	0.0671421	422
EGFR	LILRB4	1956_11006	0	0.0671341	423
EGFR	FBP1	1956_2203	0	0.0671202	424
EGFR	FGFR4	1956_2264	0	0.067116	425
EGFR	PTPRS	1956_5802	0	0.0671118	426
EGFR	KRT19	1956_3880	0	0.0671112	427
EGFR	TXGP1L	1956_7293	0	0.0671101	428
EGFR	KRT20	1956_54474	0	0.0671095	429
EGFR	CIDEA	1956_1149	0	0.0671005	430
EGFR	KIAA1524	1956_57650	0	0.0670986	431
EGFR	OSBP2	1956_23762	0	0.0670975	432
EGFR	KLC3	1956_147700	0	0.0670864	433
EGFR	SNRNP200	1956_23020	0	0.0670773	434
EGFR	PALLD	1956_23022	0	0.0670762	435
EGFR	ARHGEF5	1956_7984	0	0.0670751	436
EGFR	SERPINB13	1956_5275	0	0.067073	437
EGFR	TFPI2	1956_7980	0	0.0670723	438
EGFR	C1orf4	1956_8289	0	0.0670673	439
EGFR	FANCD2	1956_2177	0	0.0670633	440
EGFR	TLR1	1956_7096	0	0.0670574	441
EGFR	PVRL1	1956_5818	0	0.0670535	442
EGFR	RAD30B	1956_11201	0	0.0670527	443
EGFR	HK2	1956_3099	0	0.0670419	444
EGFR	ARMCX2	1956_9823	0	0.0670406	445
EGFR	MCPH3	1956_55755	0	0.0670313	446
EGFR	TNC	1956_3371	0	0.0670308	447
EGFR	S100A8	1956_6279	0	0.067028	448
EGFR	PBRM1	1956_55193	0	0.0670273	449
EGFR	GDNF	1956_2668	0	0.0670252	450
EGFR	FGF18	1956_8817	0	0.067019	451
EGFR	DCX	1956_1641	0	0.0670157	452
EGFR	NTF4	1956_4909	0	0.067012	453
EGFR	ADRBK2	1956_157	0	0.067011	454
EGFR	PDGFD	1956_80310	0	0.0670109	455
EGFR	VEGFD	1956_2277	0	0.0670074	456
EGFR	TNFSF10	1956_8743	0	0.0670003	457
EGFR	LNPEP	1956_4012	0	0.0669837	458
EGFR	ADAM10	1956_102	0	0.0669836	459
EGFR	FOXP3	1956_50943	0	0.0669688	460
EGFR	TES	1956_26136	0	0.0669669	461
EGFR	NEU4	1956_129807	0	0.0669622	462
EGFR	TXNRD2	1956_10587	0	0.0669552	463
EGFR	FBXL6	1956_26233	0	0.0669441	464
EGFR	CSF2	1956_1437	0	0.0669421	465
EGFR	CDC23	1956_8697	0	0.0669404	466
EGFR	TAF15	1956_8148	0	0.0669402	467
EGFR	CDA	1956_978	0	0.0669296	468
EGFR	DAB2IP	1956_153090	0	0.0669163	469
EGFR	PCNT	1956_5116	0	0.066915	470
EGFR	KROX20	1956_1959	0	0.0669116	471
EGFR	OTUD5	1956_55593	0	0.0669112	472
EGFR	PON1	1956_5444	0	0.0669107	473
EGFR	TNFSF14	1956_8740	0	0.0669067	474
EGFR	TTK	1956_7272	0	0.0669065	475
EGFR	FDPS	1956_2224	0	0.0669017	476
EGFR	C9	1956_735	0	0.0669014	477
EGFR	RICTOR	1956_253260	0	0.0668809	478
EGFR	LPAR1	1956_1902	0	0.0668807	479
EGFR	PYGB	1956_5834	0	0.0668798	480
EGFR	ST14	1956_6768	0	0.066871	481
EGFR	CNTRL	1956_11064	0	0.0668697	482
EGFR	EXOSC5	1956_56915	0	0.0668637	483
EGFR	SERPINI1	1956_5274	0	0.0668627	484
EGFR	HGFAC	1956_3083	0	0.0668432	485
EGFR	PMSL1	1956_5378	0	0.0668416	486
EGFR	PMSL2	1956_5395	0	0.0668416	487
EGFR	IRF4	1956_3662	0	0.0668402	488
EGFR	CD86	1956_942	0	0.0668344	489
EGFR	HPAFP	1956_174	0	0.0668311	490
EGFR	XPF	1956_2072	0	0.0668288	491
EGFR	MMS22L	1956_253714	0	0.0668261	492
EGFR	HK3	1956_3101	0	0.0668211	493
EGFR	LAMC1	1956_3915	0	0.0668145	494
EGFR	DKC1	1956_1736	0	0.0668127	495
EGFR	IFITM1	1956_8519	0	0.0668083	496
EGFR	LLGL1	1956_3996	0	0.0668076	497
EGFR	ARNTL2	1956_56938	0	0.0668058	498
EGFR	GRM4	1956_2914	0	0.0668001	499
EGFR	ZYX	1956_7791	0	0.0667946	500
EGFR	PEG10	1956_23089	0	0.066788	501
EGFR	HRG	1956_3273	0	0.0667879	502
EGFR	KIR	1956_3811	0	0.0667866	503
EGFR	ROBO4	1956_54538	0	0.0667778	504
EGFR	CHP2	1956_63928	0	0.0667723	505
EGFR	CYP19A1	1956_1588	0	0.0667668	506
EGFR	STMY2	1956_4319	0	0.0667638	507
EGFR	CKMT1B	1956_1159	0	0.066761	508
EGFR	TRPM6	1956_140803	0	0.0667603	509
TTN	RUVBL2	7273_10856	0	0.0667539	510
EGFR	PSMB8	1956_5696	0	0.0667469	511
EGFR	HTK	1956_2050	0	0.0667461	512
EGFR	CADPS2	1956_93664	0	0.0667289	513
EGFR	SLC4A2	1956_6522	0	0.0667192	514
EGFR	NOD1	1956_10392	0	0.0667117	515
EGFR	CHRD	1956_8646	0	0.0667115	516
TTN	IL7R	7273_3575	0	0.0667098	517
EGFR	CYP1A2	1956_1544	0	0.0667011	518
TTN	GAK	7273_2580	0	0.0667008	519
TTN	ANK3	7273_288	0	0.0666981	520
TTN	MAP4K1	7273_11184	0	0.0666912	521
EGFR	ZRSR2	1956_8233	0	0.0666896	522
EGFR	MTUS1	1956_57509	0	0.0666876	523
EGFR	KIR2DL1	1956_3802	0	0.0666865	524
EGFR	ERCC1	1956_2067	0	0.066667	525
EGFR	SLC7A5	1956_8140	0	0.0666641	526
TTN	PRKM8IP	7273_9479	0	0.0666603	527
EGFR	DYNLRB1	1956_83658	0	0.066659	528
TTN	GRB7	7273_2886	0	0.0666375	529
EGFR	CES1	1956_1066	0	0.0666361	530
TTN	PER3	7273_8863	0	0.0666278	531
EGFR	CTSF	1956_8722	0	0.0666237	532
TTN	WDR33	7273_55339	0	0.0666229	533
EGFR	IL21R	1956_50615	0	0.0666143	534
EGFR	PEPN	1956_290	0	0.0666078	535
TTN	CDCP1	7273_64866	0	0.0666063	536
EGFR	NPRA	1956_4881	0	0.0665916	537
TTN	TDP2	7273_51567	0	0.0665766	538
TTN	SCA14	7273_5582	0	0.0665708	539
TTN	CCND2	7273_894	0	0.0665568	540
TTN	NOV	7273_4856	0	0.0665533	541
TTN	EGR1	7273_1958	0	0.0665486	542
EGFR	CD6	1956_923	0	0.0665459	543
EGFR	PIWIL2	1956_55124	0	0.0665429	544
TTN	GPS1	7273_2873	0	0.0665416	545
TTN	TNFRSF11A	7273_8792	0	0.0665375	546
EGFR	NCAM1	1956_4684	0	0.0665358	547
EGFR	PMPCB	1956_9512	0	0.066533	548
TTN	CKMT1B	7273_1159	0	0.066524	549
EGFR	G3BP1	1956_10146	0	0.0665131	550
EGFR	SLC3A2	1956_6520	0	0.0665058	551
TTN	CF	7273_1080	0	0.0665019	552
TTN	SLC2A1	7273_6513	0	0.0664965	553
TTN	LBC	7273_11214	0	0.0664911	554
TTN	F2	7273_2147	0	0.0664873	555
EGFR	PTCH2	1956_8643	0	0.0664872	556
EGFR	ITIH3	1956_3699	0	0.0664826	557
TTN	ASAP1	7273_50807	0	0.066475	558
TTN	TRIM29	7273_23650	0	0.0664743	559
EGFR	PIWIL1	1956_9271	0	0.0664633	560
TTN	SGK1	7273_6446	0	0.0664602	561
TTN	S100A8	7273_6279	0	0.0664577	562
TTN	SND1	7273_27044	0	0.0664455	563
TTN	MPSL1	7273_4316	0	0.0664432	564
TTN	MRX46	7273_9459	0	0.0664426	565
TTN	VAV2	7273_7410	0	0.066439	566
EGFR	MPO	1956_4353	0	0.0664318	567
TTN	PPARGC1B	7273_133522	0	0.066426	568
EGFR	HF2	1956_3075	0	0.066425	569
TTN	JAK3	7273_3718	0	0.0664245	570
TTN	FLT4	7273_2324	0	0.0664229	571
TTN	TPR	7273_7175	0	0.0664142	572
TTN	GRIA1	7273_2890	0	0.066411	573
TTN	CCNG1	7273_900	0	0.0664104	574
TTN	CTTN	7273_2017	0	0.0663986	575
TTN	WIPI1	7273_55062	0	0.0663951	576
TTN	STAT4	7273_6775	0	0.0663946	577
TTN	NR1H4	7273_9971	0	0.0663912	578
TTN	WT1	7273_7490	0	0.0663717	579
TTN	MEF2A	7273_4205	0	0.0663652	580
TTN	SELE	7273_6401	0	0.0663608	581
TTN	MMP1	7273_4312	0	0.0663599	582
TTN	MAP4K4	7273_9448	0	0.0663548	583
TTN	SERPINE1	7273_5054	0	0.06635	584
TTN	KPNA6	7273_23633	0	0.0663437	585
TTN	RBL1	7273_5933	0	0.0663341	586
TTN	MEKK4	7273_4216	0	0.0663281	587
EGFR	NTN1	1956_9423	0	0.0663182	588
EGFR	SERPINA1	1956_5265	0	0.0663092	589
TTN	PRKCQ	7273_5588	0	0.0663051	590
TTN	NFATC4	7273_4776	0	0.0663043	591
TTN	TYRO3	7273_7301	0	0.0663041	592
TTN	CTNNA1	7273_1495	0	0.0663004	593
TTN	VIL1	7273_7429	0	0.0662973	594
TTN	CLTCL2	7273_1213	0	0.0662951	595
TTN	TNC	7273_3371	0	0.0662936	596
TTN	SPAG9	7273_9043	0	0.0662848	597
TTN	PTPRK	7273_5796	0	0.0662708	598
TTN	NRPB	7273_8507	0	0.0662694	599
TTN	PTPRS	7273_5802	0	0.0662684	600
TTN	MSH6	7273_2956	0	0.0662662	601
TTN	AXL	7273_558	0	0.0662593	602
TTN	NR4A1	7273_3164	0	0.0662526	603
TTN	KCNB1	7273_3745	0	0.0662475	604
TTN	CALD1	7273_800	0	0.0662469	605
TTN	KNG1	7273_3827	0	0.0662418	606
TTN	NOTCH4	7273_4855	0	0.0662414	607
TTN	SELP	7273_6403	0	0.0662406	608
TTN	EPS15	7273_2060	0	0.0662326	609
TTN	HSP90AB1	7273_3326	0	0.0662303	610
TTN	SEDC	7273_1280	0	0.0662297	611
TTN	GATA6	7273_2627	0	0.0662264	612
TTN	TYRO10	7273_4921	0	0.0662253	613
EGFR	CDH13	1956_1012	0	0.0662231	614
TTN	RGS3	7273_5998	0	0.0662204	615
TTN	ILF3	7273_3609	0	0.0662172	616
EGFR	ELN	1956_2006	0	0.0662058	617
TTN	LHCGR	7273_3973	0	0.0661867	618
TTN	DES	7273_1674	0	0.0661825	619
TTN	ITGB6	7273_3694	0	0.0661804	620
TTN	LEU1	7273_921	0	0.0661711	621
EGFR	MPP3	1956_4356	0	0.066163	622
TTN	MAP1B	7273_4131	0	0.0661614	623
TTN	NCOR1	7273_9611	0	0.0661582	624
TTN	L3MBTL1	7273_26013	0	0.0661383	625
TTN	BCL9	7273_607	0	0.0661236	626
TTN	APBA1	7273_320	0	0.0661189	627
TTN	BMI1	7273_648	0	0.0661189	628
TTN	COL4A1	7273_1282	0	0.0661086	629
TTN	AIFM1	7273_9131	0	0.0661083	630
TTN	KRAS	7273_3845	0	0.0661014	631
TTN	MLM	7273_1029	0	0.0660998	632
TTN	NR1I3	7273_9970	0	0.0660887	633
TTN	RPL11	7273_6135	0	0.0660877	634
TTN	EPHT2	7273_2047	0	0.0660829	635
TTN	IRF8	7273_3394	0	0.0660805	636
TTN	BAP1	7273_8314	0	0.0660739	637
TTN	ARHGEF11	7273_9826	0	0.0660726	638
TTN	NRIP1	7273_8204	0	0.0660628	639
TTN	IL3RA	7273_3563	0	0.0660623	640
EGFR	ALPP	1956_250	0	0.0660576	641
TTN	TNFRSF8	7273_943	0	0.0660482	642
TTN	FHL3	7273_2275	0	0.0660404	643
TTN	POU2AF1	7273_5450	0	0.0660361	644
TTN	TGFBR2	7273_7048	0	0.0660345	645
TTN	TRIO	7273_7204	0	0.0660248	646
TTN	RAD54B	7273_25788	0	0.0660163	647
TTN	DDC	7273_1644	0	0.0660159	648
TTN	EWSR2	7273_2113	0	0.0660089	649
TTN	RBBP5	7273_5929	0	0.0660074	650
TTN	SIRPA	7273_140885	0	0.0660044	651
TTN	POM121	7273_9883	0	0.0660022	652
TTN	MERTK	7273_10461	0	0.0659923	653
TTN	KDM5B	7273_10765	0	0.0659901	654
TTN	TLR9	7273_54106	0	0.0659867	655
TTN	MLT	7273_10892	0	0.0659834	656
TTN	MMP9	7273_4318	0	0.06598	657
TTN	IGF1	7273_3479	0	0.0659726	658
TTN	KRT19	7273_3880	0	0.065958	659
TTN	CDH16	7273_1014	0	0.0659569	660
TTN	TFCOUP2	7273_7026	0	0.0659438	661
TTN	FBP1	7273_2203	0	0.0659429	662
TTN	EPAS1	7273_2034	0	0.0659391	663
TTN	TXGP1L	7273_7293	0	0.0659356	664
TTN	ARID2	7273_196528	0	0.0659348	665
TTN	KRT20	7273_54474	0	0.065934	666
TTN	INHBA	7273_3624	0	0.0659328	667
TTN	XRCC1	7273_7515	0	0.0659289	668
TTN	MINA	7273_84864	0	0.065924	669
TTN	SP4	7273_6671	0	0.0659186	670
TTN	PBM1	7273_4299	0	0.0659118	671
TTN	ITGA9	7273_3680	0	0.0659043	672
TTN	STARD13	7273_90627	0	0.0659019	673
TTN	BARD1	7273_580	0	0.0659009	674
TTN	SMARCA5	7273_8467	0	0.0658988	675
TTN	PRKD3	7273_23683	0	0.065878	676
TTN	SMYD3	7273_64754	0	0.0658658	677
TTN	ARMCX2	7273_9823	0	0.0658635	678
TTN	MAX	7273_4149	0	0.0658606	679
TTN	DROSHA	7273_29102	0	0.0658513	680
TTN	THBS1	7273_7057	0	0.0658437	681
TTN	MODY3	7273_6927	0	0.0658435	682
TTN	NT5E	7273_4907	0	0.0658388	683
TTN	DCX	7273_1641	0	0.0658368	684
TTN	C1orf4	7273_8289	0	0.0658337	685
TTN	MCM7	7273_4176	0	0.0658185	686
TTN	PVRL1	7273_5818	0	0.0658181	687
TTN	HIST3H3	7273_8290	0	0.0658067	688
TTN	LQT	7273_3784	0	0.0657929	689
TTN	PDGFD	7273_80310	0	0.0657919	690
TTN	GDNF	7273_2668	0	0.0657899	691
TTN	PPP2R1B	7273_5519	0	0.0657811	692
TTN	PLCE1	7273_51196	0	0.0657779	693
TTN	KIF1B	7273_23095	0	0.0657681	694
TTN	FBXL6	7273_26233	0	0.0657642	695
TTN	TCF3	7273_6929	0	0.0657604	696
TTN	PDE4A	7273_5141	0	0.065758	697
TTN	IFNG	7273_3458	0	0.0657479	698
TTN	LNPEP	7273_4012	0	0.0657471	699
TTN	PALLD	7273_23022	0	0.0657466	700
TTN	ATP2A3	7273_489	0	0.0657286	701
TTN	TES	7273_26136	0	0.0657266	702
TTN	FDPS	7273_2224	0	0.0657212	703
TTN	TXNRD2	7273_10587	0	0.0657177	704
TTN	FGFR4	7273_2264	0	0.0657099	705
TTN	CASP1	7273_834	0	0.0657069	706
TTN	RAD30B	7273_11201	0	0.0657061	707
TTN	TAF15	7273_8148	0	0.0657049	708
TTN	CSF2	7273_1437	0	0.0657029	709
TTN	CDC23	7273_8697	0	0.0656988	710
EGFR	C1QTNF5	1956_114902	0	0.0656975	711
EGFR	IL17RA	1956_23765	0	0.0656975	712
EGFR	PCSK2	1956_5126	0	0.0656975	713
EGFR	GSTA1	1956_2938	0	0.0656975	714
EGFR	ICOSLG	1956_23308	0	0.0656975	715
TTN	CIDEA	7273_1149	0	0.0656958	716
TTN	OSBP2	7273_23762	0	0.0656921	717
TTN	ARHGEF5	7273_7984	0	0.0656838	718
TTN	ADRBK2	7273_157	0	0.0656821	719
TTN	KLC3	7273_147700	0	0.0656812	720
TTN	MCPH3	7273_55755	0	0.0656801	721
TTN	EXOSC5	7273_56915	0	0.0656795	722
TTN	OTUD5	7273_55593	0	0.0656716	723
TTN	TNFSF14	7273_8740	0	0.0656679	724
TTN	SERPINB13	7273_5275	0	0.0656676	725
TTN	TFPI2	7273_7980	0	0.0656671	726
TTN	SHPRH	7273_257218	0	0.0656598	727
TTN	VEGFD	7273_2277	0	0.0656574	728
TTN	TLR1	7273_7096	0	0.0656505	729
TTN	NONO	7273_4841	0	0.0656486	730
TTN	RICTOR	7273_253260	0	0.065642	731
TTN	PYGB	7273_5834	0	0.065637	732
TTN	CNTRL	7273_11064	0	0.0656308	733
TTN	ARNTL2	7273_56938	0	0.0656271	734
TTN	SERPINI1	7273_5274	0	0.0656226	735
TTN	PBRM1	7273_55193	0	0.0656206	736
TTN	FOXP3	7273_50943	0	0.0656197	737
EGFR	CYP3A4	1956_1576	0	0.0656133	738
EGFR	UGT2B7	1956_7364	0	0.0656133	739
TTN	FGF18	7273_8817	0	0.0656114	740
TTN	CD6	7273_923	0	0.0656108	741
TTN	NTF4	7273_4909	0	0.0656045	742
TTN	PMSL1	7273_5378	0	0.0655978	743
TTN	PMSL2	7273_5395	0	0.0655978	744
TTN	TNFSF10	7273_8743	0	0.0655923	745
TTN	GCNT1	7273_2650	0	0.0655921	746
TTN	ADAM10	7273_102	0	0.0655894	747
TTN	NCOR2	7273_9612	0	0.0655846	748
TTN	NEU4	7273_129807	0	0.0655827	749
TTN	PSMB8	7273_5696	0	0.0655675	750
TTN	DAB2IP	7273_153090	0	0.0655663	751
TTN	IFITM1	7273_8519	0	0.065566	752
TTN	HTK	7273_2050	0	0.0655651	753
TTN	LLGL1	7273_3996	0	0.0655642	754
TTN	VEGFA	7273_7422	0	0.0655614	755
TTN	GRM4	7273_2914	0	0.0655582	756
TTN	KROX20	7273_1959	0	0.065558	757
TTN	ZYX	7273_7791	0	0.065552	758
TTN	BMP3	7273_651	0	0.0655518	759
TTN	C9	7273_735	0	0.0655499	760
TTN	PEG10	7273_23089	0	0.0655462	761
TTN	NCR1	7273_9437	0	0.065544	762
TTN	KIR	7273_3811	0	0.0655438	763
TTN	NOD1	7273_10392	0	0.0655419	764
TTN	ROBO4	7273_54538	0	0.0655327	765
TTN	IL18R1	7273_8809	0	0.0655292	766
TTN	ST14	7273_6768	0	0.0655195	767
TTN	TRPM6	7273_140803	0	0.0655184	768
TTN	PON1	7273_5444	0	0.0655027	769
TTN	SLC3A2	7273_6520	0	0.0654935	770
TTN	ERCC1	7273_2067	0	0.0654896	771
TTN	DYNLRB1	7273_83658	0	0.0654822	772
TTN	HPAFP	7273_174	0	0.0654807	773
TTN	ORAI1	7273_84876	0	0.0654774	774
TTN	LPAR1	7273_1902	0	0.0654704	775
TTN	HK3	7273_3101	0	0.0654682	776
TTN	CYP1A2	7273_1544	0	0.0654668	777
TTN	LAMC1	7273_3915	0	0.0654619	778
TTN	CTSF	7273_8722	0	0.0654567	779
TTN	HRG	7273_3273	0	0.0654387	780
TTN	PEPN	7273_290	0	0.0654354	781
TTN	HGFAC	7273_3083	0	0.0654332	782
TTN	CHP2	7273_63928	0	0.0654239	783
TTN	IRF4	7273_3662	0	0.0654217	784
TTN	XPF	7273_2072	0	0.0654161	785
TTN	MMS22L	7273_253714	0	0.0654134	786
TTN	ROCK1	7273_6093	0	0.0654036	787
TTN	GHSR	7273_2693	0	0.0653926	788
TTN	IL21R	7273_50615	0	0.0653676	789
TTN	NCAM1	7273_4684	0	0.06536	790
TTN	PARP1	7273_142	0	0.0653563	791
TTN	STMY2	7273_4319	0	0.065353	792
TTN	CYP19A1	7273_1588	0	0.0653525	793
TTN	KRT18	7273_3875	0	0.06535	794
TTN	MTUS1	7273_57509	0	0.0653427	795
TTN	ZRSR2	7273_8233	0	0.0653405	796
TTN	PTCH2	7273_8643	0	0.0653263	797
TTN	MYH9	7273_4627	0	0.0653239	798
TTN	TUBGCP3	7273_10426	0	0.0653213	799
TTN	MOX44	7273_963	0	0.0653175	800
TTN	CADPS2	7273_93664	0	0.0653168	801
TTN	PIWIL1	7273_9271	0	0.0653045	802
TTN	PIWIL2	7273_55124	0	0.0653045	803
TTN	SLC4A2	7273_6522	0	0.0653044	804
TTN	MET	7273_4233	0	0.0652986	805
TTN	CHRD	7273_8646	0	0.0652969	806
TTN	CES1	7273_1066	0	0.0652968	807
TTN	KIR2DL1	7273_3802	0	0.0652729	808
TTN	HF2	7273_3075	0	0.0652674	809
TTN	NPRA	7273_4881	0	0.0652518	810
TTN	MDM2	7273_4193	0	0.0652366	811
TTN	PMPCB	7273_9512	0	0.0652001	812
TTN	CSNK2B	7273_1460	0	0.0651922	813
TTN	G3BP1	7273_10146	0	0.0651793	814
TTN	NTN1	7273_9423	0	0.0651733	815
TTN	ITIH3	7273_3699	0	0.0651565	816
TTN	LYN	7273_4067	0	0.06513	817
TTN	MPO	7273_4353	0	0.0651121	818
TTN	SERPINA1	7273_5265	0	0.0650955	819
TTN	ELN	7273_2006	0	0.065033	820
TTN	MPP3	7273_4356	0	0.064984	821
TTN	JAK2	7273_3717	0	0.064982	822
TTN	TBP	7273_6908	0	0.0649569	823
TTN	CDH13	7273_1012	0	0.0648693	824
TTN	PRKM2	7273_5594	0	0.0648577	825
TTN	ACTN1	7273_87	0	0.0648016	826
TTN	UGT2B7	7273_7364	0	0.0646873	827
TTN	GSTA1	7273_2938	0	0.0646873	828
TTN	KCNJ5	7273_3762	0	0.0646873	829
TTN	ABL1	7273_25	0	0.0646674	830
TTN	MEP1A	7273_4224	0	0.0645942	831
TTN	CYP3A4	7273_1576	0	0.0645209	832
TTN	IL17RA	7273_23765	0	0.0645209	833
TTN	PCSK2	7273_5126	0	0.0645209	834
TTN	C1QTNF5	7273_114902	0	0.0645209	835
TTN	ICOSLG	7273_23308	0	0.0645209	836
TTN	TGFBR1	7273_7046	0	0.0645122	837
TTN	POLR2A	7273_5430	0	0.064509	838
TTN	INSR	7273_3643	0	0.0644878	839
TTN	JAK1B	7273_3716	0	0.0644862	840

## Sheet: HNSC
gene_A	gene_B	pair	tag (positive SL or candidate SL)	predicted f value	Ranking position		tag =1 indicate positive SL pairs
MUS81	MBP	80198_4155	1	0.354045	1		tag =0 indicate candidate SL pairs
MUS81	SF3A2	80198_8175	1	0.354045	2
MUS81	RPS3	80198_6188	1	0.354044	3
MUS81	XIAP	80198_331	1	0.354044	4
KRAS	NONO	3845_4841	1	0.349649	5
MUS81	SREK1	80198_140890	1	0.348533	6
MUS81	CCT7	80198_10574	1	0.347584	7
MUS81	USP1	80198_7398	1	0.346762	8
MUS81	ZNF496	80198_84838	1	0.346441	9
IKZF1	GATA1	10320_2623	1	0.343569	10
KRAS	SNRPD2	3845_6633	1	0.343362	11
MUS81	TOP1	80198_7150	1	0.341166	12
MUS81	DNAJB9	80198_4189	1	0.340218	13
MUS81	FANCD2	80198_2177	1	0.336635	14
MUS81	VCP	80198_7415	1	0.336478	15
RAD52	PALB2	5893_79728	1	0.336041	16
MUS81	STIL	80198_6491	1	0.335958	17
MUS81	TRIM24	80198_8805	1	0.335484	18
MUS81	KPNA6	80198_23633	1	0.335053	19
MUS81	HIST1H1B	80198_3009	1	0.333972	20
MUS81	LTK	80198_4058	1	0.333698	21
KRAS	MAPRE1	3845_22919	1	0.333671	22
RB1	TP53	5925_7157	1	0.250922	23
BRCA1	TP53	672_7157	1	0.243124	24
MET	TP53	4233_7157	1	0.23911	25
PLK1	TP53	5347_7157	1	0.239072	26
ATM	TP53	472_7157	1	0.238846	27
CHEK1	TP53	1111_7157	1	0.238838	28
TP53BP2	TP53	7159_7157	1	0.238713	29
ATR	TP53	545_7157	1	0.238453	30
TP53	ARHGEF2	7157_9181	1	0.238063	31
TP53	SGK2	7157_10110	1	0.237883	32
TP53	PAK3	7157_5063	1	0.237843	33
AKT1	EGFR	207_1956	1	0.211924	34
BLM	CSNK2B	641_1460	1	0.21158	35
TNRC21	GH2	8085_2689	0	0.205599	36
TNRC21	ANGPT1	8085_284	0	0.205542	37
ROS1	ZFHX3	6098_463	0	0.205523	38
TNRC21	SEMA3F	8085_6405	0	0.20551	39
TNRC21	PMSL2	8085_5395	0	0.20551	40
TNRC21	HTK	8085_2050	0	0.205471	41
TNRC21	NUF2	8085_83540	0	0.205453	42
TNRC21	NOX4	8085_50507	0	0.205425	43
TNRC21	STIL	8085_6491	0	0.205382	44
TNRC21	CYP2C	8085_1557	0	0.205323	45
TNRC21	WBSCR9	8085_9031	0	0.205236	46
TNRC21	NSFL1C	8085_55968	0	0.205219	47
SYNE1	PTPRF	23345_5792	0	0.205196	48
TNRC21	SPDEF	8085_25803	0	0.205189	49
MLL	ZFHX3	4297_463	0	0.205175	50
TNRC21	DUSP6	8085_1848	0	0.205156	51
TNRC21	HBP1	8085_26959	0	0.205116	52
TNRC21	HTRA2	8085_27429	0	0.205107	53
PRUNE2	ZFHX3	158471_463	0	0.20508	54
TNRC21	PER3	8085_8863	0	0.205028	55
TNRC21	NR0B1	8085_190	0	0.205023	56
MUC16	TP73L	94025_8626	0	0.205004	57
TNRC21	TNFAIP3	8085_7128	0	0.204983	58
TNRC21	SLC2A1	8085_6513	0	0.204972	59
TNRC21	PRKCH	8085_5583	0	0.204968	60
PROX1	ZFHX3	5629_463	0	0.204945	61
TNRC21	TOP2B	8085_7155	0	0.204942	62
TNRC21	NOV	8085_4856	0	0.204922	63
TNRC21	MRX46	8085_9459	0	0.204878	64
TNRC21	YY1	8085_7528	0	0.204853	65
TNRC21	PTPRF	8085_5792	0	0.204798	66
TNRC21	CCNE	8085_898	0	0.204787	67
ROS1	TRRAP	6098_8295	0	0.204741	68
TNRC21	SUV39H1	8085_6839	0	0.204681	69
CUX1	TRRAP	1523_8295	0	0.204677	70
ANK3	ZFHX3	288_463	0	0.204612	71
TNRC21	PRKMK1	8085_5604	0	0.204557	72
RUNX1T1	ZFHX3	862_463	0	0.204541	73
RAD54	TRRAP	546_8295	0	0.204519	74
MAGEC1	TRRAP	9947_8295	0	0.204464	75
TNRC21	POR	8085_5447	0	0.204267	76
CUX1	ZFHX3	1523_463	0	0.204037	77
PEG3	MAPTL	5178_4137	0	0.204031	78
RUNX1T1	TRRAP	862_8295	0	0.204025	79
TNRC21	MICB	8085_4277	0	0.203726	80
EGFR	PARP1	1956_142	1	0.202069	81
TOP2A	RB1	7153_5925	1	0.199829	82
TOP1	PARP1	7150_142	1	0.199741	83
AKT3	EGFR	10000_1956	1	0.199559	84
BLM	VCP	641_7415	1	0.198989	85
KRAS	YWHAE	3845_7531	1	0.198838	86
BLM	RAD52	641_5893	1	0.197991	87
PTEN	PXN	5728_5829	1	0.197116	88
PTEN	IRS1	5728_3667	1	0.196796	89
MYC	GSK3B	4609_2932	1	0.195421	90
PTEN	PARP1	5728_142	1	0.194936	91
MUS81	POLD2	80198_5425	1	0.194917	92
MUS81	POLR2L	80198_5441	1	0.194904	93
KRAS	THOC1	3845_9984	1	0.19445	94
KRAS	ADAM10	3845_102	1	0.194386	95
KRAS	RPS19	3845_6223	1	0.194386	96
KRAS	PSMB5	3845_5693	1	0.194351	97
RRM1	CHEK1	6240_1111	1	0.19435	98
PTEN	SLC25A6	5728_293	1	0.193869	99
MUS81	RFC1	80198_5981	1	0.193765	100
MUS81	TRAF6	80198_7189	1	0.193761	101
CHEK1	WEE1	1111_7465	1	0.193704	102
TBK1	KRAS	29110_3845	1	0.193612	103
PTEN	TUBA1A	5728_7846	1	0.193605	104
PTEN	PKMYT1	5728_9088	1	0.193537	105
NLK	PTEN	51701_5728	1	0.193497	106
MSH2	POLB	4436_5423	1	0.193437	107
KRAS	MTNR1A	3845_4543	1	0.193423	108
MUS81	POLD1	80198_5424	1	0.193229	109
PTEN	SUV39H1	5728_6839	1	0.193184	110
KRAS	PIK3CB	3845_5291	1	0.192985	111
BLM	XIAP	641_331	1	0.192753	112
PTEN	PPAP2B	5728_8613	1	0.19275	113
CDC42	RAP1B	998_5908	1	0.192737	114
KRAS	HSPA5	3845_3309	1	0.192609	115
KRAS	PLK1	3845_5347	1	0.192532	116
PTEN	FBXL6	5728_26233	1	0.192447	117
BLM	RPS27A	641_6233	1	0.192445	118
PTEN	POLM	5728_27434	1	0.192432	119
PTEN	PSMB2	5728_5690	1	0.192372	120
PTEN	HES6	5728_55502	1	0.1923	121
PTEN	PBX3	5728_5090	1	0.192231	122
MUS81	SNW1	80198_22938	1	0.192226	123
SMURF1	SMURF2	57154_64750	1	0.1922	124
PTEN	EIF4A1	5728_1973	1	0.192079	125
RAD54B	PARP1	25788_142	1	0.191984	126
KRAS	TFDP1	3845_7027	1	0.191922	127
PTEN	OSBP2	5728_23762	1	0.191858	128
PTEN	CFB	5728_629	1	0.191675	129
PTEN	TRIM8	5728_81603	1	0.19163	130
BLM	RAD23B	641_5887	1	0.191288	131
PTEN	CYB5R3	5728_1727	1	0.19121	132
PTEN	THBD	5728_7056	1	0.191151	133
ATM	XRCC1	472_7515	1	0.190902	134
MYC	TNFRSF10B	4609_8795	1	0.190804	135
RAD52	BRCA1	5893_672	1	0.190794	136
SAE1	MYC	10055_4609	1	0.190715	137
BLM	PSMD1	641_5707	1	0.190577	138
PARP1	BRCA1	142_672	1	0.190349	139
POLE	POLD1	5426_5424	1	0.190316	140
KRAS	TAF1	3845_6872	1	0.190227	141
FANCC	ATM	2176_472	1	0.190096	142
PTEN	TRIM24	5728_8805	1	0.190029	143
FANCD2	ATM	2177_472	1	0.190009	144
BLM	TAF6	641_6878	1	0.189976	145
PTEN	MTOR	5728_2475	1	0.189909	146
NRAS	BRAF	4893_673	1	0.189682	147
MUS81	TIMELESS	80198_8914	1	0.189617	148
PTEN	TXNDC11	5728_51061	1	0.189614	149
KRAS	NUP98	3845_4928	1	0.189557	150
ATM	PARP1	472_142	1	0.189129	151
BLM	SNRNP200	641_23020	1	0.189091	152
MUS81	BRAF	80198_673	1	0.188869	153
AKT1	KEAP1	207_9817	1	0.188608	154
BLM	SNW1	641_22938	1	0.188322	155
KRAS	SVIL	3845_6840	1	0.187947	156
KRAS	DNM2	3845_1785	1	0.187946	157
TXNRD1	KEAP1	7296_9817	1	0.187802	158
MUS81	ELK4	80198_2005	1	0.187581	159
BLM	PPP2R4	641_5524	1	0.18733	160
KRAS	NXF1	3845_10482	1	0.187161	161
BLM	RPA1	641_6117	1	0.187034	162
BLM	SUPT5H	641_6829	1	0.186784	163
MTOR	MYC	2475_4609	1	0.18676	164
WRN	TOP1	7486_7150	1	0.185982	165
ATR	XRCC1	545_7515	1	0.185641	166
BLM	BICD2	641_23299	1	0.185634	167
MUS81	BLM	80198_641	1	0.185494	168
ATR	ERCC3	545_2071	1	0.185475	169
ATR	KRAS	545_3845	1	0.185385	170
BLM	RPS19	641_6223	1	0.185363	171
BLM	ELK4	641_2005	1	0.185311	172
MUS81	WRN	80198_7486	1	0.185208	173
ATM	PRKDC	472_5591	1	0.184991	174
BLM	PPP2CB	641_5516	1	0.184904	175
ATR	CHEK1	545_1111	1	0.184688	176
BLM	TRIM8	641_81603	1	0.184059	177
BLM	ICK	641_22858	1	0.183342	178
BLM	MMS22L	641_253714	1	0.183074	179
BLM	TOPBP1	641_11073	1	0.182252	180
RECQL5	WRN	9400_7486	1	0.181881	181
BLM	RREB1	641_6239	1	0.181461	182
BLM	MORF4L2	641_9643	1	0.181401	183
BLM	FBXO18	641_84893	1	0.181117	184
BLM	URI1	641_8725	1	0.180575	185
MUC16	PTCH1	94025_5727	0	0.159518	186
MUC16	DICER1	94025_23405	0	0.15795	187
TNRC21	NEUROD1	8085_4760	0	0.147102	188
TNRC21	FGF5	8085_2250	0	0.14698	189
TNRC21	ATP2A3	8085_489	0	0.146864	190
TNRC21	RFC4	8085_5984	0	0.146827	191
TNRC21	SLC9A1	8085_6548	0	0.14678	192
TNRC21	STAT4	8085_6775	0	0.146455	193
TNRC21	TF	8085_7018	0	0.146414	194
TNRC21	ETS2	8085_2114	0	0.146284	195
TNRC21	PPP1R12A	8085_4659	0	0.146112	196
TNRC21	GALR2	8085_8811	0	0.146092	197
TNRC21	RCH1	8085_3838	0	0.146028	198
TNRC21	PARP1	8085_142	0	0.146026	199
TNRC21	TUBGCP3	8085_10426	0	0.145854	200
TNRC21	SERPING1	8085_710	0	0.145851	201
TNRC21	NXF1	8085_10482	0	0.145816	202
TNRC21	MYOG	8085_4656	0	0.145623	203
TNRC21	RBL2	8085_5934	0	0.145312	204
TNRC21	HDAC4	8085_9759	0	0.145213	205
MUC16	RGS7	94025_6000	0	0.130169	206
MUC16	RICTOR	94025_253260	0	0.128229	207
EGFR	TP53	1956_7157	0	0.124137	208
RSTS	TP53	1387_7157	0	0.120182	209
TNRC21	SVIL	8085_6840	0	0.116558	210
TNRC21	MC4R	8085_4160	0	0.112311	211
TNRC21	MAPK10	8085_5602	0	0.112148	212
TNRC21	MCM2	8085_4171	0	0.11191	213
TNRC21	ALDOB	8085_229	0	0.111534	214
PTCH1	TP53	5727_7157	0	0.111346	215
TNRC21	TP53	8085_7157	0	0.111193	216
TNRC21	KCNB1	8085_3745	0	0.111123	217
TNRC21	KNG1	8085_3827	0	0.110749	218
TNRC21	SKIL	8085_6498	0	0.110558	219
NFE2L2	TP53	4780_7157	0	0.109684	220
CUX1	PRKD1	1523_5587	0	0.109674	221
MME	TP53	4311_7157	0	0.109379	222
LEPR	TP53	3953_7157	0	0.109154	223
TP53	TAF1	7157_6872	0	0.109137	224
TP53	HGF	7157_3082	0	0.109015	225
SJS1	TP53	3339_7157	0	0.108974	226
IL16	TP53	3603_7157	0	0.108861	227
TP53	PTPRF	7157_5792	0	0.108706	228
NOTCH3	TP53	4854_7157	0	0.108705	229
PLCB1	TP53	23236_7157	0	0.108673	230
TP53	ALK	7157_238	0	0.108607	231
TP53	UBR5	7157_51366	0	0.108577	232
TP53	SCA14	7157_5582	0	0.108471	233
SPEN	TP53	23013_7157	0	0.108417	234
TP53	PTPN14	7157_5784	0	0.108408	235
TP53	PER3	7157_8863	0	0.108404	236
TP53	NIN	7157_51199	0	0.108317	237
C1orf4	TP53	8289_7157	0	0.108288	238
TP53	NINL	7157_22981	0	0.108165	239
TP53	LPA	7157_4018	0	0.108147	240
TP53	TRIP11	7157_9321	0	0.108146	241
TP53	KIF14	7157_9928	0	0.108033	242
SLIT2	TP53	9353_7157	0	0.108032	243
TP53	KDM6A	7157_7403	0	0.108029	244
PDZD2	TP53	23037_7157	0	0.107776	245
TP53	LCT	7157_3938	0	0.107765	246
TP53	KIAA1549	7157_57670	0	0.107674	247
TP53	PRSS1	7157_5644	0	0.107566	248
TP53	REG1A	7157_5967	0	0.107469	249
MAP2	PTCH1	4133_5727	0	0.107259	250
PTCH1	RUNX1T1	5727_862	0	0.106812	251
PEG3	CHRD	5178_8646	0	0.105087	252
PTCH1	ROS1	5727_6098	0	0.104064	253
PEG3	FCAR	5178_2204	0	0.103501	254
PEG3	NGL	5178_2064	0	0.103296	255
CTCF	CUX1	10664_1523	0	0.103063	256
PROX1	PTCH1	5629_5727	0	0.102926	257
ANK3	PTCH1	288_5727	0	0.102876	258
MLL	PTCH1	4297_5727	0	0.10187	259
SYNE1	GRIA1	23345_2890	0	0.0984173	260
SYNE1	TYRO1	23345_2043	0	0.0982564	261
TNRC21	TYRO1	8085_2043	0	0.0977327	262
MUC16	SPEN	94025_23013	0	0.0976416	263
TNRC21	GRIA1	8085_2890	0	0.0968714	264
MED12	PTCH1	9968_5727	0	0.0967751	265
PRUNE2	PTCH1	158471_5727	0	0.0965729	266
TNRC21	PPP2R5D	8085_5528	0	0.0929541	267
CTCF	ROS1	10664_6098	0	0.0926911	268
TNRC21	IRAK4	8085_51135	0	0.0926856	269
CTCF	RUNX1T1	10664_862	0	0.0924715	270
TNRC21	PSMD2	8085_5708	0	0.0924664	271
TNRC21	CCNB1	8085_891	0	0.0924336	272
TNRC21	VMCM	8085_7010	0	0.0924007	273
TNRC21	IL2RB	8085_3560	0	0.0921907	274
TNRC21	ROR2	8085_4920	0	0.0920404	275
EP300	SBMA	2033_367	0	0.0914361	276
TNRC21	DURS2	8085_1123	0	0.0914271	277
RAD54	PRKD1	546_5587	0	0.0911019	278
MED12	WNK1	9968_65125	0	0.0907604	279
PRKD1	ROS1	5587_6098	0	0.0906127	280
COL6A3	MLL	1293_4297	0	0.0904763	281
PRKD1	RUNX1T1	5587_862	0	0.090238	282
RAD54	PRKD3	546_23683	0	0.0901707	283
C1orf4	MAGEC1	8289_9947	0	0.0898912	284
MED12	PKD1	9968_5310	0	0.0898714	285
EPHA5	MED12	2044_9968	0	0.089716	286
CTCF	MAGEC1	10664_9947	0	0.0897117	287
MED12	TRPM6	9968_140803	0	0.0896788	288
LCP1	MED12	3936_9968	0	0.0896698	289
COL6A3	PROX1	1293_5629	0	0.0880471	290
ANK3	COL6A3	288_1293	0	0.087733	291
MED12	MKI67	9968_4288	0	0.0873706	292
C1orf4	MED12	8289_9968	0	0.087317	293
CTCF	MAP2	10664_4133	0	0.0872877	294
COL6A3	LCP1	1293_3936	0	0.087059	295
CTCF	MLL	10664_4297	0	0.0869284	296
COL6A3	PRUNE2	1293_158471	0	0.0869231	297
ANK3	CTCF	288_10664	0	0.0868777	298
COL6A3	PKD1	1293_5310	0	0.0868749	299
CTCF	PROX1	10664_5629	0	0.0868594	300
EP300	CSNK2A1	2033_1457	0	0.0866954	301
C1orf4	MLL	8289_4297	0	0.0849893	302
MED12	ZFHX3	9968_463	0	0.0846576	303
C1orf4	PROX1	8289_5629	0	0.084632	304
MED12	PTPRD	9968_5789	0	0.0844756	305
COL6A3	EPHA5	1293_2044	0	0.0844319	306
COL6A3	MKI67	1293_4288	0	0.084094	307
COL6A3	TRPM6	1293_140803	0	0.0840708	308
C1orf4	MAP2	8289_4133	0	0.0839752	309
TNRC21	TTN	8085_7273	0	0.0839231	310
TNRC21	HK1	8085_3098	0	0.0810659	311
TNRC21	PCBP2	8085_5094	0	0.0808355	312
TNRC21	KIR2DL1	8085_3802	0	0.080776	313
TNRC21	STARD13	8085_90627	0	0.0807639	314
TNRC21	TFDP1	8085_7027	0	0.0805439	315
TNRC21	PRKMK2	8085_5605	0	0.0804867	316
TNRC21	LCK	8085_3932	0	0.0803975	317
TNRC21	HRG	8085_3273	0	0.0800767	318
TNRC21	CDK4	8085_1019	0	0.0798516	319
TNRC21	WDR77	8085_79084	0	0.0797738	320
TNRC21	LDLR	8085_3949	0	0.0796075	321
TNRC21	HLA-JY3	8085_3107	0	0.0790759	322
TNRC21	FYN	8085_2534	0	0.0764709	323
FBXW7	TTN	55294_7273	0	0.0763381	324
RSTS	TTN	1387_7273	0	0.0762	325
MUC16	PSIP2	94025_11168	0	0.0758953	326
EPHA2	TTN	1969_7273	0	0.0758019	327
MYH9	TTN	4627_7273	0	0.0755747	328
DSP	TTN	1832_7273	0	0.075521	329
PKD1	TTN	5310_7273	0	0.0753517	330
MUC16	FGA	94025_2243	0	0.0751326	331
EGFR	PTCH1	1956_5727	0	0.0735125	332
TNRC21	INSM1	8085_3642	0	0.0733083	333
TNRC21	DOK1	8085_1796	0	0.0726307	334
TNRC21	STK14A	8085_6198	0	0.0725994	335
TNRC21	ESR1	8085_2099	0	0.0721013	336
CASP8	SBMA	841_367	0	0.071013	337
PEG3	SBMA	5178_367	0	0.0707453	338
MUC16	LAMA5	94025_3911	0	0.0704715	339
MUC16	SNF2L2	94025_6595	0	0.0700957	340
PEG3	PTPRJ	5178_5795	0	0.0697513	341
PEG3	ADAM12	5178_8038	0	0.0697022	342
PEG3	NOD1	5178_10392	0	0.0695682	343
EGFR	MME	1956_4311	0	0.0695586	344
PEG3	MUC2	5178_4583	0	0.0692815	345
MUC16	PAK7	94025_57144	0	0.069272	346
EGFR	LEPR	1956_3953	0	0.0690885	347
DCC	RB1	1630_5925	0	0.068731	348
EGFR	SJS1	1956_3339	0	0.0687165	349
EGFR	IL16	1956_3603	0	0.0682519	350
EGFR	PLCB1	1956_23236	0	0.0681637	351
ACC	EGFR	31_1956	0	0.0681431	352
EGFR	UBR5	1956_51366	0	0.0680576	353
CTCF	EGFR	10664_1956	0	0.0679757	354
EGFR	RGS7	1956_6000	0	0.0679628	355
EGFR	SPEN	1956_23013	0	0.0677205	356
TNRC21	JAK3	8085_3718	0	0.0676919	357
FANCD1	EGFR	675_1956	0	0.0676712	358
EGFR	TRIO	1956_7204	0	0.0674474	359
MDR1	EGFR	5243_1956	0	0.0674281	360
EGFR	PTPRD	1956_5789	0	0.0673904	361
TNRC21	TSE1	8085_5573	0	0.067361	362
EGFR	ZFHX3	1956_463	0	0.067317	363
EGFR	GABRB3	1956_2562	0	0.0672881	364
C1orf4	EGFR	8289_1956	0	0.0671561	365
ACACB	EGFR	32_1956	0	0.0664534	366
EGFR	PDZD2	1956_23037	0	0.0663143	367
APOB	SBMA	338_367	0	0.0662376	368
CASP8	CSNK2A1	841_1457	0	0.0661152	369
EPB41L3	MUC16	23136_94025	0	0.0660118	370
MUC16	SETD2	94025_29072	0	0.0658596	371
SYNE1	LAMNA	23345_3909	0	0.0656585	372
TNRC21	LAMNA	8085_3909	0	0.0653349	373
RB1	VCAN	5925_1462	0	0.0650798	374
RB1	RUNX1T1	5925_862	0	0.0649572	375
EP300	NGL	2033_2064	0	0.0648502	376
TNRC21	WNT2	8085_7472	0	0.0643566	377
LAMA4	RB1	3910_5925	0	0.0642104	378
EP300	MAPTL	2033_4137	0	0.064192	379
EP300	DNM2	2033_1785	0	0.0640412	380
RAD54	RB1	546_5925	0	0.0639523	381
RB1	ROS1	5925_6098	0	0.0639095	382
EP300	THBS1	2033_7057	0	0.0638358	383
TNRC21	DCTN1	8085_1639	0	0.0638157	384
MUC16	TRIP2	94025_5469	0	0.0637728	385
EGFR	TNRC21	1956_8085	0	0.0636551	386
EP300	NFATC2	2033_4773	0	0.0635929	387
EP300	PDGFRA	2033_5156	0	0.06351	388
EP300	AXL	2033_558	0	0.0633344	389
EP300	HSP90AB1	2033_3326	0	0.0633188	390
TNRC21	NTRK1	8085_4914	0	0.0633076	391
EP300	TIAM1	2033_7074	0	0.0632129	392
PLXNA1	RB1	5361_5925	0	0.06316	393
EP300	COL1A1	2033_1277	0	0.0631585	394
TNRC21	FOXO1	8085_2308	0	0.0631169	395
EP300	SH3KBP1	2033_30011	0	0.0630312	396
EP300	ADAM12	2033_8038	0	0.0630078	397
EP300	DCAF6	2033_55827	0	0.0629679	398
EP300	PTPRJ	2033_5795	0	0.062953	399
EP300	PTK3A	2033_780	0	0.0628587	400
EP300	PTPRZ	2033_5803	0	0.0628155	401
EGFR	SYNE1	1956_23345	0	0.0627902	402
EP300	RXRG	2033_6258	0	0.0627799	403
EP300	MTOR	2033_2475	0	0.0627241	404
TNRC21	FGFR4	8085_2264	0	0.0626201	405
EP300	TRIM24	2033_8805	0	0.0625924	406
EP300	FBXO11	2033_80204	0	0.062567	407
EP300	MECOM	2033_2122	0	0.0625357	408
EP300	FLT4	2033_2324	0	0.0625108	409
EP300	TPR	2033_7175	0	0.0625042	410
EP300	BCOR	2033_54880	0	0.0624936	411
EP300	TYRO10	2033_4921	0	0.0624855	412
EP300	IL9R	2033_3581	0	0.0624348	413
EP300	CTNNA3	2033_29119	0	0.062414	414
RSTS	LEPR	1387_3953	0	0.0624104	415
EP300	JAG1	2033_182	0	0.062344	416
EP300	COL4A1	2033_1282	0	0.0623395	417
EP300	DLC1	2033_10395	0	0.0623248	418
EP300	ITGA4	2033_3676	0	0.0623051	419
TNRC21	GP1BA	8085_2811	0	0.0622932	420
EP300	MERTK	2033_10461	0	0.0622427	421
EP300	CDH3	2033_1001	0	0.0622188	422
EP300	MADD	2033_8567	0	0.0621923	423
PEG3	CSNK2A1	5178_1457	0	0.0621826	424
EP300	CLIP1	2033_6249	0	0.0621721	425
SYNE1	NINL	23345_22981	0	0.0621708	426
EP300	GATA3	2033_2625	0	0.0621271	427
RSTS	SJS1	1387_3339	0	0.0621137	428
EP300	ARMCX2	2033_9823	0	0.0621	429
TNRC21	MSK18	8085_3675	0	0.0620815	430
TNRC21	FSGS1	8085_81	0	0.0620565	431
RSTS	UBR5	1387_51366	0	0.0620441	432
EP300	KAT6B	2033_23522	0	0.0620162	433
EP300	EPHT1	2033_2041	0	0.0619686	434
RSTS	CTCF	1387_10664	0	0.0619685	435
EP300	CLAPG1	2033_164	0	0.0619402	436
RSTS	PLCB1	1387_23236	0	0.0619333	437
EP300	SNRNP200	2033_23020	0	0.0619261	438
EP300	LRP12	2033_29967	0	0.0619132	439
EP300	FCAR	2033_2204	0	0.0619104	440
EP300	TRPC4	2033_7223	0	0.0618876	441
EP300	CHD4	2033_1108	0	0.0618676	442
EP300	ASH1L	2033_55870	0	0.0618432	443
EP300	GFRA1	2033_2674	0	0.0617702	444
RSTS	SPEN	1387_23013	0	0.0617658	445
EP300	ROCK2	2033_9475	0	0.0617317	446
FANCD1	RSTS	675_1387	0	0.0617306	447
EP300	TRPM7	2033_54822	0	0.0617211	448
RSTS	RGS7	1387_6000	0	0.0616933	449
ACC	RSTS	31_1387	0	0.0616463	450
EP300	PON1	2033_5444	0	0.0615686	451
MDR1	RSTS	5243_1387	0	0.0615562	452
EP300	ST15	2033_8434	0	0.0614893	453
RSTS	ZFHX3	1387_463	0	0.0614424	454
RSTS	GABRB3	1387_2562	0	0.0614261	455
AKAP9	TNRC21	10142_8085	0	0.0614143	456
EP300	TNKS2	2033_80351	0	0.0613989	457
C1orf4	RSTS	8289_1387	0	0.0613284	458
TNRC21	AKT2	8085_208	0	0.0613225	459
RSTS	TRIO	1387_7204	0	0.0612879	460
EP300	MYO1C	2033_4641	0	0.0612805	461
AKAP9	SYNE1	10142_23345	0	0.0612519	462
EP300	CARD6	2033_84674	0	0.0612091	463
TNRC21	NINL	8085_22981	0	0.0611655	464
PIK3CA	SYNE1	5290_23345	0	0.0611587	465
MUC16	HF2	94025_3075	0	0.0611486	466
APOB	CSNK2A1	338_1457	0	0.061097	467
RSTS	PTPRD	1387_5789	0	0.0610872	468
EP300	TNKS1BP1	2033_85456	0	0.0610051	469
MUC16	B2M	94025_567	0	0.0609546	470
EP300	MUC2	2033_4583	0	0.060947	471
RGS7	RUNX1T1	6000_862	0	0.0609088	472
TNRC21	GHSR	8085_2693	0	0.0605297	473
ACACB	RSTS	32_1387	0	0.0603916	474
RSTS	PDZD2	1387_23037	0	0.0602145	475
TNRC21	IL7R	8085_3575	0	0.0601585	476
PEG3	BCOR	5178_54880	0	0.0599303	477
PEG3	MTOR	5178_2475	0	0.0599235	478
TNRC21	U2AFBP	8085_7307	0	0.0597515	479
AKAP9	EP300	10142_2033	0	0.059728	480
RAD54	PAPPA	546_5069	0	0.0596352	481
FAT1	PLEC	2195_5339	0	0.0594968	482
ANK3	RGS7	288_6000	0	0.0594369	483
TNRC21	F10	8085_2159	0	0.0594109	484
PRUNE2	RGS7	158471_6000	0	0.0592538	485
SJS1	MUC16	3339_94025	0	0.0591182	486
TNRC21	KIR	8085_3811	0	0.0590803	487
TNRC21	NBN	8085_4683	0	0.0590065	488
TNRC21	ERN1	8085_2081	0	0.0589205	489
TNRC21	CCAR1	8085_55749	0	0.0588913	490
TNRC21	LCT	8085_3938	0	0.0588561	491
PEG3	DNM2	5178_1785	0	0.0588272	492
TNRC21	TRAF3	8085_7187	0	0.0587917	493
EP300	STO	2033_64324	0	0.0587167	494
TNRC21	BMP2	8085_650	0	0.0586724	495
TNRC21	SMC1A	8085_8243	0	0.0585525	496
MUC16	PDGFR	94025_5159	0	0.058353	497
MLL	RGS7	4297_6000	0	0.0582974	498
FN1	PTCH1	2335_5727	0	0.0581663	499
PROX1	RGS7	5629_6000	0	0.0581275	500
FAT1	PRKCA	2195_5578	0	0.0578465	501
ACACB	APC	32_324	0	0.0573661	502
RSTS	STO	1387_64324	0	0.0573515	503
AKAP9	FAT1	10142_2195	0	0.0573309	504
ACACB	ANK3	32_288	0	0.0573009	505
RSTS	TNRC21	1387_8085	0	0.0572386	506
ACC	KEAP1	31_9817	0	0.0572382	507
PLCB1	PRUNE2	23236_158471	0	0.057141	508
PLCB1	SLIT2	23236_9353	0	0.0570845	509
ACACB	MLL	32_4297	0	0.0570751	510
ACACB	NOTCH2	32_4853	0	0.0570151	511
PCNT	PLCB1	5116_23236	0	0.0569473	512
FBXW7	PTPRD	55294_5789	0	0.0569439	513
ACACB	MAP2	32_4133	0	0.0569302	514
ACACB	OI4	32_1278	0	0.0569267	515
KEAP1	PLCB1	9817_23236	0	0.0569149	516
ACC	NOTCH2	31_4853	0	0.0568951	517
NOTCH2	PLCB1	4853_23236	0	0.0568916	518
FAT1	LAMA4	2195_3910	0	0.0568868	519
FAT1	RUNX1T1	2195_862	0	0.0568827	520
ACC	PRUNE2	31_158471	0	0.0568656	521
ACC	MED12	31_9968	0	0.0568465	522
MED12	PLCB1	9968_23236	0	0.0568269	523
FBXW7	TRIO	55294_7204	0	0.0568257	524
ACACB	FBXW7	32_55294	0	0.0568108	525
TNRC21	XPO1	8085_7514	0	0.0567629	526
FANCD1	FBXW7	675_55294	0	0.0567436	527
ACC	PROX1	31_5629	0	0.0567422	528
OI4	PLCB1	1278_23236	0	0.0567059	529
ACC	OI4	31_1278	0	0.0566948	530
C1orf4	FBXW7	8289_55294	0	0.0566721	531
ANK3	PLCB1	288_23236	0	0.0566419	532
FBXW7	GABRB3	55294_2562	0	0.0566119	533
ACC	PLXNA1	31_5361	0	0.0566099	534
ACACB	LAMA4	32_3910	0	0.0566055	535
FBXW7	ZFHX3	55294_463	0	0.0565968	536
CTCF	FBXW7	10664_55294	0	0.0565953	537
FANCD1	MED12	675_9968	0	0.0565773	538
FBXW7	UBR5	55294_51366	0	0.0565559	539
EPB41L3	HLA-B	23136_3106	0	0.0565512	540
MLL	PLCB1	4297_23236	0	0.0565369	541
MDR1	FBXW7	5243_55294	0	0.056535	542
ACACB	RUNX1T1	32_862	0	0.0565348	543
ACC	ERBB4	31_2066	0	0.0565338	544
ACC	APC	31_324	0	0.0565195	545
ACC	SLIT2	31_9353	0	0.0565042	546
CTNNA2	AGTR1B	1496_185	0	0.0564997	547
ACACB	ERBB4	32_2066	0	0.0564915	548
FBXW7	IL16	55294_3603	0	0.0564829	549
ACACB	PRUNE2	32_158471	0	0.0564789	550
ATR	CYLD1	545_1540	0	0.056477	551
NOTCH2	TRIO	4853_7204	0	0.0564766	552
KEAP1	UBR5	9817_51366	0	0.0564597	553
RAD54	CYLD1	546_1540	0	0.0564592	554
CTNNA2	PER3	1496_8863	0	0.0564551	555
CTCF	SLIT2	10664_9353	0	0.056455	556
MAGEC1	PLCB1	9947_23236	0	0.0564473	557
MAP2	PLCB1	4133_23236	0	0.0564404	558
TNRC21	LYN	8085_4067	0	0.0564354	559
FANCD1	PCNT	675_5116	0	0.0564353	560
ACACB	KEAP1	32_9817	0	0.0564189	561
KEAP1	TRIO	9817_7204	0	0.0564182	562
FBXW7	SPEN	55294_23013	0	0.0564149	563
ACC	MAP2	31_4133	0	0.056407	564
MLL	TRIO	4297_7204	0	0.0564048	565
FBXW7	SJS1	55294_3339	0	0.0563994	566
ACACB	PCNT	32_5116	0	0.0563922	567
FAT1	ROS1	2195_6098	0	0.056381	568
FBXW7	PDZD2	55294_23037	0	0.0563751	569
IL16	KEAP1	3603_9817	0	0.0563649	570
CTNNA2	NIN	1496_51199	0	0.0563571	571
PLCB1	ROS1	23236_6098	0	0.056355	572
ACC	NOTCH3	31_4854	0	0.0563515	573
NOTCH3	PLCB1	4854_23236	0	0.056348	574
NFE2L2	HF2	4780_3075	0	0.0563431	575
ACC	FBXW7	31_55294	0	0.0563375	576
FANCD1	NOTCH2	675_4853	0	0.0563346	577
SLIT2	SPEN	9353_23013	0	0.0563284	578
ACC	ANK3	31_288	0	0.0563247	579
OI4	GABRB3	1278_2562	0	0.0563213	580
FBXW7	RGS7	55294_6000	0	0.0563061	581
LEPR	SLIT2	3953_9353	0	0.0562884	582
IL16	SLIT2	3603_9353	0	0.0562858	583
FBXW7	LEPR	55294_3953	0	0.0562608	584
EIF4G	PLXNA1	1981_5361	0	0.0562501	585
ITGA8	SLC4A4	8516_8671	0	0.0562491	586
FANCD1	PRUNE2	675_158471	0	0.0562484	587
ERBB4	PLCB1	2066_23236	0	0.0562469	588
APC	PLCB1	324_23236	0	0.0562449	589
OI4	TRPM6	1278_140803	0	0.0562362	590
CTNNA2	PTPN14	1496_5784	0	0.0562335	591
FBXW7	PLCB1	55294_23236	0	0.0562182	592
MED12	TRIO	9968_7204	0	0.0562116	593
SLIT2	UBR5	9353_51366	0	0.0562087	594
KEAP1	RGS7	9817_6000	0	0.0562035	595
CTCF	KEAP1	10664_9817	0	0.0562023	596
MDR1	SLIT2	5243_9353	0	0.0561984	597
SLIT2	TRIO	9353_7204	0	0.0561969	598
C1orf4	KEAP1	8289_9817	0	0.0561933	599
PRUNE2	TRIO	158471_7204	0	0.0561902	600
SJS1	SLIT2	3339_9353	0	0.0561776	601
CTNNA2	GRIA1	1496_2890	0	0.0561758	602
CTNNA2	ALK	1496_238	0	0.056174	603
CTNNA2	LIFR	1496_3977	0	0.056174	604
KEAP1	PTPRM	9817_5797	0	0.0561683	605
FANCD1	KEAP1	675_9817	0	0.0561637	606
ANK3	TRIO	288_7204	0	0.0561594	607
RGS7	SLIT2	6000_9353	0	0.0561591	608
EPB41L3	CYLD1	23136_1540	0	0.0561586	609
FANCD1	OI4	675_1278	0	0.0561492	610
ITGA8	MKI67	8516_4288	0	0.0561484	611
ITGA8	WNK1	8516_65125	0	0.056146	612
SLIT2	ZFHX3	9353_463	0	0.0561373	613
CTNNA2	RBL1	1496_5933	0	0.0561365	614
CTNNA2	IRS4	1496_8471	0	0.0561344	615
ACC	LAMA4	31_3910	0	0.0561334	616
CTNNA2	PIK3CG	1496_5294	0	0.0561143	617
OI4	SPEN	1278_23013	0	0.0561108	618
ACACB	ROS1	32_6098	0	0.0560978	619
ERBB4	TRIO	2066_7204	0	0.0560952	620
CTNNA2	ZEB2	1496_9839	0	0.0560911	621
ACC	ROS1	31_6098	0	0.0560771	622
ACACB	PLXNA1	32_5361	0	0.0560744	623
CTNNA2	TJP1	1496_7082	0	0.0560687	624
MME	SLIT2	4311_9353	0	0.0560684	625
MAGEC1	ROCK1	9947_6093	0	0.0560681	626
GABRB3	NOTCH3	2562_4854	0	0.0560668	627
ACACB	PRKDC	32_5591	0	0.0560655	628
C1orf4	SLIT2	8289_9353	0	0.0560637	629
CTNNA2	PTPN13	1496_5783	0	0.0560624	630
OI4	MKI67	1278_4288	0	0.056055	631
CTNNA2	RASGRF1	1496_5923	0	0.0560544	632
CTNNA2	PTPRF	1496_5792	0	0.056052	633
NFE2L2	CYLD1	4780_1540	0	0.0560468	634
C1orf4	NOTCH3	8289_4854	0	0.0560454	635
FLT1	MAGEC1	2321_9947	0	0.0560414	636
C1orf4	NOTCH2	8289_4853	0	0.0560363	637
CTNNA2	GLI2	1496_2736	0	0.0560358	638
OI4	MYH10	1278_4628	0	0.056027	639
ACACB	SNF2L4	32_6597	0	0.056022	640
NOTCH2	PTPRD	4853_5789	0	0.0560177	641
OI4	COL6A3	1278_1293	0	0.0560067	642
CTNNA2	ARHGEF12	1496_23365	0	0.0560043	643
OI4	CTCF	1278_10664	0	0.0559958	644
OI4	ZFHX3	1278_463	0	0.0559947	645
ACACB	SLIT2	32_9353	0	0.0559932	646
LAMA4	PLCE1	3910_51196	0	0.0559923	647
FANCD1	SLIT2	675_9353	0	0.055991	648
ATR	HLA-B	545_3106	0	0.05599	649
PROX1	TRIO	5629_7204	0	0.0559873	650
PLCB1	RUNX1T1	23236_862	0	0.0559797	651
C1orf4	ERBB4	8289_2066	0	0.0559782	652
NFE2L2	MUC6	4780_4588	0	0.0559678	653
OI4	SLC4A4	1278_8671	0	0.0559673	654
PLCE1	ROS1	51196_6098	0	0.0559655	655
KEAP1	ZFHX3	9817_463	0	0.0559648	656
GABRB3	NOTCH2	2562_4853	0	0.0559642	657
ERBB4	PTPRD	2066_5789	0	0.0559607	658
FANCD1	MLL	675_4297	0	0.0559534	659
FAT1	SMAD3	2195_4088	0	0.0559522	660
GABRB3	KEAP1	2562_9817	0	0.055947	661
SJS1	KEAP1	3339_9817	0	0.055947	662
NOTCH2	ZFHX3	4853_463	0	0.0559443	663
CTNNA2	AKAP12	1496_9590	0	0.0559402	664
KEAP1	MYH10	9817_4628	0	0.0559323	665
OI4	TRIO	1278_7204	0	0.0559317	666
CTNNA2	ZNF521	1496_25925	0	0.0559283	667
CTNNA2	KDM6A	1496_7403	0	0.055917	668
CTNNA2	ATM	1496_472	0	0.0559154	669
CTNNA2	TRIP11	1496_9321	0	0.0559055	670
MAP2	TRIO	4133_7204	0	0.0559031	671
APC	FANCD1	324_675	0	0.0559026	672
KEAP1	PTPRD	9817_5789	0	0.0558994	673
ITGA8	PTPRM	8516_5797	0	0.0558962	674
COL6A3	ITGA8	1293_8516	0	0.055891	675
OI4	IL16	1278_3603	0	0.0558775	676
CTNNA2	TGFBR2	1496_7048	0	0.0558749	677
MDR1	NOTCH2	5243_4853	0	0.0558711	678
CTNNA2	NF1	1496_4763	0	0.0558707	679
ITGA8	MYH10	8516_4628	0	0.0558684	680
OI4	WNK1	1278_65125	0	0.0558677	681
LAMA4	PLCB1	3910_23236	0	0.055864	682
PLCB1	VCAN	23236_1462	0	0.0558556	683
MYH9	TRPM6	4627_140803	0	0.055848	684
FANCD1	PROX1	675_5629	0	0.055848	685
CTNNA2	TAF1	1496_6872	0	0.055829	686
OI4	LCP1	1278_3936	0	0.0558252	687
CTNNA2	APAF1	1496_317	0	0.0558116	688
RAD54	TGFBR2	546_7048	0	0.0558041	689
KEAP1	WNK1	9817_65125	0	0.0558033	690
FBXW7	MME	55294_4311	0	0.0558032	691
CTNNA2	HLA-A	1496_3105	0	0.0558018	692
NOTCH2	WNK1	4853_65125	0	0.0558013	693
ITGA8	MED12	8516_9968	0	0.0557978	694
CTNNA2	KRT5	1496_3852	0	0.0557842	695
FANCD1	NOTCH3	675_4854	0	0.0557808	696
FN1	MYH9	2335_4627	0	0.0557698	697
NOTCH3	PTPRD	4854_5789	0	0.055765	698
KEAP1	LEPR	9817_3953	0	0.0557649	699
COL6A3	MYH9	1293_4627	0	0.0557546	700
CTNNA2	NINL	1496_22981	0	0.0557523	701
NOTCH3	ZFHX3	4854_463	0	0.0557481	702
PLXNA1	TRIO	5361_7204	0	0.0557388	703
ACC	SNF2L4	31_6597	0	0.0557377	704
EPB41L3	HLA-A	23136_3105	0	0.0557369	705
RAD54	HLA-A	546_3105	0	0.0557298	706
OI4	EPHA5	1278_2044	0	0.0557283	707
APC	TRIO	324_7204	0	0.0557244	708
ITGA8	KEAP1	8516_9817	0	0.0557184	709
DSP	KEAP1	1832_9817	0	0.0557157	710
HRAS	PLXNA1	3265_5361	0	0.055712	711
EPHA5	MYH9	2044_4627	0	0.0557043	712
HRAS	MAGEC1	3265_9947	0	0.0557017	713
EIF4G	ROS1	1981_6098	0	0.0556959	714
NOTCH3	RGS7	4854_6000	0	0.0556951	715
KEAP1	SLC4A4	9817_8671	0	0.0556948	716
MYH10	PTPRM	4628_5797	0	0.055689	717
PEG3	ITGA4	5178_3676	0	0.0556888	718
CTNNA2	PBRM1	1496_55193	0	0.0556867	719
MYH10	NOTCH2	4628_4853	0	0.0556814	720
FAT1	MAGEC1	2195_9947	0	0.0556784	721
CTNNA2	LAMNA	1496_3909	0	0.0556778	722
FN1	SJS1	2335_3339	0	0.0556769	723
COL6A3	KEAP1	1293_9817	0	0.0556763	724
ERBB4	SPEN	2066_23013	0	0.0556756	725
MDR1	NOTCH3	5243_4854	0	0.0556739	726
ACC	RUNX1T1	31_862	0	0.0556694	727
LAMA4	TRIO	3910_7204	0	0.0556686	728
FN1	PLCB1	2335_23236	0	0.0556647	729
TNRC21	STAT3	8085_6774	0	0.0556631	730
NFE2L2	LAMA5	4780_3911	0	0.0556623	731
FANCD1	ERBB4	675_2066	0	0.0556599	732
ITGA8	LCP1	8516_3936	0	0.0556595	733
OI4	PTPRM	1278_5797	0	0.0556572	734
ROS1	TRIO	6098_7204	0	0.0556483	735
CTCF	PCNT	10664_5116	0	0.0556472	736
MYH10	WNK1	4628_65125	0	0.0556442	737
FN1	PKD1	2335_5310	0	0.0556427	738
CTNNA2	KIF14	1496_9928	0	0.0556343	739
CTNNA2	APBA1	1496_320	0	0.0556297	740
LCP1	MYH9	3936_4627	0	0.0556244	741
PLCE1	VCAN	51196_1462	0	0.0556156	742
CTNNA2	KIAA1549	1496_57670	0	0.0556151	743
NOTCH2	SLC4A4	4853_8671	0	0.0556138	744
PLXNA1	ROCK1	5361_6093	0	0.0555984	745
NOTCH2	RGS7	4853_6000	0	0.055596	746
MYH9	OBSCN	4627_84033	0	0.0555956	747
CTCF	NOTCH2	10664_4853	0	0.0555952	748
CTNNA2	TYRO1	1496_2043	0	0.0555929	749
ERBB4	ZFHX3	2066_463	0	0.0555885	750
ITGA8	NOTCH2	8516_4853	0	0.0555881	751
CTNNA2	PRKD3	1496_23683	0	0.0555843	752
LCP1	NOTCH2	3936_4853	0	0.0555804	753
MYH10	MYH9	4628_4627	0	0.0555797	754
CTNNA2	LCT	1496_3938	0	0.055572	755
EPHA5	ITGA8	2044_8516	0	0.0555705	756
NFE2L2	RAC1	4780_5879	0	0.0555697	757
EIF4G	EPB41L3	1981_23136	0	0.0555684	758
NOTCH2	PTPRM	4853_5797	0	0.0555638	759
RAD54	EIF4G	546_1981	0	0.0555606	760
AKAP9	AGTR1B	10142_185	0	0.055556	761
ERBB4	RGS7	2066_6000	0	0.0555492	762
KEAP1	MME	9817_4311	0	0.055548	763
NOTCH2	UBR5	4853_51366	0	0.055548	764
EPB41L3	PLCE1	23136_51196	0	0.0555397	765
CTNNA2	TNXB2	1496_7148	0	0.0555362	766
ACC	VCAN	31_1462	0	0.0555337	767
RAD54	PLCE1	546_51196	0	0.055531	768
PLCB1	SNF2L4	23236_6597	0	0.055528	769
NOTCH3	SPEN	4854_23013	0	0.0555272	770
NFE2L2	TNXB2	4780_7148	0	0.055524	771
DSP	FN1	1832_2335	0	0.0555207	772
COL6A3	NOTCH2	1293_4853	0	0.0555196	773
EPB41L3	TGFBR2	23136_7048	0	0.0555119	774
KEAP1	OBSCN	9817_84033	0	0.0555102	775
MLL	MYH10	4297_4628	0	0.0555088	776
FANCD1	PLXNA1	675_5361	0	0.0555037	777
COL6A3	MYH10	1293_4628	0	0.0555023	778
ACC	FN1	31_2335	0	0.0554908	779
ATR	HLA-A	545_3105	0	0.0554886	780
NFE2L2	SETBP1	4780_26040	0	0.0554875	781
ITGA8	MAP1B	8516_4131	0	0.0554842	782
MSK12	MAGEC1	3688_9947	0	0.0554803	783
OI4	MME	1278_4311	0	0.0554796	784
PLCE1	RUNX1T1	51196_862	0	0.0554771	785
MAGEC1	PLCE1	9947_51196	0	0.0554766	786
IL16	PCNT	3603_5116	0	0.0554765	787
EPB41L3	RAC1	23136_5879	0	0.055476	788
CTNNA2	FGD1	1496_2245	0	0.0554754	789
OI4	SJS1	1278_3339	0	0.0554727	790
AKAP9	PIK3CG	10142_5294	0	0.0554692	791
NOTCH2	PDZD2	4853_23037	0	0.0554664	792
FANCD1	MAP2	675_4133	0	0.0554628	793
IL16	NOTCH2	3603_4853	0	0.0554604	794
NFE2L2	AKAP12	4780_9590	0	0.0554566	795
ITGA8	TRPM6	8516_140803	0	0.0554524	796
MKI67	MYH10	4288_4628	0	0.0554499	797
ANK3	ITGA8	288_8516	0	0.0554422	798
MUC16	DDC	94025_1644	0	0.0554419	799
KEAP1	MAP1B	9817_4131	0	0.055438	800
EIF4G	MAGEC1	1981_9947	0	0.055432	801
NFE2L2	PYK	4780_5256	0	0.0554291	802
ERBB4	IL16	2066_3603	0	0.0554173	803
CTNNA2	PRSS1	1496_5644	0	0.0554137	804
CTNNA2	LAMA5	1496_3911	0	0.0554131	805
MED12	MYH10	9968_4628	0	0.0554098	806
ITGA8	MLL	8516_4297	0	0.0554045	807
CTNNA2	HLA-B	1496_3106	0	0.0554025	808
FANCD1	FN1	675_2335	0	0.0553997	809
EPHA5	KEAP1	2044_9817	0	0.0553936	810
CTCF	NOTCH3	10664_4854	0	0.0553936	811
MYH9	PCNT	4627_5116	0	0.0553912	812
NOTCH2	TRPM6	4853_140803	0	0.0553902	813
ITGA8	OBSCN	8516_84033	0	0.0553885	814
MYH10	PROX1	4628_5629	0	0.055381	815
MYH10	TRPM6	4628_140803	0	0.0553763	816
NFE2L2	RASGRF1	4780_5923	0	0.0553747	817
LEPR	PCNT	3953_5116	0	0.055374	818
SJS1	NOTCH2	3339_4853	0	0.055362	819
HRAS	VCAN	3265_1462	0	0.055355	820
ACACB	FN1	32_2335	0	0.0553522	821
ITGA8	PCNT	8516_5116	0	0.0553509	822
NOTCH3	UBR5	4854_51366	0	0.0553455	823
EPHA2	FN1	1969_2335	0	0.0553371	824
OI4	LEPR	1278_3953	0	0.0553348	825
EPHA2	ITGA8	1969_8516	0	0.0553347	826
PCNT	RGS7	5116_6000	0	0.0553341	827
ASAP1	PLXNA1	50807_5361	0	0.0553308	828
NOTCH2	OBSCN	4853_84033	0	0.0553244	829
FANCD1	RUNX1T1	675_862	0	0.0553224	830
NFE2L2	FGD1	4780_2245	0	0.0553213	831
ERBB4	SJS1	2066_3339	0	0.0553166	832
OI4	MAP1B	1278_4131	0	0.0553139	833
MYH9	PRUNE2	4627_158471	0	0.0553113	834
ATR	RAC1	545_5879	0	0.0553106	835
NFE2L2	WMS	4780_2200	0	0.0553029	836
AKAP9	HGF	10142_3082	0	0.0553022	837
CTNNA2	SETBP1	1496_26040	0	0.0552957	838
PCNT	PTPRM	5116_5797	0	0.055293	839
LEPR	NOTCH3	3953_4854	0	0.0552915	840
EPB41L3	PYK	23136_5256	0	0.0552908	841
PCNT	ZFHX3	5116_463	0	0.0552892	842
FANCD1	MAGEC1	675_9947	0	0.0552881	843
PEG3	EGF	5178_1950	0	0.0552834	844
ATR	TGFBR2	545_7048	0	0.0552829	845
EPHA2	KEAP1	1969_9817	0	0.0552789	846
PLXNA1	TRRAP	5361_8295	0	0.0552774	847
MKI67	MYH9	4288_4627	0	0.0552737	848
PCNT	UBR5	5116_51366	0	0.0552732	849
FN1	PTPRD	2335_5789	0	0.0552712	850
GABRB3	PCNT	2562_5116	0	0.0552692	851
KEAP1	TRPM6	9817_140803	0	0.055265	852
C1orf4	FN1	8289_2335	0	0.0552645	853
CTNNA2	SVIL	1496_6840	0	0.0552645	854
PLCB1	PRKDC	23236_5591	0	0.0552613	855
ERBB4	PDZD2	2066_23037	0	0.0552568	856
IL16	NOTCH3	3603_4854	0	0.0552565	857
ACACB	DCC	32_1630	0	0.0552563	858
HRAS	ROS1	3265_6098	0	0.0552526	859
EIF4G	RUNX1T1	1981_862	0	0.0552502	860
MAP1B	MYH10	4131_4628	0	0.0552475	861
CTCF	ERBB4	10664_2066	0	0.0552463	862
FANCD1	LAMA4	675_3910	0	0.0552418	863
FLT1	PLXNA1	2321_5361	0	0.0552346	864
NFE2L2	PRKD3	4780_23683	0	0.0552312	865
FLT1	ROS1	2321_6098	0	0.0552255	866
ANK3	MYH10	288_4628	0	0.0552234	867
MYH9	SLC4A4	4627_8671	0	0.0552153	868
PCNT	SPEN	5116_23013	0	0.0552153	869
EPB41L3	HRAS	23136_3265	0	0.0552055	870
FN1	PTPRM	2335_5797	0	0.0552038	871
RAD54	HRAS	546_3265	0	0.0552027	872
ITGA8	MYH9	8516_4627	0	0.0552005	873
LEPR	NOTCH2	3953_4853	0	0.0551976	874
C1orf4	PCNT	8289_5116	0	0.0551974	875
FN1	MAP1B	2335_4131	0	0.0551931	876
EPHA5	NOTCH2	2044_4853	0	0.055186	877
CUX1	FAT1	1523_2195	0	0.0551852	878
CTCF	FN1	10664_2335	0	0.0551734	879
KEAP1	LCP1	9817_3936	0	0.0551708	880
RUNX1T1	TRIO	862_7204	0	0.055168	881
NOTCH3	PDZD2	4854_23037	0	0.0551635	882
HRAS	LAMA4	3265_3910	0	0.0551629	883
ERBB4	LEPR	2066_3953	0	0.0551622	884
NFE2L2	HLA-A	4780_3105	0	0.0551615	885
LAMA4	ROCK1	3910_6093	0	0.0551605	886
SJS1	NOTCH3	3339_4854	0	0.0551559	887
MYH9	WNK1	4627_65125	0	0.0551501	888
DSP	ITGA8	1832_8516	0	0.0551476	889
MSK12	LAMA4	3688_3910	0	0.0551463	890
NFE2L2	SELP	4780_6403	0	0.0551441	891
NFE2L2	EPHT2	4780_2047	0	0.0551407	892
KEAP1	PKD1	9817_5310	0	0.0551399	893
RUNX1T1	SEMA3A	862_10371	0	0.0551371	894
CUX1	HRAS	1523_3265	0	0.0551358	895
LEPR	MAGEC1	3953_9947	0	0.0551327	896
MAP1B	MYH9	4131_4627	0	0.0551316	897
DCC	PLCB1	1630_23236	0	0.0551305	898
PCNT	WNK1	5116_65125	0	0.0551285	899
SNF2L4	TRIO	6597_7204	0	0.0551257	900
DCC	MSK12	1630_3688	0	0.0551106	901
CTNNA2	HF2	1496_3075	0	0.0551105	902
FN1	SPEN	2335_23013	0	0.0551037	903
EIF4G	VCAN	1981_1462	0	0.0551036	904
HRAS	RUNX1T1	3265_862	0	0.0551002	905
LBC	PLXNA1	11214_5361	0	0.0550864	906
MYH10	PRUNE2	4628_158471	0	0.0550855	907
MLL	MYH9	4297_4627	0	0.0550847	908
KEAP1	MYH9	9817_4627	0	0.0550645	909
FN1	WNK1	2335_65125	0	0.055063	910
FANCD1	MUC16	675_94025	0	0.0550629	911
NFE2L2	ZEB2	4780_9839	0	0.0550616	912
SYNE1	TAF1	23345_6872	0	0.0550615	913
DCC	HRAS	1630_3265	0	0.0550502	914
CACNL1A1	PLXNA1	775_5361	0	0.0550416	915
FLT1	LAMA4	2321_3910	0	0.0550414	916
NFE2L2	TGFBR2	4780_7048	0	0.0550391	917
ROCK1	RUNX1T1	6093_862	0	0.0550382	918
NFE2L2	CHEK2	4780_11200	0	0.0550367	919
PLXNA1	TP53BP1	5361_7158	0	0.0550352	920
SJS1	PCNT	3339_5116	0	0.0550349	921
NFE2L2	IRS4	4780_8471	0	0.0550332	922
CDH11	PLXNA1	1009_5361	0	0.0550321	923
EPHA2	NOTCH2	1969_4853	0	0.055032	924
LAMA4	SEMA3A	3910_10371	0	0.0550303	925
FN1	PDZD2	2335_23037	0	0.0550297	926
MDR1	FN1	5243_2335	0	0.055027	927
FN1	TRIO	2335_7204	0	0.055026	928
ROCK1	ROS1	6093_6098	0	0.055021	929
NFE2L2	PAPPA	4780_5069	0	0.0550196	930
RAD54	TPO	546_7173	0	0.0550186	931
EPB41L3	TPO	23136_7173	0	0.0550171	932
MYH9	PTPRM	4627_5797	0	0.0550164	933
TRIO	VCAN	7204_1462	0	0.055009	934
ATR	POLR2A	545_5430	0	0.0550079	935
NFE2L2	LIFR	4780_3977	0	0.0550077	936
APC	ITGA8	324_8516	0	0.0550069	937
FN1	SLC4A4	2335_8671	0	0.0550058	938
MME	NOTCH2	4311_4853	0	0.0550052	939
MED12	MYH9	9968_4627	0	0.0549956	940
MYH10	OBSCN	4628_84033	0	0.054995	941
OI4	DSP	1278_1832	0	0.0549941	942
FBXW7	PTCH1	55294_5727	0	0.0549911	943
FN1	ZFHX3	2335_463	0	0.054991	944
APOB	EGF	338_1950	0	0.0549856	945
MSK12	PLXNA1	3688_5361	0	0.0549854	946
ERBB4	MME	2066_4311	0	0.0549786	947
CTCF	PLXNA1	10664_5361	0	0.0549719	948
MAGEC1	TRIO	9947_7204	0	0.0549648	949
FN1	MKI67	2335_4288	0	0.0549602	950
TNRC21	CYP3A4	8085_1576	0	0.0549501	951
MYH10	PKD1	4628_5310	0	0.0549498	952
RAD54	POLR2A	546_5430	0	0.054936	953
TNRC21	TAP1	8085_6890	0	0.0549358	954
EPB41L3	POLR2A	23136_5430	0	0.0549345	955
RAD54	ROCK1	546_6093	0	0.0549319	956
EPB41L3	FGD1	23136_2245	0	0.0549222	957
ACC	CUX1	31_1523	0	0.0549175	958
LEPR	MLL	3953_4297	0	0.0549163	959
SEMA3A	VCAN	10371_1462	0	0.0549158	960
DSP	MYH10	1832_4628	0	0.0549072	961
MKI67	PCNT	4288_5116	0	0.0549048	962
MUC16	ABCG8	94025_64241	0	0.0549029	963
MME	PCNT	4311_5116	0	0.0548948	964
CACNL1A1	ROS1	775_6098	0	0.0548947	965
NFE2L2	POLR2A	4780_5430	0	0.054894	966
ITGA8	PKD1	8516_5310	0	0.0548921	967
OI4	EPHA2	1278_1969	0	0.0548873	968
PTCH1	SLIT2	5727_9353	0	0.0548839	969
FANCD1	VCAN	675_1462	0	0.0548772	970
MUC16	TRIO	94025_7204	0	0.0548744	971
MAP1B	NOTCH2	4131_4853	0	0.0548723	972
ITGA8	MAP2	8516_4133	0	0.0548663	973
EPHA5	MYH10	2044_4628	0	0.0548619	974
NFE2L2	PTPN13	4780_5783	0	0.0548534	975
COL6A3	FN1	1293_2335	0	0.0548486	976
MSK12	RUNX1T1	3688_862	0	0.0548264	977
RAD54	FLT1	546_2321	0	0.0548214	978
MYH9	NOTCH2	4627_4853	0	0.0548198	979
APOB	KAT6B	338_23522	0	0.0548196	980
DSP	MYH9	1832_4627	0	0.0548074	981
APOB	TRPC4	338_7223	0	0.0547994	982
MME	NOTCH3	4311_4854	0	0.0547916	983
KEAP1	PTCH1	9817_5727	0	0.0547866	984
APOB	LRP12	338_29967	0	0.0547841	985
OI4	PKD1	1278_5310	0	0.0547799	986
FN1	OBSCN	2335_84033	0	0.0547736	987
EPHA2	MYH10	1969_4628	0	0.0547696	988
APOB	PBM1	338_4299	0	0.0547666	989
FN1	LCP1	2335_3936	0	0.054758	990
CUX1	PLCB1	1523_23236	0	0.0547566	991
APOB	MADD	338_8567	0	0.0547524	992
EPHA2	MYH9	1969_4627	0	0.0547522	993
NCOR1	PLXNA1	9611_5361	0	0.0547494	994
FANCD1	PRKDC	675_5591	0	0.0547474	995
CACNL1A1	EPB41L3	775_23136	0	0.0547385	996
ACC	DCC	31_1630	0	0.0547284	997
CTNNA2	BRCA1	1496_672	0	0.0547196	998
MYH9	PROX1	4627_5629	0	0.0547169	999
FANCD1	SNF2L4	675_6597	0	0.0547158	1000
ANK3	LEPR	288_3953	0	0.0547125	1001
PCNT	SLC4A4	5116_8671	0	0.0547045	1002
MYH9	PKD1	4627_5310	0	0.0547006	1003
APOB	ITGA4	338_3676	0	0.0546941	1004
OI4	MYH9	1278_4627	0	0.0546863	1005
NFE2L2	TPO	4780_7173	0	0.0546819	1006
ATR	LRP1B	545_53353	0	0.0546748	1007
CCDC88A	PLXNA1	55704_5361	0	0.0546716	1008
FN1	MYH10	2335_4628	0	0.0546698	1009
APOB	PON1	338_5444	0	0.0546697	1010
SJS1	MED12	3339_9968	0	0.0546653	1011
DCC	PLCE1	1630_51196	0	0.0546648	1012
ATR	PYK	545_5256	0	0.0546636	1013
APOB	DLC1	338_10395	0	0.0546567	1014
CACNL1A1	RUNX1T1	775_862	0	0.0546518	1015
ROCK1	VCAN	6093_1462	0	0.0546479	1016
GABRB3	PRKDC	2562_5591	0	0.0546471	1017
NFE2L2	NCOR2	4780_9612	0	0.0546458	1018
EPB41L3	ROCK1	23136_6093	0	0.0546456	1019
MDR1	PLXNA1	5243_5361	0	0.0546453	1020
ANK3	MYH9	288_4627	0	0.0546426	1021
PCNT	PDZD2	5116_23037	0	0.0546387	1022
ASAP1	LAMA4	50807_3910	0	0.0546381	1023
APC	PDZD2	324_23037	0	0.0546326	1024
DCC	ROCK1	1630_6093	0	0.0546276	1025
MAP2	MYH10	4133_4628	0	0.0546273	1026
APOB	MKL1	338_57591	0	0.0546256	1027
APOB	COL4A1	338_1282	0	0.0546242	1028
FAT1	SGTA	2195_6449	0	0.0546228	1029
FAT1	FER	2195_2241	0	0.0546224	1030
ASAP1	ROS1	50807_6098	0	0.0546154	1031
FAT1	HOXB7	2195_3217	0	0.0546153	1032
APOB	CTNNA3	338_29119	0	0.0546138	1033
EPHA2	PCNT	1969_5116	0	0.0546126	1034
APOB	IL9R	338_3581	0	0.0546109	1035
FAT1	RUVBL2	2195_10856	0	0.0546083	1036
NOTCH2	PKD1	4853_5310	0	0.0546076	1037
FAT1	SKI	2195_6497	0	0.0546016	1038
FLT1	RUNX1T1	2321_862	0	0.0545966	1039
FAT1	TADA3	2195_10474	0	0.0545924	1040
APOB	MERTK	338_10461	0	0.054592	1041
FAT1	TNFRSF11A	2195_8792	0	0.0545897	1042
FAT1	CASP10	2195_843	0	0.0545897	1043
CTNNA2	POLR2A	1496_5430	0	0.0545859	1044
FAT1	RUNX1	2195_861	0	0.0545826	1045
APOB	ARMCX2	338_9823	0	0.0545824	1046
FAT1	BANP	2195_54971	0	0.0545808	1047
FAT1	TCL5	2195_6886	0	0.05458	1048
FAT1	IL4R	2195_3566	0	0.0545797	1049
EPB41L3	MSK12	23136_3688	0	0.0545786	1050
APC	MYH9	324_4627	0	0.0545777	1051
FAT1	SAP1	2195_5660	0	0.0545768	1052
FAT1	TNFRSF25	2195_8718	0	0.0545742	1053
FAT1	SPN	2195_6693	0	0.0545717	1054
FAT1	SDC1	2195_6382	0	0.0545695	1055
ARID2	PLXNA1	196528_5361	0	0.0545675	1056
FAT1	FUS	2195_2521	0	0.0545666	1057
APOB	GFRA1	338_2674	0	0.0545646	1058
IL16	PLXNA1	3603_5361	0	0.0545607	1059
FAT1	PAX6	2195_5080	0	0.0545578	1060
FAT1	FANCC	2195_2176	0	0.054556	1061
FAT1	ATF1	2195_466	0	0.0545553	1062
LRP1B	SLC4A4	53353_8671	0	0.0545548	1063
FAT1	CFLAR	2195_8837	0	0.0545542	1064
FAT1	DCN	2195_1634	0	0.0545535	1065
FAT1	SKP2	2195_6502	0	0.0545531	1066
FAT1	CD28	2195_940	0	0.054552	1067
APOB	SNRNP200	338_23020	0	0.0545507	1068
APOB	EPHT1	338_2041	0	0.0545481	1069
FAT1	TYK2	2195_7297	0	0.0545412	1070
EPB41L3	FLT1	23136_2321	0	0.0545349	1071
FAT1	EIF3I	2195_8668	0	0.0545325	1072
APOB	CLAPG1	338_164	0	0.0545312	1073
FAT1	ZAP70	2195_7535	0	0.0545289	1074
PLXNA1	SPEN	5361_23013	0	0.0545254	1075
APOB	MARK1	338_4139	0	0.0545253	1076
FAT1	KGFR	2195_2263	0	0.0545217	1077
MAP2	MYH9	4133_4627	0	0.054513	1078
FAT1	MS4A1	2195_931	0	0.0545127	1079
CUX1	EIF4G	1523_1981	0	0.0545122	1080
FAT1	NMT2	2195_9397	0	0.0545117	1081
FAT1	HOXB6	2195_3216	0	0.054507	1082
FAT1	PLA2G4	2195_5321	0	0.0545002	1083
FAT1	GAB1	2195_2549	0	0.0544991	1084
PLXNA1	PTPRD	5361_5789	0	0.0544937	1085
FAT1	CD8A	2195_925	0	0.0544916	1086
FAT1	MCM5	2195_4174	0	0.0544916	1087
FAT1	PPP1R13L	2195_10848	0	0.0544909	1088
CTCF	PRKDC	10664_5591	0	0.0544899	1089
FAT1	BUB1L	2195_699	0	0.0544884	1090
FAT1	PTGS2	2195_5743	0	0.0544823	1091
FAT1	ZNF51	2195_604	0	0.0544816	1092
FAT1	AIP	2195_9049	0	0.0544784	1093
CACNL1A1	VCAN	775_1462	0	0.0544763	1094
C1orf4	PLXNA1	8289_5361	0	0.0544753	1095
ASAP1	EPB41L3	50807_23136	0	0.0544718	1096
FAT1	SELL	2195_6402	0	0.0544656	1097
DSP	PCNT	1832_5116	0	0.0544654	1098
LRP1B	MKI67	53353_4288	0	0.0544624	1099
FAT1	SPAG9	2195_9043	0	0.0544589	1100
APOB	TYRO10	338_4921	0	0.0544589	1101
FAT1	PAK6	2195_56924	0	0.0544579	1102
PCNT	PKD1	5116_5310	0	0.0544561	1103
FAT1	SERPINA3	2195_12	0	0.0544543	1104
FAT1	RGS3	2195_5998	0	0.0544511	1105
FAT1	PTPRH	2195_5794	0	0.0544448	1106
FAT1	GSC	2195_145258	0	0.0544444	1107
FAT1	TOP1	2195_7150	0	0.054442	1108
APOB	PTPRS	338_5802	0	0.0544399	1109
FAT1	GRN	2195_2896	0	0.0544388	1110
FAT1	TRAF3IP2	2195_10758	0	0.0544385	1111
APOB	GATA3	338_2625	0	0.0544358	1112
FAT1	IFNGT1	2195_3460	0	0.0544349	1113
FAT1	SNRPD2	2195_6633	0	0.0544346	1114
FAT1	EPS15	2195_2060	0	0.0544307	1115
SJS1	PLXNA1	3339_5361	0	0.0544302	1116
FAT1	ABI1	2195_10006	0	0.0544276	1117
ASAP1	MAGEC1	50807_9947	0	0.0544191	1118
APOB	RXRG	338_6258	0	0.054418	1119
FAT1	REPS2	2195_9185	0	0.0544159	1120
APOB	JAG1	338_182	0	0.054414	1121
CUX1	FLT1	1523_2321	0	0.0544127	1122
FAT1	MAP4K1	2195_11184	0	0.0544081	1123
PRKDC	PTCH1	5591_5727	0	0.054407	1124
FAT1	P2RY2	2195_5029	0	0.0544066	1125
FAT1	LHCGR	2195_3973	0	0.0544062	1126
APOB	ROCK2	338_9475	0	0.0544057	1127
SJS1	PRKDC	3339_5591	0	0.0544053	1128
FAT1	MAP4K4	2195_9448	0	0.0544048	1129
FAT1	PPM1D	2195_8493	0	0.0544041	1130
FAT1	CBLB	2195_868	0	0.0543973	1131
FAT1	GAB2	2195_9846	0	0.0543961	1132
FAT1	ICAM1	2195_3383	0	0.054394	1133
APOB	TRPM7	338_54822	0	0.0543902	1134
FAT1	PDPK1	2195_5170	0	0.0543857	1135
FAT1	TSC1	2195_7248	0	0.0543855	1136
FAT1	RFC1	2195_5981	0	0.0543843	1137
FAT1	PGR	2195_5241	0	0.0543833	1138
ANK3	SJS1	288_3339	0	0.0543831	1139
RAD54	NCOR2	546_9612	0	0.0543807	1140
FAT1	PRMT5	2195_10419	0	0.054376	1141
FAT1	TGFB2	2195_7042	0	0.0543736	1142
FAT1	ING1	2195_3621	0	0.0543732	1143
FAT1	E4F1	2195_1877	0	0.0543727	1144
APC	OBSCN	324_84033	0	0.0543702	1145
FAT1	CSE1L	2195_1434	0	0.0543701	1146
FAT1	PTPN2	2195_5771	0	0.0543694	1147
FAT1	SMARCC1	2195_6599	0	0.0543694	1148
FAT1	IRF1	2195_3659	0	0.0543639	1149
FAT1	WWP2	2195_11060	0	0.0543636	1150
FAT1	CDC14A	2195_8556	0	0.0543629	1151
ITGA8	SNF2L4	8516_6597	0	0.0543628	1152
PDZD2	VCAN	23037_1462	0	0.0543625	1153
FAT1	CSNK1E	2195_1454	0	0.0543601	1154
FAT1	GATA2	2195_2624	0	0.0543591	1155
FAT1	NRPB	2195_8507	0	0.0543581	1156
FAT1	CUL5	2195_8065	0	0.054354	1157
C1orf4	SNF2L4	8289_6597	0	0.0543539	1158
FAT1	GRB7	2195_2886	0	0.0543522	1159
FAT1	XRCC4	2195_7518	0	0.0543498	1160
FAT1	SH2B3	2195_10019	0	0.0543436	1161
FAT1	MATK	2195_4145	0	0.0543424	1162
EPHA5	PCNT	2044_5116	0	0.0543388	1163
TNRC21	TAF1	8085_6872	0	0.0543384	1164
ITGA8	LRP1B	8516_53353	0	0.0543365	1165
FAT1	IFNAR1	2195_3454	0	0.0543365	1166
FAT1	PIM1	2195_5292	0	0.0543344	1167
FAT1	FZR1	2195_51343	0	0.0543344	1168
FAT1	PRKCI	2195_5584	0	0.0543322	1169
PRKDC	ZFHX3	5591_463	0	0.0543316	1170
AKAP9	ATM	10142_472	0	0.0543304	1171
FAT1	FOXM1	2195_2305	0	0.0543293	1172
FAT1	BTC	2195_685	0	0.0543272	1173
FAT1	MPL	2195_4352	0	0.0543272	1174
FAT1	TNFRSF11B	2195_4982	0	0.0543259	1175
PLXNA1	PRKD1	5361_5587	0	0.0543257	1176
FAT1	ZNF83	2195_55769	0	0.0543235	1177
FAT1	DDB2	2195_1643	0	0.0543221	1178
FAT1	SERPINB2	2195_5055	0	0.054318	1179
FAT1	SPRY2	2195_10253	0	0.0543171	1180
FAT1	TAF6	2195_6878	0	0.0543133	1181
PTCH1	SNF2L4	5727_6597	0	0.054313	1182
EPHA7	PLXNA1	2045_5361	0	0.0543121	1183
APOB	CHD4	338_1108	0	0.0543109	1184
FAT1	MNAT1	2195_4331	0	0.0543102	1185
FAT1	SOX9	2195_6662	0	0.0543073	1186
ERBB4	SYNE1	2066_23345	0	0.0543065	1187
FAT1	VTNR	2195_3685	0	0.0543055	1188
FAT1	PLAG1	2195_5324	0	0.0543031	1189
FAT1	TEAD1	2195_7003	0	0.0543021	1190
FAT1	F2	2195_2147	0	0.0543012	1191
SJS1	MLL	3339_4297	0	0.0542974	1192
EPHA2	TRPM6	1969_140803	0	0.0542954	1193
FAT1	FOXO3	2195_2309	0	0.0542908	1194
FANCD1	DCC	675_1630	0	0.0542892	1195
DCC	EIF4G	1630_1981	0	0.0542873	1196
EPB41L3	SEMA3A	23136_10371	0	0.0542872	1197
FAT1	MOAP1	2195_64112	0	0.0542869	1198
FAT1	MEN1	2195_4221	0	0.0542859	1199
FAT1	HES6	2195_55502	0	0.0542855	1200
PLXNA1	ZFHX3	5361_463	0	0.0542817	1201
FAT1	SNW1	2195_22938	0	0.0542804	1202
FAT1	RAC3	2195_5881	0	0.0542761	1203
FAT1	SOX1	2195_6656	0	0.0542751	1204
FAT1	SSX2IP	2195_117178	0	0.0542734	1205
FAT1	TXREB1	2195_6128	0	0.0542727	1206
FAT1	RPL10	2195_6134	0	0.0542715	1207
FAT1	XPD	2195_2068	0	0.0542709	1208
FAT1	NFATC4	2195_4776	0	0.0542708	1209
FAT1	TFE3	2195_7030	0	0.0542701	1210
FAT1	UBE4B	2195_10277	0	0.0542698	1211
FAT1	PLAT	2195_5327	0	0.0542661	1212
FAT1	FABP4	2195_2167	0	0.0542657	1213
ASAP1	VCAN	50807_1462	0	0.054265	1214
MYH9	SNF2L4	4627_6597	0	0.054264	1215
PDZD2	SNF2L4	23037_6597	0	0.0542631	1216
APOB	ST15	338_8434	0	0.0542628	1217
FAT1	PRKMK5	2195_5607	0	0.0542626	1218
GABRB3	PLXNA1	2562_5361	0	0.0542613	1219
FAT1	MCAM	2195_4162	0	0.0542579	1220
FAT1	MSH2	2195_4436	0	0.0542572	1221
FAT1	PTPN7	2195_5778	0	0.0542533	1222
FAT1	PCPH	2195_957	0	0.0542509	1223
FAT1	CCNA	2195_890	0	0.0542505	1224
FAT1	CD38	2195_952	0	0.0542473	1225
FAT1	NCOA2	2195_10499	0	0.0542472	1226
CUX1	PLCE1	1523_51196	0	0.054244	1227
FAT1	RALBP1	2195_10928	0	0.0542427	1228
FAT1	PSMB5	2195_5693	0	0.0542416	1229
FAT1	SMURF1	2195_57154	0	0.0542413	1230
FAT1	CRTC2	2195_200186	0	0.0542407	1231
FAT1	HOXA1	2195_3198	0	0.054237	1232
PRKDC	SPEN	5591_23013	0	0.0542356	1233
FAT1	REPS1	2195_85021	0	0.0542339	1234
FAT1	RIN1	2195_9610	0	0.0542303	1235
FAT1	MODY3	2195_6927	0	0.0542297	1236
FAT1	ZBTB7A	2195_51341	0	0.0542295	1237
FAT1	SETD7	2195_80854	0	0.0542293	1238
APOB	BCOR	338_54880	0	0.0542268	1239
ATR	CTNNA2	545_1496	0	0.0542265	1240
FAT1	NURR1	2195_4929	0	0.0542264	1241
FAT1	SNF5L1	2195_6598	0	0.0542258	1242
FAT1	RSU1	2195_6251	0	0.0542246	1243
FAT1	IL2R	2195_3559	0	0.0542243	1244
FAT1	KHDRBS3	2195_10656	0	0.0542219	1245
FAT1	CDC6	2195_990	0	0.0542212	1246
ATR	FGD1	545_2245	0	0.0542204	1247
FAT1	MTA3	2195_57504	0	0.0542191	1248
FAT1	MMP14	2195_4323	0	0.0542177	1249
FAT1	ELL	2195_8178	0	0.0542173	1250
FAT1	TST1	2195_8030	0	0.0542173	1251
FAT1	NDC80	2195_10403	0	0.0542152	1252
ERBB4	PTCH1	2066_5727	0	0.0542145	1253
FAT1	MPRIP	2195_23164	0	0.0542122	1254
APOB	ALB	338_213	0	0.0542116	1255
FAT1	DROSHA	2195_29102	0	0.0542093	1256
FAT1	CFL1	2195_1072	0	0.0542092	1257
FAT1	RIPK1	2195_8737	0	0.0542068	1258
FAT1	RBPJ	2195_3516	0	0.054205	1259
FAT1	SYVN1	2195_84447	0	0.0541984	1260
FAT1	EPLG2	2195_1947	0	0.0541942	1261
NOTCH2	PTCH1	4853_5727	0	0.0541941	1262
FAT1	IL6ST	2195_3572	0	0.0541936	1263
APOB	HIP1	338_3092	0	0.0541915	1264
FAT1	FLI1	2195_2313	0	0.0541907	1265
FAT1	PLCD1	2195_5333	0	0.0541872	1266
APOB	TRIM24	338_8805	0	0.0541859	1267
FAT1	CTNNB1	2195_1499	0	0.0541839	1268
LAMA4	LEPR	3910_3953	0	0.0541838	1269
PRKDC	RGS7	5591_6000	0	0.0541829	1270
APOB	CHRD	338_8646	0	0.0541823	1271
FAT1	PAXIP1	2195_22976	0	0.0541785	1272
FAT1	AHSG	2195_197	0	0.0541783	1273
FAT1	IKBKE	2195_9641	0	0.0541778	1274
FAT1	TSHR	2195_7253	0	0.0541773	1275
FAT1	LTBR	2195_4055	0	0.0541769	1276
ASAP1	RAD54	50807_546	0	0.054175	1277
FAT1	TAB3	2195_257397	0	0.0541724	1278
FAT1	BICD2	2195_23299	0	0.0541718	1279
FAT1	ZNF384	2195_171017	0	0.0541704	1280
APOB	PTPRZ	338_5803	0	0.0541699	1281
FAT1	SERPINA8	2195_183	0	0.0541695	1282
FAT1	NEK8	2195_284086	0	0.0541692	1283
FAT1	GTF2A1	2195_2957	0	0.0541684	1284
OBSCN	PCNT	84033_5116	0	0.0541618	1285
MKI67	PTPRM	4288_5797	0	0.0541618	1286
FAT1	GLUL	2195_2752	0	0.05416	1287
MAP1B	OBSCN	4131_84033	0	0.0541592	1288
FAT1	TCF4	2195_6925	0	0.0541577	1289
FAT1	CMA1	2195_1215	0	0.0541544	1290
FAT1	GPI	2195_2821	0	0.0541535	1291
FAT1	MMPL1	2195_64386	0	0.0541535	1292
FAT1	PAK3	2195_5063	0	0.0541525	1293
LAMA4	ZIC1	3910_7545	0	0.0541522	1294
APC	LCP1	324_3936	0	0.0541518	1295
FAT1	ADRB3	2195_155	0	0.0541501	1296
FAT1	RAP1B	2195_5908	0	0.0541497	1297
FAT1	BAX	2195_581	0	0.0541494	1298
COL6A3	PTPRM	1293_5797	0	0.0541494	1299
CUX1	TP53BP1	1523_7158	0	0.0541458	1300
FAT1	MTNR1A	2195_4543	0	0.0541439	1301
FAT1	HSPH1	2195_10808	0	0.0541435	1302
FAT1	MAML2	2195_84441	0	0.0541422	1303
FAT1	PALLD	2195_23022	0	0.0541421	1304
APC	C1orf4	324_8289	0	0.0541404	1305
FAT1	SEMG2	2195_6407	0	0.0541387	1306
IL16	PRKDC	3603_5591	0	0.0541321	1307
FAT1	SPARCL1	2195_8404	0	0.0541316	1308
FAT1	FOXA1	2195_3169	0	0.0541315	1309
FAT1	STK38L	2195_23012	0	0.0541299	1310
ATR	MLM	545_1029	0	0.0541282	1311
FAT1	PRRX1	2195_5396	0	0.0541274	1312
EPHA7	VCAN	2045_1462	0	0.0541262	1313
FAT1	RPLP0	2195_6175	0	0.0541247	1314
FAT1	STX1A	2195_6804	0	0.0541242	1315
FAT1	NR5A2	2195_2494	0	0.0541234	1316
APC	PTPRD	324_5789	0	0.054121	1317
FAT1	TANK	2195_10010	0	0.0541205	1318
FAT1	ASH2L	2195_9070	0	0.0541202	1319
LCP1	PCNT	3936_5116	0	0.05412	1320
EPHA2	LCP1	1969_3936	0	0.0541184	1321
ASAP1	RUNX1T1	50807_862	0	0.054118	1322
FAT1	ANTXR1	2195_84168	0	0.0541178	1323
FAT1	BMP4	2195_652	0	0.054116	1324
FAT1	PDLIM5	2195_10611	0	0.0541127	1325
FAT1	RAD30B	2195_11201	0	0.0541127	1326
LCP1	PTPRM	3936_5797	0	0.0541108	1327
FAT1	FOLR1	2195_2348	0	0.0541105	1328
FAT1	RAD54B	2195_25788	0	0.05411	1329
EPB41L3	LAMA5	23136_3911	0	0.0541096	1330
APC	COL6A3	324_1293	0	0.0541087	1331
FAT1	CIDEA	2195_1149	0	0.0541061	1332
FAT1	CAMKA	2195_815	0	0.0541048	1333
FAT1	ST12	2195_1316	0	0.0541048	1334
FAT1	SPD	2195_3239	0	0.0541031	1335
FAT1	MN1	2195_4330	0	0.0540984	1336
APOB	PTPRJ	338_5795	0	0.0540981	1337
PLXNA1	SEMA3A	5361_10371	0	0.0540955	1338
FAT1	NONO	2195_4841	0	0.0540951	1339
FAT1	CHRNA4	2195_1137	0	0.054095	1340
FAT1	RAD17	2195_5884	0	0.0540935	1341
APOB	DCAF6	338_55827	0	0.0540934	1342
FAT1	ERAP1	2195_51752	0	0.0540933	1343
EPHA7	LAMA4	2045_3910	0	0.0540913	1344
FAT1	CCL2	2195_6347	0	0.0540908	1345
FAT1	FGB	2195_2244	0	0.0540868	1346
FAT1	MAPRE1	2195_22919	0	0.0540859	1347
DCC	FLT1	1630_2321	0	0.0540846	1348
FAT1	TXNIP	2195_10628	0	0.0540824	1349
FAT1	ALDR1	2195_231	0	0.0540805	1350
FAT1	TERT	2195_7015	0	0.0540804	1351
EPB41L3	NCOR2	23136_9612	0	0.054079	1352
APOB	ADAM12	338_8038	0	0.0540758	1353
FAT1	HUS1	2195_3364	0	0.0540725	1354
FAT1	BMI1	2195_648	0	0.054072	1355
FAT1	RAP1GDS1	2195_5910	0	0.0540719	1356
FAT1	RPS13	2195_6207	0	0.0540719	1357
FAT1	STAT6	2195_6778	0	0.0540717	1358
APC	EPHA5	324_2044	0	0.0540695	1359
FAT1	ICAM2	2195_3384	0	0.0540671	1360
FAT1	VEGFC	2195_7424	0	0.0540658	1361
FAT1	ATP1B1	2195_481	0	0.0540643	1362
APC	GABRB3	324_2562	0	0.0540639	1363
FAT1	AGAP2	2195_116986	0	0.0540631	1364
FAT1	USP9Y	2195_8287	0	0.054063	1365
EPHA2	OBSCN	1969_84033	0	0.0540618	1366
FAT1	NKRF	2195_55922	0	0.0540611	1367
FAT1	PDIA2	2195_64714	0	0.0540576	1368
ARID2	LAMA4	196528_3910	0	0.0540571	1369
FAT1	DRD2	2195_1813	0	0.0540557	1370
FAT1	KTN1	2195_3895	0	0.0540549	1371
DCC	PTCH1	1630_5727	0	0.0540544	1372
FAT1	TNFRSF6B	2195_8771	0	0.0540519	1373
FAT1	CXADR	2195_1525	0	0.0540516	1374
FAT1	YY1AP1	2195_55249	0	0.0540516	1375
FAT1	RPL28	2195_6158	0	0.0540473	1376
LEPR	PRKDC	3953_5591	0	0.0540471	1377
EPB41L3	SETBP1	23136_26040	0	0.0540396	1378
FAT1	ZHX2	2195_22882	0	0.0540372	1379
FAT1	S100A11	2195_6282	0	0.0540342	1380
FAT1	RNF40	2195_9810	0	0.0540326	1381
FAT1	LZTS1	2195_11178	0	0.0540304	1382
FAT1	EWSR2	2195_2113	0	0.0540282	1383
FAT1	FANCL	2195_55120	0	0.0540274	1384
FAT1	HYAL2	2195_8692	0	0.0540257	1385
FAT1	ADAM10	2195_102	0	0.0540252	1386
FAT1	PAX2	2195_5076	0	0.0540232	1387
FAT1	INHBB	2195_3625	0	0.0540227	1388
COL6A3	LRP1B	1293_53353	0	0.0540223	1389
FAT1	DPYSL5	2195_56896	0	0.0540195	1390
FAT1	XRCC5	2195_7520	0	0.054016	1391
FAT1	ARFRP1	2195_10139	0	0.0540143	1392
FAT1	BCL11B	2195_64919	0	0.0540128	1393
FAT1	ERAS	2195_3266	0	0.0540125	1394
FAT1	LZTS2	2195_84445	0	0.0540106	1395
FAT1	CCL8	2195_6355	0	0.0540103	1396
FAT1	HNRNPK	2195_3190	0	0.0540096	1397
FAT1	GDI2	2195_2665	0	0.0540088	1398
FAT1	TMPRSS3	2195_64699	0	0.0540067	1399
MME	PRKDC	4311_5591	0	0.0540009	1400
FAT1	KROX20	2195_1959	0	0.0539993	1401
FAT1	BCAS1	2195_8537	0	0.0539989	1402
FAT1	HTRA1	2195_5654	0	0.0539972	1403
FAT1	RAB11FIP1	2195_80223	0	0.0539971	1404
FAT1	SHFM1	2195_7979	0	0.0539946	1405
FAT1	FDPS	2195_2224	0	0.053993	1406
FAT1	SH3GLB1	2195_51100	0	0.0539913	1407
APC	TRPM6	324_140803	0	0.0539899	1408
FAT1	PPP2R1B	2195_5519	0	0.0539892	1409
FAT1	ADAMTS1	2195_9510	0	0.0539855	1410
FAT1	AHRR	2195_57491	0	0.053985	1411
FAT1	DNAJB9	2195_4189	0	0.0539844	1412
FAT1	MYCL1	2195_4610	0	0.0539827	1413
FAT1	WTIP	2195_126374	0	0.0539827	1414
FAT1	PTK2B	2195_2185	0	0.0539827	1415
FAT1	CLCA2	2195_9635	0	0.0539808	1416
EPHA5	PTPRM	2044_5797	0	0.0539805	1417
FAT1	TCF14	2195_3172	0	0.0539797	1418
FAT1	KRT7	2195_3855	0	0.0539768	1419
APOB	NFATC2	338_4773	0	0.0539765	1420
FAT1	AGER	2195_177	0	0.053972	1421
FAT1	PSMB10	2195_5699	0	0.0539697	1422
FAT1	CORO1A	2195_11151	0	0.0539694	1423
FAT1	DYRK2	2195_8445	0	0.053969	1424
CUX1	TRIO	1523_7204	0	0.0539681	1425
FAT1	SPG13	2195_3329	0	0.0539678	1426
FAT1	TRAF7	2195_84231	0	0.0539623	1427
MUC16	MC2R	94025_4158	0	0.0539586	1428
C1orf4	VCAN	8289_1462	0	0.0539583	1429
FAT1	TPI1	2195_7167	0	0.0539564	1430
FAT1	KLF12	2195_11278	0	0.0539539	1431
FAT1	CAT	2195_847	0	0.0539536	1432
FAT1	TRIM33	2195_51592	0	0.053953	1433
FAT1	PTPN1	2195_5770	0	0.0539523	1434
FAT1	TNFRSF13C	2195_115650	0	0.0539504	1435
FAT1	VPRBP	2195_9730	0	0.0539502	1436
APC	SJS1	324_3339	0	0.0539488	1437
FAT1	AGTR2	2195_186	0	0.0539477	1438
PEG3	CLAPG1	5178_164	0	0.0539453	1439
FAT1	BTG3	2195_10950	0	0.0539438	1440
FAT1	SDC2	2195_6383	0	0.0539393	1441
PRUNE2	PTPRM	158471_5797	0	0.0539383	1442
FAT1	FEZ1	2195_9638	0	0.053935	1443
NOTCH3	PTCH1	4854_5727	0	0.0539344	1444
FAT1	2015-09-09	2195_10801	0	0.0539333	1445
FAT1	MRX48	2195_2664	0	0.0539313	1446
FAT1	DCAF12	2195_25853	0	0.053931	1447
FAT1	ATF6	2195_22926	0	0.0539307	1448
FAT1	ABI2	2195_10152	0	0.0539289	1449
FAT1	ORAI1	2195_84876	0	0.0539281	1450
FAT1	ALOX12	2195_239	0	0.0539259	1451
EPHA5	SNF2L4	2044_6597	0	0.0539252	1452
FAT1	LPL	2195_4023	0	0.053922	1453
FAT1	LPAR1	2195_1902	0	0.0539215	1454
FAT1	FGFRL1	2195_53834	0	0.0539185	1455
APOB	AXL	338_558	0	0.0539182	1456
FAT1	TOP2A	2195_7153	0	0.0539177	1457
FAT1	PDX1	2195_3651	0	0.0539169	1458
FAT1	SCNN1B	2195_6338	0	0.053916	1459
FAT1	DKC1	2195_1736	0	0.0539149	1460
FAT1	SART3	2195_9733	0	0.0539104	1461
FAT1	ERK	2195_2048	0	0.0539098	1462
FAT1	STEAP3	2195_55240	0	0.0539086	1463
PTPRD	SNF2L4	5789_6597	0	0.053907	1464
LRP1B	TRPM6	53353_140803	0	0.0539055	1465
FAT1	TCF12	2195_6938	0	0.0539009	1466
FAT1	XRCC9	2195_2189	0	0.0539006	1467
FANCD1	CUX1	675_1523	0	0.0538984	1468
FAT1	TLR8	2195_51311	0	0.0538983	1469
TNRC21	NOTCH3	8085_4854	0	0.0538972	1470
GABRB3	VCAN	2562_1462	0	0.0538915	1471
FAT1	MAPRE3	2195_22924	0	0.053888	1472
LEPR	VCAN	3953_1462	0	0.0538877	1473
FAT1	TBC1D8	2195_11138	0	0.0538874	1474
FAT1	VRK2	2195_7444	0	0.0538823	1475
EPHA7	ROS1	2045_6098	0	0.0538818	1476
FAT1	INP10	2195_3627	0	0.0538784	1477
CDH11	LAMA4	1009_3910	0	0.053878	1478
C1orf4	LAMA4	8289_3910	0	0.0538778	1479
FAT1	NEIL1	2195_79661	0	0.0538778	1480
FAT1	LMOD1	2195_25802	0	0.0538777	1481
FAT1	TNFAIP1	2195_7126	0	0.0538776	1482
FAT1	PER2	2195_8864	0	0.0538775	1483
FAT1	WSB2	2195_55884	0	0.053874	1484
FAT1	MBL	2195_4153	0	0.0538733	1485
ARID2	VCAN	196528_1462	0	0.0538727	1486
FAT1	IGFBP1	2195_3484	0	0.0538726	1487
VCAN	ZFHX3	1462_463	0	0.0538723	1488
OBSCN	PTPRM	84033_5797	0	0.0538711	1489
FAT1	PTF1A	2195_256297	0	0.0538689	1490
FAT1	FGF19	2195_9965	0	0.053868	1491
FAT1	NR4A3	2195_8013	0	0.0538668	1492
FAT1	CACYBP	2195_27101	0	0.0538667	1493
FAT1	MMS22L	2195_253714	0	0.0538657	1494
OBSCN	WNK1	84033_65125	0	0.0538605	1495
FAT1	NRBP1	2195_29959	0	0.0538584	1496
LCP1	SNF2L4	3936_6597	0	0.0538567	1497
FAT1	TCFL5	2195_10732	0	0.053856	1498
FAT1	TXGP1	2195_7292	0	0.0538548	1499
FAT1	RAD51C	2195_5889	0	0.0538544	1500
FAT1	MLLT1	2195_4298	0	0.053853	1501
FAT1	RAB37	2195_326624	0	0.0538507	1502
MDR1	SNF2L4	5243_6597	0	0.0538485	1503
LRP1B	OBSCN	53353_84033	0	0.0538456	1504
SJS1	ROS1	3339_6098	0	0.0538444	1505
FAT1	BCAR1	2195_9564	0	0.0538419	1506
FAT1	GRM4	2195_2914	0	0.0538415	1507
COL6A3	EPHA2	1293_1969	0	0.053839	1508
APOB	DNM2	338_1785	0	0.0538368	1509
FAT1	ZYX	2195_7791	0	0.0538358	1510
LRP1B	MAP1B	53353_4131	0	0.0538356	1511
SJS1	MAP2	3339_4133	0	0.0538315	1512
FAT1	PEG10	2195_23089	0	0.0538288	1513
FAT1	RBM4	2195_5936	0	0.0538273	1514
FAT1	KRT13	2195_3860	0	0.0538272	1515
OBSCN	SNF2L4	84033_6597	0	0.0538266	1516
FAT1	LATS2	2195_26524	0	0.0538257	1517
APOB	HSP90AB1	338_3326	0	0.0538236	1518
ERBB4	TNRC21	2066_8085	0	0.0538175	1519
FAT1	FZD3	2195_7976	0	0.0538168	1520
FAT1	RAD51AP1	2195_10635	0	0.0538153	1521
FAT1	LNPEP	2195_4012	0	0.0538128	1522
FAT1	TLX1	2195_3195	0	0.0538122	1523
FAT1	LIF	2195_3976	0	0.0538088	1524
EPB41L3	NF1	23136_4763	0	0.0538076	1525
FAT1	THBD	2195_7056	0	0.0538073	1526
FAT1	TRIM8	2195_81603	0	0.0538071	1527
FAT1	EPO	2195_2056	0	0.0538065	1528
LCP1	LRP1B	3936_53353	0	0.053805	1529
MDR1	VCAN	5243_1462	0	0.0538046	1530
FAT1	CASP1	2195_834	0	0.0538032	1531
MLM	WNK1	1029_65125	0	0.0538023	1532
FAT1	GLUD1	2195_2746	0	0.0537978	1533
SNF2L4	SPEN	6597_23013	0	0.0537964	1534
FAT1	PIM3	2195_415116	0	0.0537955	1535
ANK3	OBSCN	288_84033	0	0.0537941	1536
FAT1	GPD2	2195_2820	0	0.0537934	1537
FAT1	ALOX5	2195_240	0	0.0537898	1538
FAT1	TAP2	2195_6891	0	0.0537886	1539
FAT1	BAG6	2195_7917	0	0.0537868	1540
FAT1	MAGEA4	2195_4103	0	0.0537863	1541
SNF2L4	TRPM6	6597_140803	0	0.0537841	1542
FAT1	TSLC1	2195_23705	0	0.0537839	1543
FAT1	PRKM11	2195_5600	0	0.0537825	1544
CCDC88A	VCAN	55704_1462	0	0.0537814	1545
FAT1	CCT7	2195_10574	0	0.0537803	1546
FAT1	CA2	2195_760	0	0.0537776	1547
FAT1	MID1	2195_4281	0	0.0537751	1548
FAT1	IL18R1	2195_8809	0	0.0537731	1549
FAT1	CDR2	2195_1039	0	0.0537687	1550
MLM	MKI67	1029_4288	0	0.0537675	1551
MYH10	SNF2L4	4628_6597	0	0.0537635	1552
FAT1	RPH3AL	2195_9501	0	0.0537631	1553
FAT1	MMP17	2195_4326	0	0.0537608	1554
FAT1	IKZF1	2195_10320	0	0.0537601	1555
RGS7	SNF2L4	6000_6597	0	0.0537557	1556
FAT1	IDH1	2195_3417	0	0.053754	1557
FAT1	PARK2	2195_5071	0	0.0537522	1558
FAT1	NUP88	2195_4927	0	0.0537478	1559
FAT1	HSPA5	2195_3309	0	0.0537472	1560
FAT1	APPBP2	2195_10513	0	0.0537425	1561
FAT1	PARVG	2195_64098	0	0.0537417	1562
FAT1	GOLGA5	2195_9950	0	0.0537416	1563
FAT1	KRT6D	2195_3853	0	0.0537404	1564
FAT1	ECE1	2195_1889	0	0.0537377	1565
FAT1	MTTP	2195_4547	0	0.0537356	1566
FAT1	XAF1	2195_54739	0	0.0537356	1567
PTPRM	SLC4A4	5797_8671	0	0.053735	1568
FAT1	DDX58	2195_23586	0	0.0537345	1569
CDH11	VCAN	1009_1462	0	0.0537334	1570
APC	ZFHX3	324_463	0	0.0537322	1571
EPB41L3	ZIC1	23136_7545	0	0.0537314	1572
FAT1	C9orf8	2195_11093	0	0.0537303	1573
FAT1	PRKAA	2195_5563	0	0.0537297	1574
FAT1	TFR2	2195_7036	0	0.053724	1575
FAT1	MMP12	2195_4321	0	0.0537236	1576
FAT1	LAMNB1	2195_3914	0	0.0537224	1577
FAT1	NRG4	2195_145957	0	0.053722	1578
LEPR	SNF2L4	3953_6597	0	0.053721	1579
EPB41L3	ZNF521	23136_25925	0	0.0537203	1580
LEPR	RUNX1T1	3953_862	0	0.0537187	1581
NCOR1	VCAN	9611_1462	0	0.0537184	1582
FAT1	ZP3B	2195_7784	0	0.0537178	1583
EPHA2	WNK1	1969_65125	0	0.0537134	1584
FAT1	ACP5	2195_54	0	0.0537122	1585
FAT1	TNFRSF21	2195_27242	0	0.0537116	1586
DMD	PIK3CB	1756_5291	0	0.0537116	1587
FAT1	PIGR	2195_5284	0	0.0537099	1588
FAT1	SREK1	2195_140890	0	0.0537083	1589
CASP8	MYO1C	841_4641	0	0.0537082	1590
LBC	VCAN	11214_1462	0	0.0537063	1591
APC	SLC4A4	324_8671	0	0.0537017	1592
MLM	COL6A3	1029_1293	0	0.0536997	1593
FAT1	CHIC2	2195_26511	0	0.0536992	1594
RAD54	LIFR	546_3977	0	0.0536977	1595
AKAP9	BRCA1	10142_672	0	0.0536972	1596
CASP8	CHRD	841_8646	0	0.0536964	1597
FAT1	RPL22	2195_6146	0	0.0536958	1598
DCC	SEMA3A	1630_10371	0	0.0536929	1599
DMD	GNAS	1756_2778	0	0.0536918	1600
FAT1	WISP1	2195_8840	0	0.0536888	1601
APC	RGS7	324_6000	0	0.0536877	1602
EPB41L3	WMS	23136_2200	0	0.0536867	1603
FAT1	HGFAC	2195_3083	0	0.0536843	1604
FAT1	CRABP2	2195_1382	0	0.0536826	1605
MDR1	LAMA4	5243_3910	0	0.0536799	1606
FAT1	MLH3	2195_27030	0	0.0536799	1607
FAT1	PMSL1	2195_5378	0	0.0536799	1608
FAT1	ANGPT4	2195_51378	0	0.0536742	1609
TP53BP1	VCAN	7158_1462	0	0.0536738	1610
FAT1	IRF4	2195_3662	0	0.0536725	1611
FAT1	CDKN1B	2195_1027	0	0.053659	1612
PTPRD	VCAN	5789_1462	0	0.0536574	1613
AKAP9	TNC	10142_3371	0	0.053657	1614
EPB41L3	SELP	23136_6403	0	0.0536561	1615
FAT1	USP1	2195_7398	0	0.0536556	1616
FAT1	TM4SF1	2195_4071	0	0.0536522	1617
CCDC88A	LAMA4	55704_3910	0	0.05365	1618
FAT1	IFITM1	2195_8519	0	0.0536481	1619
STO	RTN4	64324_57142	0	0.0536469	1620
FAT1	CLP1	2195_10978	0	0.0536439	1621
FAT1	CLDN2	2195_9075	0	0.0536436	1622
LAMA4	TRRAP	3910_8295	0	0.0536436	1623
STO	SP4	64324_6671	0	0.0536426	1624
FAT1	CD27	2195_939	0	0.0536425	1625
FAT1	SMAD9	2195_4093	0	0.0536422	1626
APC	UBR5	324_51366	0	0.0536406	1627
EPHA2	PRUNE2	1969_158471	0	0.0536386	1628
CASP8	TNKS2	841_80351	0	0.0536333	1629
STO	DPP4	64324_1803	0	0.0536328	1630
ATR	HF2	545_3075	0	0.0536306	1631
FAT1	EXOC2	2195_55770	0	0.0536305	1632
FAT1	CYB5R3	2195_1727	0	0.0536302	1633
FAT1	DPF2	2195_5977	0	0.0536294	1634
FAT1	LPP	2195_4026	0	0.053629	1635
MED12	PTPRM	9968_5797	0	0.0536284	1636
FAT1	ERO1L	2195_30001	0	0.0536274	1637
TNRC21	IL3RA	8085_3563	0	0.0536255	1638
STO	BCL9	64324_607	0	0.0536246	1639
FAT1	FGF10	2195_2255	0	0.0536239	1640
STO	NOT3	64324_4849	0	0.0536235	1641
FAT1	FOXP4	2195_116113	0	0.0536228	1642
STO	CLTCL1	64324_8218	0	0.0536227	1643
APOB	THBS1	338_7057	0	0.0536196	1644
FAT1	SLC7A5	2195_8140	0	0.0536158	1645
CASP8	ROCK2	841_9475	0	0.053615	1646
FAT1	XRCC2	2195_7516	0	0.053615	1647
FAT1	LOXL4	2195_84171	0	0.0536141	1648
FAT1	PTGFR	2195_5737	0	0.0536106	1649
STO	KDM5B	64324_10765	0	0.0536028	1650
FAT1	BCAM	2195_4059	0	0.0536021	1651
CASP8	PON1	841_5444	0	0.0536012	1652
FAT1	SMUG1	2195_23583	0	0.0535987	1653
FAT1	F7	2195_2155	0	0.0535983	1654
FAT1	MMP2	2195_4313	0	0.0535956	1655
DCC	EPHA7	1630_2045	0	0.0535953	1656
FAT1	PLK2	2195_10769	0	0.053587	1657
LAMA4	PTPRD	3910_5789	0	0.0535866	1658
SJS1	LAMA4	3339_3910	0	0.0535841	1659
TNRC21	WWP1	8085_11059	0	0.0535833	1660
FAT1	HFE	2195_3077	0	0.0535833	1661
EPHA2	MKI67	1969_4288	0	0.0535828	1662
APC	WNK1	324_65125	0	0.0535822	1663
MAGEC1	SEMA3A	9947_10371	0	0.0535806	1664
MAP2	OBSCN	4133_84033	0	0.0535777	1665
STO	WWC1	64324_23286	0	0.0535777	1666
FAT1	IL1RL1	2195_9173	0	0.0535775	1667
FAT1	MLH1	2195_4292	0	0.0535718	1668
CASP8	EPHT1	841_2041	0	0.0535709	1669
STO	FUBP1	64324_8880	0	0.053569	1670
FAT1	SEMA4D	2195_10507	0	0.0535667	1671
FAT1	SRSF2	2195_6427	0	0.0535646	1672
ATR	NCOR2	545_9612	0	0.0535643	1673
FAT1	OVGP1	2195_5016	0	0.0535625	1674
FAT1	PRKCE	2195_5581	0	0.0535598	1675
RGS7	VCAN	6000_1462	0	0.0535575	1676
CTCF	VCAN	10664_1462	0	0.0535569	1677
APC	IL16	324_3603	0	0.0535568	1678
FAT1	HOXA7	2195_3204	0	0.0535558	1679
SNF2L4	ZFHX3	6597_463	0	0.0535539	1680
STO	TTC27	64324_55622	0	0.0535535	1681
TRRAP	VCAN	8295_1462	0	0.0535521	1682
CACNL1A1	DCC	775_1630	0	0.0535515	1683
RAD54	EPHA7	546_2045	0	0.0535492	1684
EPB41L3	PRKD3	23136_23683	0	0.0535446	1685
CASP8	FCAR	841_2204	0	0.053544	1686
CASP8	SNRNP200	841_23020	0	0.0535415	1687
FAT1	NASP	2195_4678	0	0.0535397	1688
EPB41L3	EPHA7	23136_2045	0	0.0535361	1689
CASP8	MADD	841_8567	0	0.053536	1690
FAT1	KLK13	2195_26085	0	0.0535239	1691
GABRB3	LAMA4	2562_3910	0	0.0535224	1692
CASP8	ITGA4	841_3676	0	0.0535217	1693
STO	KIAA1524	64324_57650	0	0.0535213	1694
EPHA2	PTPRM	1969_5797	0	0.0535209	1695
FAT1	YT	2195_43	0	0.0535206	1696
STO	HIF3A	64324_64344	0	0.0535194	1697
FAT1	DCK	2195_1633	0	0.0535181	1698
FAT1	FZD2	2195_2535	0	0.0535178	1699
CASP8	GATA3	841_2625	0	0.0535144	1700
CASP8	DLC1	841_10395	0	0.0535132	1701
FAT1	PKN3	2195_29941	0	0.0535081	1702
CASP8	MKL1	841_57591	0	0.0535077	1703
CASP8	COL4A1	841_1282	0	0.0535069	1704
AKAP9	TRIP11	10142_9321	0	0.0535022	1705
EPB41L3	APAF1	23136_317	0	0.053502	1706
CASP8	CDH3	841_1001	0	0.0535016	1707
SNF2L4	WNK1	6597_65125	0	0.0534988	1708
LAMA4	ZFHX3	3910_463	0	0.0534979	1709
DCC	PDZD2	1630_23037	0	0.0534979	1710
STO	CLK2	64324_1196	0	0.0534979	1711
EPHA2	SLC4A4	1969_8671	0	0.0534954	1712
EPB41L3	ZEB2	23136_9839	0	0.0534944	1713
AKAP9	NINL	10142_22981	0	0.0534921	1714
FAT1	NTSR1	2195_4923	0	0.0534919	1715
CASP8	CHD4	841_1108	0	0.0534882	1716
CASP8	FBXO11	841_80204	0	0.0534872	1717
EPHA7	RUNX1T1	2045_862	0	0.0534862	1718
CACNL1A1	CUX1	775_1523	0	0.0534847	1719
PCNT	PTCH1	5116_5727	0	0.0534841	1720
CASP8	TNKS1BP1	841_85456	0	0.053481	1721
STO	MIB1	64324_57534	0	0.053479	1722
STO	NUMA1	64324_4926	0	0.0534772	1723
CDH11	DCC	1009_1630	0	0.053475	1724
FAT1	MDM2	2195_4193	0	0.0534739	1725
CASP8	TYRO10	841_4921	0	0.0534735	1726
EPB41L3	APBA1	23136_320	0	0.0534732	1727
CASP8	BCOR	841_54880	0	0.0534724	1728
STO	ELF4	64324_2000	0	0.0534723	1729
CASP8	PTPRS	841_5802	0	0.0534701	1730
CASP8	MECOM	841_2122	0	0.0534683	1731
CASP8	NGL	841_2064	0	0.0534675	1732
PEG3	HSP90AB1	5178_3326	0	0.053467	1733
CASP8	RXRG	841_6258	0	0.0534668	1734
CASP8	NOD1	841_10392	0	0.0534634	1735
CDH11	EPB41L3	1009_23136	0	0.0534608	1736
CASP8	PTK3A	841_780	0	0.0534597	1737
DSP	EPHA5	1832_2044	0	0.0534581	1738
CUX1	SEMA3A	1523_10371	0	0.0534578	1739
CASP8	CARD6	841_84674	0	0.0534528	1740
STO	ECT2	64324_1894	0	0.0534492	1741
STO	RARG	64324_5916	0	0.0534488	1742
FAT1	DSG2	2195_1829	0	0.0534417	1743
STO	AFF4	64324_27125	0	0.0534404	1744
EPB41L3	NCOR1	23136_9611	0	0.0534401	1745
FAT1	FASLG	2195_356	0	0.053439	1746
STO	IFNGR1	64324_3459	0	0.0534349	1747
CASP8	AXL	841_558	0	0.0534318	1748
MLL	OBSCN	4297_84033	0	0.0534298	1749
STO	GNAS	64324_2778	0	0.0534294	1750
FAT1	PLK1	2195_5347	0	0.0534292	1751
CASP8	MAPTL	841_4137	0	0.0534276	1752
OBSCN	SLC4A4	84033_8671	0	0.053426	1753
CASP8	DNM2	841_1785	0	0.0534256	1754
MLM	TRPM6	1029_140803	0	0.0534238	1755
STO	POLL	64324_27343	0	0.0534237	1756
CASP8	NFATC2	841_4773	0	0.0534232	1757
DSP	TRPM6	1832_140803	0	0.0534205	1758
LBC	DCC	11214_1630	0	0.0534179	1759
SNF2L4	UBR5	6597_51366	0	0.0534178	1760
EPB41L3	LIFR	23136_3977	0	0.0534162	1761
OBSCN	PKD1	84033_5310	0	0.053416	1762
MUC16	SOS1	94025_6654	0	0.0534152	1763
FAT1	USP7	2195_7874	0	0.0534151	1764
CUX1	LEPR	1523_3953	0	0.0534142	1765
FAT1	UCHL5	2195_51377	0	0.0534137	1766
EPB41L3	PAPPA	23136_5069	0	0.0534135	1767
FAT1	CSNK2B	2195_1460	0	0.0534098	1768
LAMA4	TP53BP1	3910_7158	0	0.0534053	1769
RAD54	SELP	546_6403	0	0.0534038	1770
COL6A3	SNF2L4	1293_6597	0	0.0534016	1771
ARID2	EPB41L3	196528_23136	0	0.0534008	1772
IL16	SNF2L4	3603_6597	0	0.0533954	1773
STO	PER	64324_5187	0	0.0533922	1774
FAT1	GALR1	2195_2587	0	0.0533918	1775
SPEN	VCAN	23013_1462	0	0.0533873	1776
DCC	LEPR	1630_3953	0	0.0533872	1777
AKAP9	PBRM1	10142_55193	0	0.0533859	1778
SJS1	RUNX1T1	3339_862	0	0.0533858	1779
DMD	IKBKB	1756_3551	0	0.0533809	1780
STO	GRK5	64324_2869	0	0.0533777	1781
CASP8	TRPM7	841_54822	0	0.0533747	1782
MUC16	PLCB1	94025_23236	0	0.0533744	1783
SJS1	SNF2L4	3339_6597	0	0.053374	1784
APC	CTCF	324_10664	0	0.0533739	1785
AKAP9	LAMNA	10142_3909	0	0.0533711	1786
STO	NR1H4	64324_9971	0	0.0533698	1787
STO	KIF1B	64324_23095	0	0.0533688	1788
STO	FOXG1C	64324_2290	0	0.0533673	1789
EPB41L3	EPHT2	23136_2047	0	0.0533666	1790
STO	TOPORS	64324_10210	0	0.0533595	1791
DMD	PLCG1	1756_5335	0	0.0533549	1792
MLM	MCF2	1029_4168	0	0.0533505	1793
PKD1	SNF2L4	5310_6597	0	0.0533487	1794
FAT1	GLRX2	2195_51022	0	0.0533469	1795
DSP	SNF2L4	1832_6597	0	0.0533456	1796
APC	PTPRM	324_5797	0	0.0533441	1797
STO	DNMT3B	64324_1789	0	0.0533427	1798
FAT1	KPNB1	2195_3837	0	0.0533422	1799
FAT1	HHIP	2195_64399	0	0.0533404	1800
CASP8	ASH1L	841_55870	0	0.0533378	1801
STO	NCR1	64324_9437	0	0.053337	1802
CASP8	CLAPG1	841_164	0	0.0533317	1803
STO	RSF1	64324_51773	0	0.0533307	1804
STO	NUP214	64324_8021	0	0.0533292	1805
FAT1	FGF2	2195_2247	0	0.0533231	1806
FAT1	GOLM1	2195_51280	0	0.053323	1807
EPHA2	MED12	1969_9968	0	0.0533227	1808
CASP8	GFRA1	841_2674	0	0.0533225	1809
MKI67	OBSCN	4288_84033	0	0.0533201	1810
PROX1	PTPRM	5629_5797	0	0.0533171	1811
FAT1	ERCC8	2195_1161	0	0.0533152	1812
FAT1	WNT5A	2195_7474	0	0.0533145	1813
FAT1	CDC42BPA	2195_8476	0	0.0533131	1814
FAT1	NFKB1	2195_4790	0	0.0533123	1815
DSP	LCP1	1832_3936	0	0.0533121	1816
STO	OPCML	64324_4978	0	0.0533119	1817
CASP8	EGF	841_1950	0	0.0533093	1818
CASP8	ARMCX2	841_9823	0	0.0533076	1819
FAT1	VTN	2195_7448	0	0.053306	1820
RAD54	APAF1	546_317	0	0.0533047	1821
AKAP9	NIN	10142_51199	0	0.0533043	1822
CASP8	TRPC4	841_7223	0	0.0533036	1823
CUX1	SPEN	1523_23013	0	0.0533031	1824
STO	NRD1	64324_4898	0	0.0533015	1825
AKAP9	KRT5	10142_3852	0	0.0533011	1826
AKAP9	KIF14	10142_9928	0	0.0533008	1827
CASP8	LRP12	841_29967	0	0.0532998	1828
STO	ITCH	64324_83737	0	0.0532986	1829
FAT1	VIM	2195_7431	0	0.0532969	1830
AKAP9	KDM6A	10142_7403	0	0.0532965	1831
CASP8	PBM1	841_4299	0	0.0532955	1832
CASP8	CLIP1	841_6249	0	0.0532949	1833
EPHA5	MAP1B	2044_4131	0	0.0532894	1834
ATR	SETBP1	545_26040	0	0.0532892	1835
STO	ITPR3	64324_3710	0	0.0532863	1836
OBSCN	PIK3CA	84033_5290	0	0.0532834	1837
PRKD1	VCAN	5587_1462	0	0.0532808	1838
STO	PIK3CB	64324_5291	0	0.0532805	1839
MED12	OBSCN	9968_84033	0	0.0532797	1840
STO	TRIM27	64324_5987	0	0.0532791	1841
TNRC21	SLIT2	8085_9353	0	0.0532754	1842
STO	EBR1	64324_1294	0	0.053275	1843
STO	PTK8	64324_4486	0	0.0532746	1844
CCDC88A	EPB41L3	55704_23136	0	0.0532714	1845
CASP8	JAG1	841_182	0	0.0532654	1846
TNRC21	GNB3	8085_2784	0	0.0532631	1847
CASP8	CTNNA3	841_29119	0	0.053261	1848
CASP8	IL9R	841_3581	0	0.0532591	1849
STO	TOPBP1	64324_11073	0	0.0532586	1850
STO	DCP1	64324_1636	0	0.0532576	1851
OBSCN	PRUNE2	84033_158471	0	0.0532566	1852
CASP8	MERTK	841_10461	0	0.0532552	1853
STO	TIMELESS	64324_8914	0	0.0532535	1854
MLM	PLPB1	1029_4661	0	0.0532517	1855
RAD54	HF2	546_3075	0	0.0532487	1856
AKAP9	GLI2	10142_2736	0	0.0532477	1857
STO	WWOX	64324_51741	0	0.0532474	1858
STO	HFC1	64324_3054	0	0.053243	1859
EPB41L3	HF2	23136_3075	0	0.05324	1860
COL6A3	PIK3CA	1293_5290	0	0.0532373	1861
SJS1	VCAN	3339_1462	0	0.053237	1862
MLM	COL4A3	1029_1285	0	0.0532323	1863
MLM	HIST1H1B	1029_3009	0	0.0532319	1864
CASP8	HIP1	841_3092	0	0.0532308	1865
UBR5	VCAN	51366_1462	0	0.0532295	1866
MLM	POLE	1029_5426	0	0.0532281	1867
CASP8	TPR	841_7175	0	0.053228	1868
CASP8	FLT4	841_2324	0	0.0532267	1869
CASP8	ALB	841_213	0	0.0532263	1870
STO	AXIN2	64324_8313	0	0.0532241	1871
FAT1	FZD6	2195_8323	0	0.0532207	1872
CASP8	TRIM24	841_8805	0	0.0532206	1873
CASP8	PTPRZ	841_5803	0	0.053219	1874
STO	MGMT	64324_4255	0	0.0532179	1875
SYNE1	PIK3CG	23345_5294	0	0.0532114	1876
STO	DACH1	64324_1602	0	0.0532104	1877
CASP8	PTPRJ	841_5795	0	0.0532077	1878
CASP8	DCAF6	841_55827	0	0.0532071	1879
CASP8	ADAM12	841_8038	0	0.0532045	1880
FAT1	MYL9	2195_10398	0	0.0532041	1881
STO	EVI9	64324_53335	0	0.0532033	1882
CASP8	SH3KBP1	841_30011	0	0.053203	1883
EPB41L3	TRRAP	23136_8295	0	0.0532004	1884
MLM	FGA	1029_2243	0	0.0531987	1885
STO	LQT2	64324_3757	0	0.0531939	1886
ASAP1	DCC	50807_1630	0	0.0531919	1887
MLM	MCPH3	1029_55755	0	0.0531908	1888
TNRC21	HERPUD1	8085_9709	0	0.0531873	1889
CASP8	COL1A1	841_1277	0	0.0531854	1890
STO	BRD4	64324_23476	0	0.0531853	1891
MDR1	DCC	5243_1630	0	0.0531844	1892
CASP8	TIAM1	841_7074	0	0.0531835	1893
CASP8	HSP90AB1	841_3326	0	0.0531809	1894
CASP8	THBS1	841_7057	0	0.0531807	1895
STO	MLLT10	64324_8028	0	0.0531801	1896
TNRC21	TRBF1	8085_7013	0	0.0531798	1897
MAP1B	PTPRM	4131_5797	0	0.0531785	1898
CCDC88A	DCC	55704_1630	0	0.0531781	1899
STO	NCAD	64324_1000	0	0.0531758	1900
FAT1	CMKBR9	2195_1238	0	0.0531703	1901
STO	SSTR1	64324_6751	0	0.0531676	1902
EPB41L3	CHEK2	23136_11200	0	0.0531649	1903
ASAP1	CUX1	50807_1523	0	0.0531643	1904
DCC	NCOR1	1630_9611	0	0.0531616	1905
AKAP9	ALK	10142_238	0	0.053159	1906
DSP	PTPRM	1832_5797	0	0.0531573	1907
ANK3	PTPRM	288_5797	0	0.0531561	1908
AKAP9	RBL1	10142_5933	0	0.053156	1909
LBC	LAMA4	11214_3910	0	0.0531553	1910
MLM	COPA	1029_1314	0	0.0531541	1911
MLM	HUD	1029_1996	0	0.0531416	1912
FAT1	LGALS1	2195_3956	0	0.0531339	1913
FAT1	HSPA8	2195_3312	0	0.0531299	1914
DCC	RGS7	1630_6000	0	0.0531283	1915
DCC	TRRAP	1630_8295	0	0.0531274	1916
DMD	ITGB3	1756_3690	0	0.053127	1917
MLM	RICTOR	1029_253260	0	0.0531264	1918
DCC	UBR5	1630_51366	0	0.0531215	1919
MLM	CNTRL	1029_11064	0	0.0531141	1920
DCC	IL16	1630_3603	0	0.0531119	1921
STO	CD80	64324_941	0	0.0531106	1922
ATR	PRKD3	545_23683	0	0.0531074	1923
DCC	TP53BP1	1630_7158	0	0.0531058	1924
STO	SCKL2	64324_5932	0	0.0531027	1925
FAT1	CXCR2	2195_3579	0	0.0530991	1926
STO	NEDD4	64324_4734	0	0.0530945	1927
ATR	LAMA5	545_3911	0	0.0530945	1928
ATR	NF1	545_4763	0	0.0530919	1929
LAMA4	RGS7	3910_6000	0	0.0530882	1930
CTCF	LAMA4	10664_3910	0	0.053087	1931
STO	LAMC1	64324_3915	0	0.0530868	1932
STO	PHS	64324_2737	0	0.0530825	1933
STO	THRA2	64324_7067	0	0.0530817	1934
STO	IL1RAP	64324_3556	0	0.0530632	1935
STO	DARC	64324_2532	0	0.0530608	1936
COL6A3	OBSCN	1293_84033	0	0.053059	1937
STO	XRN2	64324_22803	0	0.053054	1938
MLM	ABL2	1029_27	0	0.0530449	1939
STO	CYP2E1	64324_1571	0	0.0530429	1940
STO	SSTR3	64324_6753	0	0.053041	1941
STO	XPF	64324_2072	0	0.0530341	1942
EPHA2	SNF2L4	1969_6597	0	0.053032	1943
MLM	DDC	1029_1644	0	0.0530318	1944
PTCH1	VCAN	5727_1462	0	0.0530269	1945
ATR	ZNF521	545_25925	0	0.0530177	1946
MUC16	HLA-B	94025_3106	0	0.0530159	1947
MKI67	PIK3CA	4288_5290	0	0.0530131	1948
MLM	FBXO18	1029_84893	0	0.0530011	1949
EPHA2	MLL	1969_4297	0	0.0529991	1950
TNRC21	ATM	8085_472	0	0.0529989	1951
TNRC21	GALNT2	8085_2590	0	0.0529939	1952
STO	MEKK4	64324_4216	0	0.0529903	1953
CUX1	SJS1	1523_3339	0	0.0529857	1954
FAT1	MAGED1	2195_9500	0	0.0529851	1955
LBC	EPB41L3	11214_23136	0	0.0529835	1956
SLIT2	SYNE1	9353_23345	0	0.0529804	1957
FAT1	ALPP	2195_250	0	0.0529791	1958
MLM	DNMT3A	1029_1788	0	0.0529699	1959
ATR	WMS	545_2200	0	0.0529694	1960
COL6A3	DSP	1293_1832	0	0.0529597	1961
AKAP9	LCT	10142_3938	0	0.0529576	1962
STO	VWF	64324_7450	0	0.0529554	1963
FAT1	SMAD1	2195_4086	0	0.0529546	1964
OBSCN	TRPM6	84033_140803	0	0.0529387	1965
FAT1	ACTN1	2195_87	0	0.0529375	1966
C1orf4	DCC	8289_1630	0	0.0529366	1967
PIK3CA	CR1	5290_1378	0	0.0529366	1968
IL16	LAMA4	3603_3910	0	0.0529341	1969
DSP	MKI67	1832_4288	0	0.0529316	1970
DCC	PTPRD	1630_5789	0	0.052931	1971
MLM	PAX5	1029_5079	0	0.05293	1972
EPHA2	MAP1B	1969_4131	0	0.0529262	1973
MKI67	SLC4A4	4288_8671	0	0.0529169	1974
DSP	EPHA2	1832_1969	0	0.0529143	1975
EPHA2	PROX1	1969_5629	0	0.0529114	1976
FAT1	GHRHR	2195_2692	0	0.0529018	1977
DMD	NMT1	1756_4836	0	0.0528962	1978
STO	IQGAP1	64324_8826	0	0.052894	1979
STO	GSN	64324_2934	0	0.0528922	1980
MLM	PGM5	1029_5239	0	0.0528912	1981
STO	SLC4A2	64324_6522	0	0.0528892	1982
DMD	WWOX	1756_51741	0	0.052889	1983
DMD	PTK8	1756_4486	0	0.0528777	1984
DMD	THRA2	1756_7067	0	0.0528755	1985
LCP1	MAP1B	3936_4131	0	0.0528693	1986
ATR	RASGRF1	545_5923	0	0.0528669	1987
STO	NPY1R	64324_4886	0	0.0528648	1988
MUC16	NFATC1	94025_4772	0	0.0528643	1989
APC	PTCH1	324_5727	0	0.0528595	1990
DCC	SPEN	1630_23013	0	0.0528573	1991
MLM	NTRK3	1029_4916	0	0.0528551	1992
STO	AKAP3	64324_10566	0	0.0528503	1993
PEG3	TPR	5178_7175	0	0.0528491	1994
DMD	MGMT	1756_4255	0	0.0528468	1995
DMD	ITCH	1756_83737	0	0.0528458	1996
MLM	CF	1029_1080	0	0.0528458	1997
APC	MME	324_4311	0	0.0528456	1998
MLM	AMPH	1029_273	0	0.0528448	1999
[truncated: 354 more rows]

## Sheet: KIRC
gene_A	gene_B	pair	tag (positive SL or candidate SL)	predicted f value	Ranking position		tag =1 indicate positive SL pairs
LY6E	PRDX1	4061_5052	1	0.78485	1		tag =0 indicate candidate SL pairs
SAE1	MYC	10055_4609	1	0.78485	2
MSH2	POLB	4436_5423	1	0.78485	3
MUS81	TIMELESS	80198_8914	1	0.78485	4
IKZF1	GATA1	10320_2623	1	0.721919	5
RB1	TP53	5925_7157	1	0.5641	6
BRCA1	TP53	672_7157	1	0.534481	7
MET	TP53	4233_7157	1	0.520916	8
TP53BP2	TP53	7159_7157	1	0.518716	9
TP53	SGK2	7157_10110	1	0.516203	10
ATR	TP53	545_7157	1	0.515645	11
ATM	TP53	472_7157	1	0.509566	12
AKT1	EGFR	207_1956	1	0.489482	13
TOP2A	RB1	7153_5925	1	0.480181	14
EGFR	PARP1	1956_142	1	0.470725	15
AKT3	EGFR	10000_1956	1	0.466405	16
PARP1	BRCA1	142_672	1	0.464955	17
TOP1	PARP1	7150_142	1	0.460497	18
RAD52	BRCA1	5893_672	1	0.458993	19
MUS81	TRAF6	80198_7189	1	0.453051	20
MUS81	CCT7	80198_10574	1	0.451311	21
KRAS	IREB2	3845_3658	1	0.450742	22
KRAS	PKNOX1	3845_5316	1	0.450712	23
KRAS	ZNF764	3845_92595	1	0.450712	24
KRAS	CLK2	3845_1196	1	0.450657	25
KRAS	TBC1D8	3845_11138	1	0.450592	26
MUS81	ELK4	80198_2005	1	0.45059	27
MUS81	BRAF	80198_673	1	0.450576	28
KRAS	NHEJ1	3845_79840	1	0.450575	29
KRAS	PPP2CB	3845_5516	1	0.450568	30
KRAS	THOC1	3845_9984	1	0.450556	31
KRAS	PSMB5	3845_5693	1	0.450547	32
MUS81	SNW1	80198_22938	1	0.450481	33
CDK2	MYCN	1017_4613	1	0.450471	34
KRAS	RPL18A	3845_6142	1	0.450462	35
KRAS	NXF1	3845_10482	1	0.450445	36
KRAS	SFPQ	3845_6421	1	0.450433	37
KRAS	HOXD4	3845_3233	1	0.45043	38
KRAS	PIK3CB	3845_5291	1	0.450417	39
KRAS	FNTB	3845_2342	1	0.450114	40
KRAS	DNM2	3845_1785	1	0.450103	41
AKT1	KEAP1	207_9817	1	0.449644	42
MUS81	XIAP	80198_331	1	0.44903	43
KRAS	MAP3K6	3845_9064	1	0.448513	44
KRAS	YWHAE	3845_7531	1	0.448488	45
KRAS	BCAS2	3845_10286	1	0.448251	46
KRAS	NUP98	3845_4928	1	0.448077	47
KRAS	GSK3A	3845_2931	1	0.448008	48
KRAS	CDC25C	3845_995	1	0.447954	49
KRAS	HSPA5	3845_3309	1	0.447903	50
KRAS	NONO	3845_4841	1	0.447892	51
MUS81	POLD1	80198_5424	1	0.447139	52
UBA2	MYC	10054_4609	1	0.446812	53
KRAS	NAB1	3845_4664	1	0.446309	54
MUS81	PCNA	80198_5111	1	0.445821	55
TOP1	KRAS	7150_3845	1	0.445782	56
TOP2A	KRAS	7153_3845	1	0.445688	57
MUS81	RFC1	80198_5981	1	0.444603	58
KRAS	ADAM10	3845_102	1	0.444129	59
KRAS	KDM5B	3845_10765	1	0.443885	60
MUS81	RPS3	80198_6188	1	0.443653	61
KRAS	TAF1	3845_6872	1	0.443394	62
POLE	POLD1	5426_5424	1	0.441984	63
ATR	KRAS	545_3845	1	0.441413	64
ATR	ERCC3	545_2071	1	0.440678	65
KRAS	DOCK3	3845_1795	1	0.439725	66
KRAS	CDK12	3845_51755	1	0.439591	67
MUS81	VCP	80198_7415	1	0.439438	68
BLM	ELK4	641_2005	1	0.439328	69
BLM	PPP2CB	641_5516	1	0.439143	70
BLM	XIAP	641_331	1	0.438654	71
KRAS	SVIL	3845_6840	1	0.437187	72
KRAS	PTPN13	3845_5783	1	0.436978	73
BLM	SNW1	641_22938	1	0.436227	74
WRN	TOP1	7486_7150	1	0.435721	75
BLM	RPS27A	641_6233	1	0.43569	76
BLM	CSNK2B	641_1460	1	0.434308	77
RAD52	PALB2	5893_79728	1	0.433957	78
PIK3CA	CDK2	5290_1017	1	0.431713	79
FANCE	ATM	2178_472	1	0.431547	80
ATM	PARP1	472_142	1	0.431309	81
MIER1	PIK3CA	57708_5290	1	0.430467	82
ATM	PRKDC	472_5591	1	0.428327	83
PTEN	TXNDC11	5728_51061	1	0.427062	84
PTEN	TUBA1A	5728_7846	1	0.426864	85
PTEN	MXD1	5728_4084	1	0.426644	86
PTEN	SLC25A6	5728_293	1	0.426636	87
PTEN	PARP1	5728_142	1	0.42661	88
PTEN	PPAP2B	5728_8613	1	0.426591	89
PTEN	OSBP2	5728_23762	1	0.42644	90
PTEN	POLM	5728_27434	1	0.426356	91
PTEN	TRIM8	5728_81603	1	0.426343	92
PTEN	CYB5R3	5728_1727	1	0.426168	93
PTEN	CFB	5728_629	1	0.426036	94
PTEN	ENO2	5728_2026	1	0.425939	95
PTEN	IRS1	5728_3667	1	0.425328	96
PTEN	TRIM24	5728_8805	1	0.425325	97
PTEN	UBE2D1	5728_7321	1	0.424991	98
PTEN	RASSF2	5728_9770	1	0.424874	99
BLM	SUPT5H	641_6829	1	0.421352	100
BLM	VCP	641_7415	1	0.420293	101
MUS81	TOP1	80198_7150	1	0.418314	102
BLM	RAD52	641_5893	1	0.417163	103
MTOR	MYC	2475_4609	1	0.412576	104
BLM	TAF6	641_6878	1	0.403094	105
BLM	NDUFA13	641_51079	1	0.402191	106
BLM	PPP2R4	641_5524	1	0.400902	107
BLM	TRIM8	641_81603	1	0.399267	108
MUS81	BLM	80198_641	1	0.398583	109
BLM	RAD23B	641_5887	1	0.397936	110
BLM	RPL7	641_6129	1	0.397631	111
BLM	RAMP1	641_10267	1	0.397216	112
BLM	BICD2	641_23299	1	0.392898	113
PTEN	MTOR	5728_2475	1	0.392875	114
BLM	SNRNP200	641_23020	1	0.39236	115
BLM	MMS22L	641_253714	1	0.389554	116
BLM	FBXO18	641_84893	1	0.38092	117
BLM	TOPBP1	641_11073	1	0.37543	118
BLM	RREB1	641_6239	1	0.357501	119
MTOR	TP53	2475_7157	0	0.334885	120
EGFR	MUC16	1956_94025	0	0.263586	121
C1orf4	PTEN	8289_5728	0	0.2514	122
ATM	PTEN	472_5728	0	0.250996	123
BAP1	LATS2	8314_26524	0	0.250781	124
PIK3CA	PTEN	5290_5728	0	0.250587	125
TNRC21	PTEN	8085_5728	0	0.250343	126
PABPC2	PTEN	26986_5728	0	0.249011	127
MAGEC1	MTOR	9947_2475	0	0.243725	128
KIF1B	MTOR	23095_2475	0	0.242454	129
CACNL1A1	MTOR	775_2475	0	0.242387	130
FANCD1	MTOR	675_2475	0	0.242342	131
APOB	MTOR	338_2475	0	0.24234	132
MTOR	MUC2	2475_4583	0	0.242331	133
MTOR	UBR5	2475_51366	0	0.24221	134
CUL9	MTOR	23113_2475	0	0.242191	135
COL6A3	MTOR	1293_2475	0	0.241051	136
ANK3	MTOR	288_2475	0	0.240643	137
MTOR	SNF2L4	2475_6597	0	0.240429	138
PABPC2	SYNE1	26986_23345	0	0.237281	139
MUC16	PTCH1	94025_5727	0	0.232402	140
CLTCL2	MUC16	1213_94025	0	0.23206	141
MUC16	NF1	94025_4763	0	0.225126	142
BAP1	POLR2A	8314_5430	0	0.223519	143
SJS1	MUC16	3339_94025	0	0.222429	144
BAP1	GNAS	8314_2778	0	0.22105	145
BAP1	KDR	8314_3791	0	0.21856	146
BAP1	TAF1	8314_6872	0	0.218306	147
BAP1	LAMA5	8314_3911	0	0.217595	148
MUC16	PTPN13	94025_5783	0	0.217429	149
BAP1	MEKK1	8314_4214	0	0.216488	150
BAP1	MAP3K5	8314_4217	0	0.215601	151
CR1	MUC16	1378_94025	0	0.215301	152
BAP1	HSPA8	8314_3312	0	0.21348	153
BAP1	LAMNA	8314_3909	0	0.212944	154
BAP1	JAK2	8314_3717	0	0.212744	155
SPEN	SYNE1	23013_23345	0	0.212116	156
BAP1	THBS3	8314_7059	0	0.21177	157
FAT1	MUC16	2195_94025	0	0.211456	158
BAP1	FLT4	8314_2324	0	0.21109	159
BAP1	NCAD	8314_1000	0	0.209926	160
CENPF	MUC16	1063_94025	0	0.204585	161
BAP1	IGF2R	8314_3482	0	0.204295	162
BAP1	CLIP1	8314_6249	0	0.203848	163
BAP1	LAMNB2	8314_3918	0	0.20295	164
BAP1	NFE2L2	8314_4780	0	0.199675	165
BAP1	MTOR	8314_2475	0	0.198477	166
PABPC2	SETD2	26986_29072	0	0.193852	167
SETD2	SPEN	29072_23013	0	0.193699	168
ATR	BAP1	545_8314	0	0.193183	169
BAP1	PLXNB1	8314_5364	0	0.191926	170
BAP1	ZNF51	8314_604	0	0.191246	171
AKAP9	TTN	10142_7273	0	0.188823	172
PTEN	TTN	5728_7273	0	0.183487	173
BAP1	CSF1R	8314_1436	0	0.181537	174
MUC16	SVIL	94025_6840	0	0.18049	175
BAP1	LAMA4	8314_3910	0	0.179539	176
MUC16	PCNT	94025_5116	0	0.178539	177
BAP1	SUPT5H	8314_6829	0	0.173505	178
MUC16	SETD2	94025_29072	0	0.170201	179
VHL	SBMA	7428_367	0	0.169778	180
VHL	PRKACA	7428_5566	0	0.165242	181
BAP1	RGS3	8314_5998	0	0.162057	182
VHL	RB1	7428_5925	0	0.159354	183
PBRM1	UBR5	55193_51366	0	0.158402	184
BAP1	CHD4	8314_1108	0	0.154839	185
TTN	VHL	7273_7428	0	0.152618	186
VHL	SMAD3	7428_4088	0	0.151775	187
BAP1	MLLT4	8314_4301	0	0.150166	188
SETD2	VHL	29072_7428	0	0.148189	189
VHL	CTNNB1	7428_1499	0	0.146952	190
VHL	GRB2	7428_2885	0	0.145759	191
BAP1	ZFHX3	8314_463	0	0.143583	192
VHL	JAK1B	7428_3716	0	0.143301	193
VHL	SMAD4	7428_4089	0	0.140827	194
VHL	STAT3	7428_6774	0	0.140689	195
VHL	FYN	7428_2534	0	0.140576	196
VHL	RAC1	7428_5879	0	0.140526	197
VHL	TPD52L1	7428_7164	0	0.140405	198
VHL	INSR	7428_3643	0	0.140243	199
VHL	SMURF2	7428_64750	0	0.13996	200
VHL	PKN3	7428_29941	0	0.139845	201
VHL	MOCS3	7428_27304	0	0.139835	202
VHL	ACACB	7428_32	0	0.139828	203
VHL	KLK13	7428_26085	0	0.139823	204
VHL	NPRA	7428_4881	0	0.13981	205
VHL	TUBGCP3	7428_10426	0	0.139769	206
VHL	EPHA5	7428_2044	0	0.139761	207
VHL	CD97	7428_976	0	0.139723	208
VHL	KRT13	7428_3860	0	0.139689	209
VHL	TRAF6	7428_7189	0	0.139682	210
VHL	KLRC2	7428_3822	0	0.139674	211
VHL	ABCB5	7428_340273	0	0.139667	212
VHL	LLGL1	7428_3996	0	0.139664	213
VHL	HTK	7428_2050	0	0.139662	214
VHL	XPF	7428_2072	0	0.139639	215
VHL	EIF4A2	7428_1974	0	0.139636	216
VHL	PIGR	7428_5284	0	0.139588	217
VHL	LAMC1	7428_3915	0	0.139586	218
VHL	ITPR3	7428_3710	0	0.139551	219
VHL	CPEB1	7428_64506	0	0.139529	220
VHL	GCC1	7428_79571	0	0.139526	221
VHL	SLO	7428_3778	0	0.139488	222
VHL	NAB1	7428_4664	0	0.139485	223
VHL	HEXDC	7428_284004	0	0.139483	224
VHL	RELA	7428_5970	0	0.139462	225
VHL	MYO1C	7428_4641	0	0.139447	226
VHL	PLM	7428_5348	0	0.139444	227
VHL	LOXL1	7428_4016	0	0.139443	228
VHL	CFB	7428_629	0	0.139443	229
VHL	PPRC1	7428_23082	0	0.139443	230
VHL	YY1AP1	7428_55249	0	0.139438	231
VHL	PCSK9	7428_255738	0	0.139436	232
VHL	CTSH	7428_1512	0	0.139432	233
VHL	RAMP3	7428_10268	0	0.139427	234
VHL	MASP2	7428_10747	0	0.139427	235
VHL	ECE1	7428_1889	0	0.139412	236
VHL	PCBP2	7428_5094	0	0.13941	237
VHL	ARHGEF5	7428_7984	0	0.139394	238
VHL	CGB	7428_1082	0	0.139393	239
VHL	RAMP1	7428_10267	0	0.139391	240
VHL	MMP8	7428_4317	0	0.139383	241
VHL	ITGAE	7428_3682	0	0.13938	242
VHL	RAD30B	7428_11201	0	0.139379	243
VHL	ERCC1	7428_2067	0	0.139378	244
VHL	FGD1	7428_2245	0	0.139376	245
VHL	LALBA	7428_3906	0	0.139374	246
VHL	MID1	7428_4281	0	0.139361	247
VHL	CARD6	7428_84674	0	0.139359	248
VHL	CCT7	7428_10574	0	0.139355	249
VHL	WNT3A	7428_89780	0	0.139354	250
VHL	SLC25A5	7428_292	0	0.139349	251
VHL	LDLR	7428_3949	0	0.139348	252
VHL	IQGAP2	7428_10788	0	0.139347	253
VHL	IRAK4	7428_51135	0	0.139343	254
VHL	MC1R	7428_4157	0	0.139336	255
VHL	PLCE1	7428_51196	0	0.139334	256
VHL	ENAH	7428_55740	0	0.139332	257
VHL	F7	7428_2155	0	0.139329	258
VHL	GUCA2	7428_2980	0	0.13932	259
VHL	RNS4I	7428_6059	0	0.139318	260
VHL	RP18	7428_9129	0	0.139318	261
VHL	MTSS1	7428_9788	0	0.139316	262
VHL	STAR	7428_6770	0	0.139314	263
VHL	ROBO4	7428_54538	0	0.139311	264
VHL	LOX	7428_4015	0	0.139311	265
VHL	FBXO18	7428_84893	0	0.13931	266
VHL	IL23A	7428_51561	0	0.139309	267
VHL	PIK3CG	7428_5294	0	0.139303	268
VHL	RPL10A	7428_4736	0	0.139303	269
VHL	CCL27	7428_10850	0	0.139301	270
VHL	ENO2	7428_2026	0	0.139295	271
VHL	KIR	7428_3811	0	0.139295	272
VHL	TRIM28	7428_10155	0	0.13929	273
VHL	EXOC2	7428_55770	0	0.139288	274
VHL	PPP2CB	7428_5516	0	0.139285	275
VHL	PSMD4	7428_5710	0	0.139283	276
VHL	ADI1	7428_55256	0	0.139282	277
VHL	MT1G	7428_4495	0	0.139282	278
VHL	DNAJB1	7428_3337	0	0.139282	279
VHL	EDIL3	7428_10085	0	0.139281	280
VHL	CYP1A1	7428_1543	0	0.139278	281
VHL	GRM4	7428_2914	0	0.139276	282
VHL	CLDN16	7428_10686	0	0.139271	283
VHL	MLH1	7428_4292	0	0.13927	284
VHL	LIPC	7428_3990	0	0.139266	285
VHL	MLLT10	7428_8028	0	0.139263	286
VHL	FBXO5	7428_26271	0	0.139259	287
VHL	NPPB	7428_4879	0	0.139253	288
VHL	PROCR	7428_10544	0	0.139252	289
VHL	TNFAIP6	7428_7130	0	0.139251	290
VHL	RAD23B	7428_5887	0	0.13925	291
VHL	PARP4	7428_143	0	0.139249	292
VHL	MLM	7428_1029	0	0.139248	293
VHL	HK1	7428_3098	0	0.139244	294
VHL	POLD1	7428_5424	0	0.139237	295
VHL	ANGPT4	7428_51378	0	0.139235	296
VHL	CDH11	7428_1009	0	0.139233	297
VHL	PMSL1	7428_5378	0	0.139228	298
VHL	ZNF496	7428_84838	0	0.139225	299
VHL	NCOR1	7428_9611	0	0.139224	300
VHL	PRDX1	7428_5052	0	0.139224	301
VHL	HHC1	7428_846	0	0.139223	302
VHL	CDK5RAP3	7428_80279	0	0.139215	303
VHL	RBBP5	7428_5929	0	0.139214	304
VHL	ODT1	7428_1896	0	0.139214	305
VHL	ARNTL2	7428_56938	0	0.139206	306
VHL	STEAP3	7428_55240	0	0.139196	307
VHL	FZR1	7428_51343	0	0.139192	308
VHL	LAMNB1	7428_3914	0	0.139181	309
VHL	RICTOR	7428_253260	0	0.139179	310
VHL	MKKS	7428_8195	0	0.139178	311
VHL	BIN1	7428_274	0	0.139172	312
VHL	CDC14A	7428_8556	0	0.13917	313
VHL	NCOA4	7428_8031	0	0.139169	314
VHL	CUL2	7428_8453	0	0.13916	315
VHL	KRT6D	7428_3853	0	0.139158	316
VHL	PARVG	7428_64098	0	0.139157	317
VHL	HLA-DRB1	7428_3123	0	0.139154	318
VHL	SELENBP1	7428_8991	0	0.139153	319
VHL	FBXO4	7428_26272	0	0.139151	320
VHL	NUP88	7428_4927	0	0.13915	321
VHL	SF3A3	7428_10946	0	0.139148	322
VHL	PTPN11	7428_5781	0	0.139148	323
VHL	SRSF1	7428_6426	0	0.139147	324
VHL	KLF12	7428_11278	0	0.139145	325
VHL	NPY	7428_4852	0	0.139145	326
VHL	TPI1	7428_7167	0	0.139143	327
VHL	GH2	7428_2689	0	0.13914	328
VHL	MMP17	7428_4326	0	0.139136	329
VHL	CCNB1IP1	7428_57820	0	0.139134	330
VHL	OPCML	7428_4978	0	0.139132	331
VHL	CASP5	7428_838	0	0.13913	332
VHL	PATZ1	7428_23598	0	0.139121	333
VHL	IL4	7428_3565	0	0.139121	334
VHL	SNAP23	7428_8773	0	0.13912	335
VHL	KRT7	7428_3855	0	0.139119	336
VHL	ACSL3	7428_2181	0	0.139111	337
VHL	LUM	7428_4060	0	0.13911	338
VHL	MSH6	7428_2956	0	0.13911	339
VHL	CHRNB1	7428_1140	0	0.139103	340
VHL	KDM6A	7428_7403	0	0.139103	341
VHL	MAN1A2	7428_10905	0	0.139103	342
VHL	SGK1	7428_6446	0	0.139102	343
VHL	PALB2	7428_79728	0	0.139101	344
VHL	ASAP1	7428_50807	0	0.139097	345
VHL	KROX20	7428_1959	0	0.139097	346
VHL	BCAS1	7428_8537	0	0.139096	347
VHL	B2M	7428_567	0	0.13909	348
VHL	ASH1L	7428_55870	0	0.13909	349
VHL	LNPEP	7428_4012	0	0.139081	350
VHL	GALNT2	7428_2590	0	0.139078	351
VHL	PTPRM	7428_5797	0	0.139077	352
VHL	EZH2	7428_2146	0	0.139074	353
VHL	RAB18	7428_22931	0	0.139073	354
VHL	RNF139	7428_11236	0	0.139073	355
VHL	UNG	7428_7374	0	0.139073	356
VHL	POLM	7428_27434	0	0.139073	357
VHL	FANCB	7428_2187	0	0.139072	358
VHL	TFEB	7428_7942	0	0.139071	359
VHL	GRK5	7428_2869	0	0.13907	360
VHL	FOSB	7428_2354	0	0.139069	361
VHL	IREB2	7428_3658	0	0.139068	362
VHL	SEMA3F	7428_6405	0	0.139063	363
VHL	WTAP	7428_9589	0	0.139061	364
VHL	GSL	7428_5476	0	0.13906	365
VHL	FAIM2	7428_23017	0	0.139058	366
VHL	RALB	7428_5899	0	0.139056	367
VHL	SGK2	7428_10110	0	0.139056	368
VHL	PRF1	7428_5551	0	0.139056	369
VHL	MDC	7428_4185	0	0.139055	370
VHL	CYLD1	7428_1540	0	0.139055	371
VHL	KDM5A	7428_5927	0	0.139051	372
VHL	IL21	7428_59067	0	0.13905	373
VHL	THBS2	7428_7058	0	0.13905	374
VHL	MYETS1	7428_11061	0	0.13905	375
VHL	PRKM3	7428_5595	0	0.139048	376
VHL	DCN	7428_1634	0	0.139047	377
VHL	ITI	7428_259	0	0.139047	378
VHL	GRB7	7428_2886	0	0.139045	379
VHL	CPETR	7428_1364	0	0.139045	380
VHL	FOXP3	7428_50943	0	0.139044	381
VHL	PDGFD	7428_80310	0	0.139044	382
VHL	HUD	7428_1996	0	0.139042	383
VHL	PIGU	7428_128869	0	0.139038	384
VHL	DRD2	7428_1813	0	0.139038	385
VHL	ARG1	7428_383	0	0.139036	386
VHL	PGFL	7428_5228	0	0.139034	387
VHL	DDX58	7428_23586	0	0.139027	388
VHL	CO	7428_358	0	0.139026	389
VHL	CYP2E1	7428_1571	0	0.139025	390
VHL	CYP2C	7428_1557	0	0.139025	391
VHL	HBB	7428_3043	0	0.139024	392
VHL	PCGF2	7428_7703	0	0.139023	393
VHL	TLR1	7428_7096	0	0.139021	394
VHL	HERPUD1	7428_9709	0	0.13902	395
VHL	NXF1	7428_10482	0	0.139019	396
VHL	TNFAIP1	7428_7126	0	0.139015	397
VHL	CD151	7428_977	0	0.139014	398
VHL	SH3KBP1	7428_30011	0	0.139011	399
VHL	KLK5	7428_25818	0	0.13901	400
VHL	DNAJB6	7428_10049	0	0.139008	401
VHL	CYP17A1	7428_1586	0	0.139007	402
VHL	CCL2	7428_6347	0	0.139003	403
VHL	PYCD	7428_1513	0	0.139002	404
VHL	RAD17	7428_5884	0	0.139	405
VHL	KLC3	7428_147700	0	0.138999	406
VHL	CHRNA4	7428_1137	0	0.138999	407
VHL	NRD1	7428_4898	0	0.138996	408
VHL	AKT2	7428_208	0	0.138996	409
VHL	STRL22	7428_1235	0	0.138996	410
VHL	ITGB8	7428_3696	0	0.138995	411
VHL	CMKBR9	7428_1238	0	0.138995	412
VHL	TNFSF9	7428_8744	0	0.138994	413
VHL	TCF12	7428_6938	0	0.138992	414
VHL	LUC7L3	7428_51747	0	0.138992	415
VHL	NAT1	7428_9	0	0.138983	416
VHL	NGF	7428_4803	0	0.138982	417
VHL	CIAPIN1	7428_57019	0	0.13898	418
VHL	FGFR4	7428_2264	0	0.13898	419
VHL	SEMA4D	7428_10507	0	0.138979	420
VHL	CD27	7428_939	0	0.138978	421
VHL	ARVCF	7428_421	0	0.138977	422
VHL	NINL	7428_22981	0	0.138976	423
VHL	CPT1A	7428_1374	0	0.138976	424
VHL	WNT7B	7428_7477	0	0.138975	425
VHL	CLOCK	7428_9575	0	0.138974	426
VHL	LPL	7428_4023	0	0.138973	427
VHL	ST7	7428_7982	0	0.138973	428
VHL	RSF1	7428_51773	0	0.138972	429
VHL	SCEL	7428_8796	0	0.13897	430
VHL	CLK2	7428_1196	0	0.138969	431
VHL	PRRX1	7428_5396	0	0.138969	432
VHL	SEPHS1	7428_22929	0	0.138966	433
VHL	ATF6	7428_22926	0	0.138965	434
VHL	DDX3X	7428_1654	0	0.138965	435
VHL	IL1RL1	7428_9173	0	0.138965	436
VHL	PCM1	7428_5108	0	0.138964	437
VHL	PIDD	7428_55367	0	0.138962	438
VHL	LIG4	7428_3981	0	0.138961	439
VHL	FEZ1	7428_9638	0	0.13896	440
VHL	TRAK1	7428_22906	0	0.13896	441
VHL	TNFSF8	7428_944	0	0.138959	442
VHL	LPP	7428_4026	0	0.138959	443
VHL	GABRB3	7428_2562	0	0.138959	444
VHL	PRDM1	7428_639	0	0.138958	445
VHL	DLL1	7428_28514	0	0.138957	446
VHL	TYK2	7428_7297	0	0.138957	447
VHL	NIT1	7428_4817	0	0.138956	448
VHL	TTF1	7428_7270	0	0.138956	449
VHL	FASN	7428_2194	0	0.138955	450
VHL	NRF1	7428_4899	0	0.138954	451
VHL	STIL	7428_6491	0	0.138953	452
VHL	CBX3	7428_11335	0	0.138952	453
VHL	MAGED1	7428_9500	0	0.138951	454
VHL	FOXP4	7428_116113	0	0.138949	455
VHL	VPS28	7428_51160	0	0.138948	456
VHL	MARK1	7428_4139	0	0.138946	457
VHL	TXGP1L	7428_7293	0	0.138944	458
VHL	RFC4	7428_5984	0	0.138941	459
VHL	STMY2	7428_4319	0	0.13894	460
VHL	ST15	7428_8434	0	0.13894	461
VHL	TFCOUP2	7428_7026	0	0.138938	462
VHL	IFI27	7428_3429	0	0.138937	463
VHL	SMUG1	7428_23583	0	0.138937	464
VHL	2015-09-01	7428_1731	0	0.138936	465
VHL	TNFRSF13B	7428_23495	0	0.138931	466
VHL	KRT19	7428_3880	0	0.13893	467
VHL	ST3GAL3	7428_6487	0	0.138928	468
VHL	TAB3	7428_257397	0	0.138928	469
VHL	SLC16A1	7428_6566	0	0.138927	470
VHL	WS1	7428_5077	0	0.138922	471
VHL	CCKBR	7428_887	0	0.138919	472
VHL	TXNDC17	7428_84817	0	0.138919	473
VHL	PTGER2	7428_5732	0	0.138918	474
VHL	FZD3	7428_7976	0	0.138917	475
VHL	ERCC8	7428_1161	0	0.138916	476
VHL	STN	7428_1917	0	0.138916	477
VHL	SCGN	7428_10590	0	0.138914	478
VHL	AHR	7428_196	0	0.138914	479
VHL	TLR9	7428_54106	0	0.138913	480
VHL	RPL7	7428_6129	0	0.138912	481
VHL	IKZF2	7428_22807	0	0.138911	482
VHL	RGCC	7428_28984	0	0.138911	483
VHL	NCAM1	7428_4684	0	0.138909	484
VHL	TRDMT1	7428_1787	0	0.138908	485
VHL	TOP1	7428_7150	0	0.138906	486
VHL	WT1	7428_7490	0	0.138902	487
VHL	GATA4	7428_2626	0	0.138902	488
VHL	MAFB	7428_9935	0	0.138901	489
VHL	ERO1L	7428_30001	0	0.138901	490
VHL	PHS	7428_2737	0	0.138901	491
VHL	PTPRF	7428_5792	0	0.138898	492
VHL	CPETRL2	7428_1366	0	0.138896	493
VHL	SLIT1	7428_6585	0	0.138895	494
VHL	POLH	7428_5429	0	0.138894	495
VHL	NPY1R	7428_4886	0	0.138893	496
VHL	CCAR1	7428_55749	0	0.138891	497
VHL	MLC1	7428_23209	0	0.138889	498
VHL	ACVR2A	7428_92	0	0.138889	499
VHL	ZYX	7428_7791	0	0.138888	500
VHL	UBASH3B	7428_84959	0	0.138888	501
VHL	FAM162A	7428_26355	0	0.138888	502
VHL	SHH	7428_6469	0	0.138887	503
VHL	POU2AF1	7428_5450	0	0.138886	504
VHL	BDKRB1	7428_623	0	0.138886	505
VHL	RSU1	7428_6251	0	0.138883	506
VHL	PGAM1	7428_5223	0	0.138881	507
VHL	PRKD3	7428_23683	0	0.138881	508
VHL	ASAH1	7428_427	0	0.138881	509
VHL	TFF1	7428_7031	0	0.138881	510
VHL	FGF7	7428_2252	0	0.138878	511
VHL	AKAP3	7428_10566	0	0.138877	512
VHL	MLLT1	7428_4298	0	0.138871	513
VHL	TSPAN1	7428_10103	0	0.138871	514
VHL	BECN1	7428_8678	0	0.138869	515
VHL	PSMB5	7428_5693	0	0.138867	516
VHL	BRIP1	7428_83990	0	0.138866	517
VHL	SRSF2	7428_6427	0	0.138865	518
VHL	NRBP1	7428_29959	0	0.138865	519
VHL	NDUFA13	7428_51079	0	0.138862	520
VHL	COPE	7428_11316	0	0.138862	521
VHL	EML4	7428_27436	0	0.138861	522
VHL	NR1I3	7428_9970	0	0.138858	523
VHL	PSMD7	7428_5713	0	0.138858	524
VHL	ZHX1	7428_11244	0	0.138856	525
VHL	COL4A1	7428_1282	0	0.138855	526
VHL	FGF19	7428_9965	0	0.138853	527
VHL	APOBEC1	7428_339	0	0.138853	528
VHL	NKRF	7428_55922	0	0.138852	529
VHL	ELK4	7428_2005	0	0.138852	530
VHL	MAP1B	7428_4131	0	0.138849	531
VHL	NHEJ1	7428_79840	0	0.138848	532
VHL	DNAJA3	7428_9093	0	0.138848	533
VHL	CLUAP1	7428_23059	0	0.138848	534
VHL	WSB2	7428_55884	0	0.138846	535
VHL	COL17A1	7428_1308	0	0.138846	536
VHL	XPD	7428_2068	0	0.138844	537
VHL	FGA	7428_2243	0	0.138841	538
VHL	BCL9	7428_607	0	0.138841	539
VHL	CDH16	7428_1014	0	0.138841	540
VHL	PTCH2	7428_8643	0	0.138839	541
VHL	DSP	7428_1832	0	0.138839	542
VHL	FNTB	7428_2342	0	0.138837	543
VHL	PRDM4	7428_11108	0	0.138837	544
VHL	FMNL1	7428_752	0	0.138836	545
VHL	L3MBTL1	7428_26013	0	0.138834	546
VHL	SCTR	7428_6344	0	0.138832	547
VHL	TRAF3	7428_7187	0	0.138831	548
VHL	VGR	7428_654	0	0.138831	549
VHL	ITIH3	7428_3699	0	0.138831	550
VHL	TBC1D8	7428_11138	0	0.13883	551
VHL	PAK7	7428_57144	0	0.138829	552
VHL	RPS2	7428_6187	0	0.138829	553
VHL	WISP1	7428_8840	0	0.138828	554
VHL	SEC14L2	7428_23541	0	0.138828	555
VHL	RTKN	7428_6242	0	0.138828	556
VHL	CCNG2	7428_901	0	0.138827	557
VHL	MYCN	7428_4613	0	0.138822	558
VHL	MOK	7428_5891	0	0.138822	559
VHL	MXD1	7428_4084	0	0.138821	560
VHL	PPIE	7428_10450	0	0.13882	561
VHL	CHN2	7428_1124	0	0.138819	562
VHL	SIRPA	7428_140885	0	0.138819	563
VHL	HNRNPA2B1	7428_3181	0	0.138818	564
VHL	2015-09-04	7428_5414	0	0.138816	565
VHL	AKAP12	7428_9590	0	0.138814	566
VHL	HRH4	7428_59340	0	0.138812	567
VHL	TAF6	7428_6878	0	0.138811	568
VHL	NCSTN	7428_23385	0	0.13881	569
VHL	MSLN	7428_10232	0	0.138809	570
VHL	CKAP4	7428_10970	0	0.138809	571
VHL	CRYAB	7428_1410	0	0.138808	572
FANCD1	PBRM1	675_55193	0	0.138808	573
VHL	CDC7	7428_8317	0	0.138807	574
VHL	TANK	7428_10010	0	0.138805	575
VHL	PTGDS	7428_5730	0	0.138805	576
VHL	GUCY2C	7428_2984	0	0.138805	577
VHL	EPAS1	7428_2034	0	0.138803	578
VHL	SIGLEC7	7428_27036	0	0.138803	579
VHL	SAE1	7428_10055	0	0.138802	580
VHL	S100A10	7428_6281	0	0.138802	581
VHL	PCHC1	7428_3872	0	0.138801	582
VHL	NCOA6	7428_23054	0	0.138798	583
VHL	CHRNA7	7428_1139	0	0.138798	584
VHL	BMP2	7428_650	0	0.138796	585
VHL	CDT1	7428_81620	0	0.138793	586
VHL	RAB32	7428_10981	0	0.138792	587
VHL	BAG4	7428_9530	0	0.138791	588
VHL	BIRC2	7428_329	0	0.138789	589
VHL	PRSS17	7428_9622	0	0.138789	590
VHL	TRAF5	7428_7188	0	0.138789	591
VHL	TCF3	7428_6929	0	0.138787	592
VHL	SST	7428_6750	0	0.138781	593
VHL	IL23R	7428_149233	0	0.138779	594
VHL	HPAFP	7428_174	0	0.138779	595
VHL	HTR3	7428_3359	0	0.138778	596
VHL	KRAS	7428_3845	0	0.138777	597
VHL	ETV4	7428_2118	0	0.138775	598
VHL	CD86	7428_942	0	0.138775	599
VHL	CMOAT	7428_1244	0	0.138775	600
VHL	PF4	7428_5196	0	0.138774	601
VHL	OK	7428_682	0	0.138773	602
VHL	IGSF8	7428_93185	0	0.138773	603
VHL	SH3GL1	7428_6455	0	0.138772	604
VHL	PLA2G16	7428_11145	0	0.138771	605
VHL	HMMR	7428_3161	0	0.138771	606
VHL	MUS81	7428_80198	0	0.13877	607
VHL	DUSP9	7428_1852	0	0.13877	608
VHL	SMARCC1	7428_6599	0	0.138768	609
VHL	SHPRH	7428_257218	0	0.138768	610
VHL	RBM10	7428_8241	0	0.138768	611
VHL	DCC	7428_1630	0	0.138767	612
VHL	TOP2A	7428_7153	0	0.138766	613
VHL	LIMS2	7428_55679	0	0.138765	614
VHL	TP53INP1	7428_94241	0	0.138764	615
VHL	HSPA2	7428_3306	0	0.138762	616
VHL	NTSR1	7428_4923	0	0.138762	617
VHL	TNFSF14	7428_8740	0	0.138761	618
VHL	DNMT3B	7428_1789	0	0.138759	619
VHL	SFPQ	7428_6421	0	0.138758	620
VHL	RFC1	7428_5981	0	0.138757	621
VHL	EPHA7	7428_2045	0	0.138757	622
VHL	GAS6	7428_2621	0	0.138756	623
VHL	RPA3	7428_6119	0	0.138754	624
VHL	SKAP2	7428_8935	0	0.138751	625
VHL	EXOSC5	7428_56915	0	0.138749	626
VHL	TMPO	7428_7112	0	0.138747	627
VHL	PIK3C2B	7428_5287	0	0.138746	628
VHL	SRPX2	7428_27286	0	0.138746	629
VHL	PAX9	7428_5083	0	0.138745	630
VHL	IKZF1	7428_10320	0	0.138745	631
VHL	GPHN	7428_10243	0	0.138744	632
VHL	RBPJ	7428_3516	0	0.138743	633
VHL	P2RY2	7428_5029	0	0.138742	634
VHL	BCAR1	7428_9564	0	0.138741	635
VHL	RORA	7428_6095	0	0.13874	636
VHL	ANP32B	7428_10541	0	0.138739	637
VHL	IGFBP2	7428_3485	0	0.138736	638
VHL	PSMA2	7428_5683	0	0.138735	639
VHL	ACTR1A	7428_10121	0	0.138733	640
VHL	MMP14	7428_4323	0	0.138732	641
VHL	COL4A2	7428_1284	0	0.138732	642
VHL	GBP2	7428_2634	0	0.138731	643
VHL	IL18R1	7428_8809	0	0.138731	644
VHL	CALR	7428_811	0	0.13873	645
VHL	PPFIBP1	7428_8496	0	0.138728	646
VHL	TRIM37	7428_4591	0	0.138727	647
VHL	LY6E	7428_4061	0	0.138726	648
VHL	TAF15	7428_8148	0	0.138725	649
VHL	EPS15	7428_2060	0	0.138724	650
VHL	PAX8	7428_7849	0	0.138722	651
VHL	ADAMTS1	7428_9510	0	0.138719	652
VHL	NR6A1	7428_2649	0	0.138715	653
VHL	TXNRD2	7428_10587	0	0.138715	654
VHL	WNT2	7428_7472	0	0.138714	655
VHL	PTPRS	7428_5802	0	0.138714	656
VHL	PKM	7428_5315	0	0.138712	657
VHL	BMP3	7428_651	0	0.138711	658
VHL	FDPS	7428_2224	0	0.138711	659
VHL	IP6K2	7428_51447	0	0.138708	660
VHL	CEACAM1	7428_634	0	0.138707	661
VHL	PIM3	7428_415116	0	0.138707	662
VHL	RAB11FIP1	7428_80223	0	0.138706	663
VHL	EIF6	7428_3692	0	0.138706	664
VHL	HOXA10	7428_3206	0	0.138706	665
VHL	KCNJ3	7428_3760	0	0.138705	666
VHL	HOXC8	7428_3224	0	0.138705	667
VHL	PKNOX1	7428_5316	0	0.138704	668
VHL	MBD1	7428_4152	0	0.138703	669
VHL	2015-09-05	7428_5413	0	0.138702	670
VHL	CAMK4	7428_814	0	0.138699	671
VHL	UBE2D3	7428_7323	0	0.138697	672
VHL	PDK1	7428_5163	0	0.138696	673
VHL	TRIM8	7428_81603	0	0.138696	674
VHL	ETV1	7428_2115	0	0.138696	675
VHL	CDKN2C	7428_1031	0	0.138695	676
VHL	RAC3	7428_5881	0	0.138695	677
VHL	PTPN18	7428_26469	0	0.138694	678
VHL	TUBB3	7428_10381	0	0.138694	679
VHL	SIX1	7428_6495	0	0.138694	680
VHL	MKNK1	7428_8569	0	0.138688	681
VHL	TCF21	7428_6943	0	0.138688	682
VHL	GALNT6	7428_11226	0	0.138687	683
VHL	RAD51AP1	7428_10635	0	0.138686	684
VHL	NAA10	7428_8260	0	0.138685	685
VHL	HEY1	7428_23462	0	0.138684	686
VHL	BTG2	7428_7832	0	0.138684	687
VHL	MEF2D	7428_4209	0	0.138684	688
VHL	BLMH	7428_642	0	0.138682	689
VHL	AXIN2	7428_8313	0	0.138682	690
VHL	MAD2L1	7428_4085	0	0.138682	691
VHL	TRAF4	7428_9618	0	0.138681	692
VHL	HIC1	7428_3090	0	0.138681	693
VHL	PLML	7428_5349	0	0.13868	694
VHL	IL15	7428_3600	0	0.138679	695
VHL	INHBB	7428_3625	0	0.138679	696
VHL	PLA2G4	7428_5321	0	0.138679	697
VHL	TPP1	7428_1200	0	0.138677	698
VHL	HYAL2	7428_8692	0	0.138676	699
VHL	EIF4EL1	7428_1977	0	0.138676	700
VHL	TNFSF10	7428_8743	0	0.138675	701
VHL	MET	7428_4233	0	0.138675	702
VHL	HOXB6	7428_3216	0	0.138674	703
VHL	PTK3A	7428_780	0	0.138672	704
VHL	ERCC3	7428_2071	0	0.138672	705
VHL	STAT4	7428_6775	0	0.138669	706
VHL	ZHX2	7428_22882	0	0.138665	707
VHL	ZEB1	7428_6935	0	0.138665	708
VHL	MAF	7428_4094	0	0.138665	709
VHL	NTF4	7428_4909	0	0.138664	710
VHL	PTGES	7428_9536	0	0.138661	711
VHL	UBE3A	7428_7337	0	0.13866	712
VHL	STMN2	7428_11075	0	0.13866	713
VHL	FGF6	7428_2251	0	0.138659	714
VHL	WNT5B	7428_81029	0	0.138656	715
VHL	CDCP1	7428_64866	0	0.138656	716
VHL	VAV2	7428_7410	0	0.138655	717
VHL	GJB1	7428_2705	0	0.138655	718
VHL	FGF3	7428_2248	0	0.138654	719
VHL	MPSL1	7428_4316	0	0.138654	720
VHL	CXADR	7428_1525	0	0.13865	721
VHL	RAB37	7428_326624	0	0.13865	722
VHL	SSBP2	7428_23635	0	0.13865	723
VHL	CD55	7428_1604	0	0.138649	724
VHL	STAT2	7428_6773	0	0.138646	725
VHL	TIMELESS	7428_8914	0	0.138645	726
VHL	TRIM29	7428_23650	0	0.138644	727
VHL	GOPC	7428_57120	0	0.138643	728
VHL	YEATS4	7428_8089	0	0.138643	729
VHL	FSCN1	7428_6624	0	0.13864	730
VHL	RPS27A	7428_6233	0	0.138638	731
VHL	SIM	7428_6493	0	0.138637	732
VHL	FABP1	7428_2168	0	0.138635	733
VHL	SPN	7428_6693	0	0.138634	734
VHL	NRP2	7428_8828	0	0.138633	735
VHL	TCEB2	7428_6923	0	0.138632	736
VHL	SAP1	7428_5660	0	0.138631	737
VHL	LGALS8	7428_3964	0	0.13863	738
VHL	VHR	7428_1845	0	0.13863	739
VHL	RPS13	7428_6207	0	0.13863	740
VHL	ZNF764	7428_92595	0	0.138628	741
VHL	MBL	7428_4153	0	0.138627	742
VHL	GALR1	7428_2587	0	0.138627	743
VHL	ALPPL2	7428_251	0	0.138625	744
VHL	IL17RB	7428_55540	0	0.138625	745
VHL	NFATC1	7428_4772	0	0.138624	746
VHL	IGFBP4	7428_3487	0	0.138624	747
VHL	LMOD1	7428_25802	0	0.138623	748
VHL	RB1CC1	7428_9821	0	0.138622	749
VHL	RAD2	7428_2237	0	0.138622	750
VHL	RRM2	7428_6241	0	0.13862	751
VHL	TRADD	7428_8717	0	0.13862	752
VHL	VRK2	7428_7444	0	0.138619	753
VHL	HNRNPH1	7428_3187	0	0.138616	754
VHL	RAET1E	7428_135250	0	0.138615	755
VHL	ADAM15	7428_8751	0	0.138614	756
VHL	VMCM	7428_7010	0	0.138613	757
VHL	VIPR1	7428_7433	0	0.138613	758
VHL	PTK8	7428_4486	0	0.138611	759
VHL	PLCB1	7428_23236	0	0.13861	760
VHL	ERN1	7428_2081	0	0.138609	761
VHL	SDYS	7428_2719	0	0.138608	762
VHL	REL	7428_5966	0	0.138608	763
VHL	NOV	7428_4856	0	0.138608	764
VHL	PTPRD	7428_5789	0	0.138607	765
VHL	ADRBK2	7428_157	0	0.138606	766
VHL	KIAA1967	7428_57805	0	0.138605	767
VHL	AURKB	7428_9212	0	0.138604	768
VHL	SGTA	7428_6449	0	0.138603	769
VHL	PTPRA	7428_5786	0	0.1386	770
VHL	OSBP2	7428_23762	0	0.1386	771
VHL	REPS2	7428_9185	0	0.138599	772
VHL	TNFRSF17	7428_608	0	0.138596	773
VHL	WWOX	7428_51741	0	0.138595	774
VHL	LMNB1	7428_4001	0	0.138595	775
VHL	FES	7428_2242	0	0.138593	776
VHL	AGTR1B	7428_185	0	0.138588	777
VHL	CASP10	7428_843	0	0.138585	778
VHL	MCF2	7428_4168	0	0.138583	779
VHL	LCCS2	7428_2065	0	0.138579	780
VHL	SAT2	7428_112483	0	0.138579	781
VHL	BRAF	7428_673	0	0.138575	782
VHL	DACH1	7428_1602	0	0.138573	783
VHL	SPARCL1	7428_8404	0	0.138573	784
VHL	TNFB	7428_4049	0	0.138573	785
VHL	SNAI1	7428_6615	0	0.13857	786
VHL	SLA2	7428_84174	0	0.138568	787
VHL	OPPG	7428_4041	0	0.138567	788
VHL	ITGA2	7428_3673	0	0.138565	789
VHL	PPARG	7428_5468	0	0.138562	790
VHL	KIAA1524	7428_57650	0	0.138559	791
VHL	CNR1	7428_1268	0	0.138558	792
VHL	CEBPA	7428_1050	0	0.138557	793
VHL	KRT5	7428_3852	0	0.138556	794
VHL	PPP2R4	7428_5524	0	0.138555	795
VHL	BRMS1L	7428_84312	0	0.138555	796
VHL	GHRH	7428_2691	0	0.138554	797
VHL	PRKCI	7428_5584	0	0.138553	798
VHL	SP3	7428_6670	0	0.138553	799
VHL	MMPL1	7428_64386	0	0.138552	800
VHL	CMA1	7428_1215	0	0.13855	801
VHL	CTBP1	7428_1487	0	0.138548	802
VHL	EGLN2	7428_112398	0	0.138547	803
VHL	FBP1	7428_2203	0	0.138546	804
VHL	PDGFC	7428_56034	0	0.138544	805
VHL	SIK3	7428_23387	0	0.138544	806
VHL	BMPR1B	7428_658	0	0.138539	807
VHL	FGG	7428_2266	0	0.138538	808
VHL	GAB1	7428_2549	0	0.138537	809
VHL	PRKCQ	7428_5588	0	0.138536	810
VHL	TPPP	7428_11076	0	0.138534	811
VHL	CTGF	7428_1490	0	0.138532	812
VHL	AIMP1	7428_9255	0	0.138528	813
VHL	HERC5	7428_51191	0	0.138526	814
VHL	TGFB3	7428_7043	0	0.138525	815
VHL	NEDD2	7428_835	0	0.138525	816
VHL	NEU1	7428_4758	0	0.138524	817
VHL	FUBP1	7428_8880	0	0.138522	818
VHL	COPS5	7428_10987	0	0.138521	819
VHL	SH3GLB1	7428_51100	0	0.138518	820
VHL	WEE1	7428_7465	0	0.138518	821
VHL	STAP2	7428_55620	0	0.138518	822
VHL	GPAA1	7428_8733	0	0.138515	823
VHL	ITGA4	7428_3676	0	0.138515	824
VHL	NURR1	7428_4929	0	0.138515	825
VHL	BUB3	7428_9184	0	0.138514	826
VHL	BCL10	7428_8915	0	0.138513	827
VHL	HLA-A	7428_3105	0	0.138511	828
VHL	CBFA2T2	7428_9139	0	0.138511	829
VHL	ILK	7428_3611	0	0.138509	830
VHL	VDR	7428_7421	0	0.138507	831
VHL	STK14A	7428_6198	0	0.138506	832
VHL	FHL1	7428_2273	0	0.138506	833
VHL	DROSHA	7428_29102	0	0.138505	834
VHL	ARNT	7428_405	0	0.138505	835
VHL	CDH5	7428_1003	0	0.138502	836
VHL	RGS2	7428_5997	0	0.138501	837
VHL	KLK2	7428_3817	0	0.1385	838
VHL	CD34	7428_947	0	0.138499	839
VHL	PRC1	7428_9055	0	0.138496	840
VHL	GRB10	7428_2887	0	0.138495	841
VHL	MTA3	7428_57504	0	0.138494	842
VHL	EPS8	7428_2059	0	0.138493	843
VHL	KHDRBS3	7428_10656	0	0.138492	844
VHL	CASP14	7428_23581	0	0.138489	845
VHL	ZBTB7A	7428_51341	0	0.138488	846
VHL	FAS1	7428_355	0	0.138487	847
VHL	GAB2	7428_9846	0	0.138485	848
VHL	THOC1	7428_9984	0	0.138483	849
VHL	IMPDH2	7428_3615	0	0.13848	850
VHL	PCNA	7428_5111	0	0.138479	851
VHL	SMARCA5	7428_8467	0	0.138478	852
VHL	TGIF1	7428_7050	0	0.138478	853
VHL	POR	7428_5447	0	0.138474	854
VHL	ADCY6	7428_112	0	0.138473	855
VHL	HLA-DRA	7428_3122	0	0.138473	856
VHL	PTPN2	7428_5771	0	0.138472	857
VHL	RPL28	7428_6158	0	0.138471	858
VHL	CD38	7428_952	0	0.138471	859
VHL	IRF8	7428_3394	0	0.13847	860
VHL	PPAP2B	7428_8613	0	0.138469	861
VHL	HSP90AB1	7428_3326	0	0.138469	862
VHL	IL2RB	7428_3560	0	0.138468	863
VHL	JAG1	7428_182	0	0.138468	864
VHL	RPL11	7428_6135	0	0.138466	865
VHL	RTN4	7428_57142	0	0.138465	866
VHL	PPARD	7428_5467	0	0.138464	867
VHL	DCUN1D1	7428_54165	0	0.138464	868
VHL	MMP9	7428_4318	0	0.138464	869
VHL	MCAM	7428_4162	0	0.138462	870
VHL	RBBP9	7428_10741	0	0.138459	871
VHL	AGAP2	7428_116986	0	0.138458	872
VHL	MRAS	7428_22808	0	0.138457	873
VHL	IFNAR1	7428_3454	0	0.138457	874
VHL	RAP1GDS1	7428_5910	0	0.13845	875
VHL	COPS6	7428_10980	0	0.13845	876
VHL	RIEG1	7428_5308	0	0.138448	877
VHL	IL9R	7428_3581	0	0.138446	878
VHL	ASIC3	7428_9311	0	0.13844	879
VHL	PTPN3	7428_5774	0	0.13844	880
VHL	CD99	7428_4267	0	0.138436	881
VHL	ALCAM	7428_214	0	0.138435	882
VHL	SLC25A6	7428_293	0	0.138435	883
VHL	LIMS1	7428_3987	0	0.138434	884
VHL	SLAMF1	7428_6504	0	0.138434	885
VHL	AFF4	7428_27125	0	0.138433	886
VHL	MERTK	7428_10461	0	0.138431	887
VHL	NFKBIB	7428_4793	0	0.13843	888
VHL	CA9	7428_768	0	0.138427	889
VHL	SYP	7428_6855	0	0.138425	890
VHL	TRIP2	7428_5469	0	0.138424	891
VHL	PDLIM5	7428_10611	0	0.138418	892
VHL	TGFBR2	7428_7048	0	0.138417	893
VHL	ANTXR1	7428_84168	0	0.138415	894
VHL	STAT5B	7428_6777	0	0.138414	895
VHL	GATA5	7428_140628	0	0.138412	896
VHL	SPDEF	7428_25803	0	0.13841	897
VHL	RPLP0	7428_6175	0	0.138409	898
VHL	PPP2R2A	7428_5520	0	0.138409	899
VHL	TNKS	7428_8658	0	0.138407	900
VHL	ILF3	7428_3609	0	0.138406	901
VHL	NACA	7428_4666	0	0.138405	902
VHL	PTK6	7428_5753	0	0.1384	903
VHL	SEMG2	7428_6407	0	0.138399	904
VHL	IL6ST	7428_3572	0	0.138396	905
VHL	SELP	7428_6403	0	0.138395	906
VHL	GP1BA	7428_2811	0	0.138395	907
VHL	RPL18A	7428_6142	0	0.138393	908
VHL	EPHT2	7428_2047	0	0.138391	909
VHL	CRHR2	7428_1395	0	0.138391	910
VHL	CGM1	7428_1084	0	0.138391	911
VHL	OB	7428_3952	0	0.13839	912
VHL	XRCC4	7428_7518	0	0.138389	913
VHL	ANXA7	7428_310	0	0.138388	914
VHL	ETV6	7428_2120	0	0.138387	915
VHL	FBXO11	7428_80204	0	0.138387	916
VHL	UXT	7428_8409	0	0.138387	917
VHL	TP73	7428_7161	0	0.138386	918
VHL	MPP6	7428_51678	0	0.138385	919
VHL	PFM1	7428_4488	0	0.138384	920
VHL	MYL9	7428_10398	0	0.138377	921
VHL	GTF2A1	7428_2957	0	0.138377	922
VHL	SERPINA8	7428_183	0	0.138376	923
VHL	MARK2	7428_2011	0	0.138375	924
VHL	MC4R	7428_4160	0	0.138372	925
VHL	GPLD1	7428_2822	0	0.138372	926
VHL	TNRC8	7428_8573	0	0.138371	927
VHL	STX1A	7428_6804	0	0.13837	928
VHL	PRKMK7	7428_5609	0	0.138368	929
VHL	HRAS	7428_3265	0	0.138366	930
VHL	HOXB4	7428_3214	0	0.138365	931
VHL	PBT	7428_3815	0	0.138365	932
VHL	DNM2	7428_1785	0	0.138365	933
VHL	CLU	7428_1191	0	0.138363	934
VHL	HOXD4	7428_3233	0	0.138362	935
VHL	POLB	7428_5423	0	0.138361	936
VHL	MAP4K4	7428_9448	0	0.13835	937
VHL	CFL1	7428_1072	0	0.138347	938
VHL	ITGB3	7428_3690	0	0.138346	939
VHL	MAPTL	7428_4137	0	0.138341	940
VHL	RPS3A	7428_6189	0	0.138341	941
VHL	PPP1R1B	7428_84152	0	0.138341	942
VHL	CPNE1	7428_8904	0	0.138337	943
VHL	FBXW7	7428_55294	0	0.138337	944
VHL	HSCR	7428_1910	0	0.138335	945
VHL	WIPI1	7428_55062	0	0.138334	946
VHL	TYRO10	7428_4921	0	0.138334	947
VHL	ABI1	7428_10006	0	0.138331	948
VHL	CASP1	7428_834	0	0.138331	949
VHL	MAD1L1	7428_8379	0	0.13833	950
VHL	NOTCH4	7428_4855	0	0.138328	951
VHL	IFNGT1	7428_3460	0	0.138328	952
VHL	PIK3CB	7428_5291	0	0.138325	953
VHL	MX1	7428_4599	0	0.138325	954
VHL	TRA2B	7428_6434	0	0.138321	955
VHL	TRIB3	7428_57761	0	0.138321	956
VHL	IGFBP3	7428_3486	0	0.13832	957
VHL	ERF	7428_2077	0	0.13832	958
VHL	VTN	7428_7448	0	0.138319	959
VHL	PTPN7	7428_5778	0	0.138317	960
VHL	SND1	7428_27044	0	0.138316	961
VHL	BCL4	7428_602	0	0.138315	962
VHL	CTSB	7428_1508	0	0.138315	963
VHL	NFKB1	7428_4790	0	0.138315	964
VHL	MSH2	7428_4436	0	0.138314	965
VHL	APPBP2	7428_10513	0	0.138314	966
VHL	FHL2	7428_2274	0	0.138313	967
VHL	ABCG5	7428_64240	0	0.138309	968
VHL	C1QTNF5	7428_114902	0	0.138309	969
VHL	CENPH	7428_64946	0	0.138309	970
VHL	CXCR6	7428_10663	0	0.138309	971
VHL	LGCR	7428_2131	0	0.138309	972
VHL	EXT2	7428_2132	0	0.138309	973
VHL	GOT1	7428_2805	0	0.138309	974
VHL	KIF2C	7428_11004	0	0.138309	975
VHL	MAT2A	7428_4144	0	0.138309	976
VHL	ODC1	7428_4953	0	0.138309	977
VHL	PES1	7428_23481	0	0.138309	978
VHL	STX16	7428_8675	0	0.138309	979
VHL	UTS2	7428_10911	0	0.138309	980
VHL	POU1F1	7428_5449	0	0.138309	981
VHL	CXCR4	7428_7852	0	0.138308	982
VHL	NCKIPSD	7428_51517	0	0.138308	983
VHL	RGS7	7428_6000	0	0.138307	984
VHL	TFE3	7428_7030	0	0.138306	985
VHL	ERK	7428_2048	0	0.138305	986
VHL	CDKN1	7428_1026	0	0.138304	987
VHL	KNS1	7428_3799	0	0.138302	988
VHL	TBXA2R	7428_6915	0	0.138298	989
VHL	GHR	7428_2690	0	0.138295	990
VHL	SYK	7428_6850	0	0.138292	991
VHL	PPP1R13L	7428_10848	0	0.138292	992
VHL	MCM5	7428_4174	0	0.138291	993
VHL	RAP1GN1	7428_397	0	0.138288	994
VHL	DAB2	7428_1601	0	0.138285	995
VHL	CDK4	7428_1019	0	0.138284	996
VHL	SKIL	7428_6498	0	0.138283	997
VHL	TUBA1A	7428_7846	0	0.138282	998
VHL	CDC42	7428_998	0	0.138281	999
VHL	TAK1	7428_6885	0	0.138281	1000
VHL	IRS4	7428_8471	0	0.138281	1001
VHL	NDRG1	7428_10397	0	0.138279	1002
VHL	CCND2	7428_894	0	0.138279	1003
VHL	NR1H4	7428_9971	0	0.138276	1004
VHL	SPARC	7428_6678	0	0.138276	1005
VHL	BDKRB2	7428_624	0	0.138274	1006
VHL	CBL	7428_867	0	0.138274	1007
VHL	IRS1	7428_3667	0	0.138272	1008
VHL	KGFR	7428_2263	0	0.138272	1009
VHL	KHDRBS1	7428_10657	0	0.138271	1010
VHL	RCH1	7428_3838	0	0.138271	1011
VHL	YES1	7428_7525	0	0.13827	1012
VHL	TOPORS	7428_10210	0	0.13827	1013
VHL	FGF2	7428_2247	0	0.13827	1014
VHL	LQT2	7428_3757	0	0.138269	1015
VHL	E2F5	7428_1875	0	0.138268	1016
VHL	FOXM1	7428_2305	0	0.138268	1017
VHL	PAPPA	7428_5069	0	0.138268	1018
VHL	SMAD9	7428_4093	0	0.138267	1019
VHL	ROBO1	7428_6091	0	0.138261	1020
VHL	FSGS1	7428_81	0	0.13826	1021
VHL	MATK	7428_4145	0	0.13826	1022
VHL	MAPK10	7428_5602	0	0.138259	1023
VHL	CBLC	7428_23624	0	0.138258	1024
VHL	SH2D3C	7428_10044	0	0.138256	1025
VHL	CCL3	7428_6348	0	0.138256	1026
VHL	TLR2	7428_7097	0	0.138255	1027
VHL	DHLAG	7428_972	0	0.138255	1028
VHL	RAC2	7428_5880	0	0.138254	1029
VHL	PER3	7428_8863	0	0.138254	1030
VHL	CD28	7428_940	0	0.138253	1031
VHL	TXREB	7428_468	0	0.138252	1032
VHL	ING4	7428_51147	0	0.138252	1033
VHL	TXN	7428_7295	0	0.138252	1034
VHL	ITGB5	7428_3693	0	0.13825	1035
VHL	JUP	7428_3728	0	0.138243	1036
VHL	ACTN1	7428_87	0	0.13824	1037
VHL	PRMT5	7428_10419	0	0.138239	1038
VHL	ARF1	7428_375	0	0.138238	1039
VHL	PGR	7428_5241	0	0.138235	1040
VHL	VCAM1	7428_7412	0	0.138235	1041
VHL	TCF7L2	7428_6934	0	0.138233	1042
VHL	TOP2B	7428_7155	0	0.13823	1043
VHL	TADA3	7428_10474	0	0.138229	1044
VHL	KLF5	7428_688	0	0.138228	1045
VHL	ADAM12	7428_8038	0	0.138227	1046
VHL	ELN	7428_2006	0	0.138223	1047
VHL	SCA14	7428_5582	0	0.138223	1048
VHL	GKN2	7428_200504	0	0.138221	1049
VHL	TSC22D1	7428_8848	0	0.138221	1050
VHL	INPPL1	7428_3636	0	0.138218	1051
VHL	TDP2	7428_51567	0	0.138216	1052
VHL	GSTM2	7428_2946	0	0.138216	1053
VHL	ITGB4	7428_3691	0	0.13821	1054
VHL	NMT1	7428_4836	0	0.138205	1055
VHL	MAP4K1	7428_11184	0	0.138201	1056
VHL	KRT10	7428_3858	0	0.138197	1057
VHL	WRN	7428_7486	0	0.138194	1058
VHL	PORCN	7428_64840	0	0.138186	1059
VHL	GNAI1	7428_2770	0	0.138185	1060
VHL	MRX46	7428_9459	0	0.138179	1061
VHL	CCNH	7428_902	0	0.138174	1062
VHL	CFLAR	7428_8837	0	0.138172	1063
VHL	SKP2	7428_6502	0	0.138171	1064
VHL	CD19	7428_930	0	0.138169	1065
VHL	SDCBP	7428_6386	0	0.138164	1066
VHL	STK11	7428_6794	0	0.138162	1067
VHL	SNIP1	7428_79753	0	0.138159	1068
VHL	MTA1	7428_9112	0	0.13815	1069
VHL	PLD2	7428_5338	0	0.138149	1070
VHL	FOXO4	7428_4303	0	0.138148	1071
VHL	PRNP	7428_5621	0	0.138145	1072
VHL	MPP3	7428_4356	0	0.138133	1073
VHL	SNW1	7428_22938	0	0.138133	1074
VHL	CCNE	7428_898	0	0.13813	1075
VHL	COL1A1	7428_1277	0	0.138118	1076
VHL	RALBP1	7428_10928	0	0.138113	1077
VHL	GRN	7428_2896	0	0.138112	1078
VHL	ITK	7428_3702	0	0.138112	1079
VHL	MEF2A	7428_4205	0	0.138111	1080
VHL	PELP1	7428_27043	0	0.138102	1081
VHL	GSN	7428_2934	0	0.138097	1082
VHL	RIPK1	7428_8737	0	0.138096	1083
VHL	MYB	7428_4602	0	0.138094	1084
VHL	F11R	7428_50848	0	0.13809	1085
VHL	SSTR3	7428_6753	0	0.138087	1086
VHL	RAN	7428_5901	0	0.138084	1087
VHL	SMARCE1	7428_6605	0	0.138081	1088
VHL	ITGA5	7428_3678	0	0.138075	1089
VHL	LEPR	7428_3953	0	0.138068	1090
VHL	HDAC4	7428_9759	0	0.138063	1091
VHL	HGF	7428_3082	0	0.138054	1092
VHL	CAMKA	7428_815	0	0.138049	1093
VHL	MEN1	7428_4221	0	0.138041	1094
VHL	NFATC2	7428_4773	0	0.138036	1095
VHL	BCR	7428_613	0	0.13803	1096
VHL	NRP1	7428_8829	0	0.138019	1097
VHL	CSNK1A1	7428_1452	0	0.138016	1098
VHL	PPP2R1B	7428_5519	0	0.138001	1099
VHL	RAP1A	7428_5906	0	0.137999	1100
VHL	PPP1R12A	7428_4659	0	0.137996	1101
VHL	MIC4	7428_960	0	0.137994	1102
VHL	RECA	7428_5888	0	0.137976	1103
VHL	TFAP2A	7428_7020	0	0.137961	1104
VHL	ROR2	7428_4920	0	0.137957	1105
VHL	IMD1	7428_695	0	0.137949	1106
VHL	POU2F1	7428_5451	0	0.137948	1107
VHL	CASP7	7428_840	0	0.137923	1108
VHL	PTPN1	7428_5770	0	0.137922	1109
VHL	MAPK14	7428_1432	0	0.137922	1110
VHL	CDC25A	7428_993	0	0.137917	1111
VHL	DBI	7428_1622	0	0.137917	1112
VHL	GSR	7428_2936	0	0.137917	1113
VHL	IL17RA	7428_23765	0	0.137917	1114
VHL	MYLIP	7428_29116	0	0.137917	1115
VHL	TXNDC11	7428_51061	0	0.137917	1116
VHL	SRF	7428_6722	0	0.137917	1117
VHL	MICB	7428_4277	0	0.137916	1118
VHL	NGFR	7428_4804	0	0.137912	1119
VHL	MYC	7428_4609	0	0.137911	1120
VHL	ESR2	7428_2100	0	0.137899	1121
VHL	FASLG	7428_356	0	0.137887	1122
VHL	MOX44	7428_963	0	0.137887	1123
VHL	PDGFR	7428_5159	0	0.137882	1124
VHL	PRKCB2	7428_5579	0	0.137878	1125
VHL	PAK1	7428_5058	0	0.137877	1126
VHL	KPNB1	7428_3837	0	0.137875	1127
VHL	CHUK	7428_1147	0	0.137874	1128
VHL	CSNK2B	7428_1460	0	0.137874	1129
BLM	MUC16	641_94025	0	0.137216	1130
CACNL1A1	PBRM1	775_55193	0	0.131009	1131
APOB	PBRM1	338_55193	0	0.129354	1132
BAP1	SEDC	8314_1280	0	0.128167	1133

## Sheet: LGG
gene_A	gene_B	pair	tag (positive SL or candidate SL)	predicted f value	Ranking position		tag =1 indicate positive SL pairs
RAD54B	PARP1	25788_142	1	0.721469	1		tag =0 indicate candidate SL pairs
ATM	PARP1	472_142	1	0.721469	2
PARP1	BRCA1	142_672	1	0.721469	3
KRAS	IREB2	3845_3658	1	0.640333	4
KRAS	DOCK3	3845_1795	1	0.640298	5
KRAS	PKNOX1	3845_5316	1	0.640219	6
KRAS	ZNF764	3845_92595	1	0.640218	7
KRAS	VDAC2	3845_7417	1	0.640213	8
KRAS	SNRPF	3845_6636	1	0.64015	9
KRAS	TTC27	3845_55622	1	0.639805	10
KRAS	TBC1D8	3845_11138	1	0.63973	11
MUS81	BRAF	80198_673	1	0.639672	12
KRAS	THOC1	3845_9984	1	0.639573	13
KRAS	PPP2CB	3845_5516	1	0.639491	14
KRAS	KDM5B	3845_10765	1	0.639332	15
KRAS	RPL18A	3845_6142	1	0.639134	16
KRAS	ANAPC10	3845_10393	1	0.639098	17
KRAS	SFPQ	3845_6421	1	0.638991	18
KRAS	HOXD4	3845_3233	1	0.638972	19
KRAS	PIK3CB	3845_5291	1	0.63878	20
KRAS	USP10	3845_9100	1	0.638775	21
KRAS	METAP2	3845_10988	1	0.638749	22
KRAS	NUP98	3845_4928	1	0.638133	23
KRAS	ADAM10	3845_102	1	0.637872	24
STK3	KRAS	6788_3845	1	0.637587	25
KRAS	PTPN13	3845_5783	1	0.637445	26
TOP2A	KRAS	7153_3845	1	0.636239	27
KRAS	DNM2	3845_1785	1	0.6362	28
KRAS	NONO	3845_4841	1	0.636147	29
TBK1	KRAS	29110_3845	1	0.635999	30
ATR	KRAS	545_3845	1	0.635291	31
NRAS	BRAF	4893_673	1	0.634984	32
MUS81	XIAP	80198_331	1	0.634934	33
KRAS	PLK1	3845_5347	1	0.634148	34
KRAS	CDK12	3845_51755	1	0.63243	35
KRAS	TAF1	3845_6872	1	0.629081	36
KRAS	SVIL	3845_6840	1	0.627445	37
BLM	XIAP	641_331	1	0.6257	38
PTEN	TXNDC11	5728_51061	1	0.623291	39
RRM1	CHEK1	6240_1111	1	0.621591	40
MUS81	CCT7	80198_10574	1	0.619966	41
MIER1	PIK3CA	57708_5290	1	0.619493	42
ATM	PRKDC	472_5591	1	0.619158	43
PTEN	ENO2	5728_2026	1	0.618001	44
PTEN	PSMB2	5728_5690	1	0.616566	45
PTEN	TRIM8	5728_81603	1	0.616526	46
PTEN	POLM	5728_27434	1	0.616485	47
PTEN	SLC25A6	5728_293	1	0.615666	48
NLK	PTEN	51701_5728	1	0.615188	49
PTEN	PKMYT1	5728_9088	1	0.615144	50
PTEN	TUBA1A	5728_7846	1	0.615069	51
PTEN	EIF4A1	5728_1973	1	0.614935	52
PTEN	OSBP2	5728_23762	1	0.614178	53
PTEN	SUV39H1	5728_6839	1	0.614006	54
PTEN	MXD1	5728_4084	1	0.613586	55
PTEN	TRIM24	5728_8805	1	0.613078	56
PTEN	PARP1	5728_142	1	0.612487	57
PIK3CA	CDK2	5290_1017	1	0.612305	58
PTEN	MTOR	5728_2475	1	0.611161	59
PTEN	IRS1	5728_3667	1	0.610034	60
RB1	VDAC2	5925_7417	1	0.607925	61
TOP2A	RB1	7153_5925	1	0.606145	62
PIK3CA	CDK1	5290_983	1	0.599957	63
EGFR	PARP1	1956_142	1	0.59212	64
AKT1	EGFR	207_1956	1	0.591701	65
RB1	TP53	5925_7157	1	0.530017	66
BRCA1	TP53	672_7157	1	0.522586	67
MET	TP53	4233_7157	1	0.520526	68
PLK1	TP53	5347_7157	1	0.520432	69
CHEK1	TP53	1111_7157	1	0.520337	70
ATM	TP53	472_7157	1	0.520266	71
ATR	TP53	545_7157	1	0.520118	72
TP53	ARHGEF2	7157_9181	1	0.520048	73
TP53	PAK3	7157_5063	1	0.520039	74
TP53	SGK2	7157_10110	1	0.519924	75
TP53	VDAC2	7157_7417	1	0.519888	76
BCOR	PIK3CA	54880_5290	0	0.167738	77
NF1	OBSCN	4763_84033	0	0.166086	78
PIK3CA	SNF2L4	5290_6597	0	0.16212	79
ACC	TAN1	31_4851	0	0.158842	80
TAN1	TNXB2	4851_7148	0	0.157882	81
COL6A3	TAN1	1293_4851	0	0.157878	82
LAMNA	TAN1	3909_4851	0	0.157269	83
TAN1	NOTCH4	4851_4855	0	0.157219	84
C1orf4	PTEN	8289_5728	0	0.156628	85
C1orf4	OBSCN	8289_84033	0	0.147799	86
RAD54	OBSCN	546_84033	0	0.147272	87
TAN1	TTN	4851_7273	0	0.138224	88
C1orf4	EGFR	8289_1956	0	0.13439	89
SBMA	TP53	367_7157	0	0.0928561	90
TP53	EP300	7157_2033	0	0.0917489	91
TP53	CSNK2A1	7157_1457	0	0.0896433	92
TP53	SMAD3	7157_4088	0	0.0867349	93
TP53	ESR1	7157_2099	0	0.0857957	94
TP53	CDK1	7157_983	0	0.0850673	95
TP53	PRKM2	7157_5594	0	0.0847083	96
TP53	VIM	7157_7431	0	0.0839006	97
TP53	TGFBR1	7157_7046	0	0.083881	98
TP53	ABL1	7157_25	0	0.0835611	99
TP53	AKT1	7157_207	0	0.0834748	100
TP53	RAF1	7157_5894	0	0.0828914	101
TP53	RAC1	7157_5879	0	0.0827658	102
TP53	FN1	7157_2335	0	0.0827559	103
TP53	STAT3	7157_6774	0	0.0827405	104
TP53	FYN	7157_2534	0	0.0826126	105
TP53	ZBTB16	7157_7704	0	0.0824394	106
TP53	APP	7157_351	0	0.0823527	107
TP53	YWHAZ	7157_7534	0	0.082301	108
TP53	RELA	7157_5970	0	0.0822674	109
TP53	TPD52L1	7157_7164	0	0.0822663	110
TP53	INSR	7157_3643	0	0.082234	111
TP53	GNB2L1	7157_10399	0	0.0820988	112
TP53	SMURF2	7157_64750	0	0.0818926	113
PLCG1	TP53	5335_7157	0	0.0818765	114
PRKDC	TP53	5591_7157	0	0.0818374	115
TP53	PRKM3	7157_5595	0	0.0817895	116
TP53	TARBP2	7157_6895	0	0.0816703	117
TP53	CSK	7157_1445	0	0.0815163	118
TP53	FAS1	7157_355	0	0.081452	119
RET	TP53	5979_7157	0	0.0814372	120
HDAC2	TP53	3066_7157	0	0.0814202	121
TP53	SHC1	7157_6464	0	0.0813815	122
TP53	PTCH1	7157_5727	0	0.0812715	123
TP53	TUBB	7157_203068	0	0.0812694	124
TP53	MSK12	7157_3688	0	0.0812687	125
DCC	TP53	1630_7157	0	0.0812631	126
TP53	STAT1	7157_6772	0	0.0812437	127
SVIL	TP53	6840_7157	0	0.0812317	128
TP53	CEBPB	7157_1051	0	0.0812016	129
TP53	CTBP1	7157_1487	0	0.0811708	130
TP53	NOS1	7157_4842	0	0.0811689	131
KDR	TP53	3791_7157	0	0.0811614	132
TP53	CUX1	7157_1523	0	0.081132	133
TP53	MAGED1	7157_9500	0	0.0811289	134
PBRM1	TP53	55193_7157	0	0.0811278	135
TP53	TSHR	7157_7253	0	0.0810712	136
DSP	TP53	1832_7157	0	0.0810235	137
HGF	TP53	3082_7157	0	0.0810197	138
TP53	EZR	7157_7430	0	0.0810073	139
TP53	CDK2	7157_1017	0	0.0809935	140
IQGAP1	TP53	8826_7157	0	0.0809911	141
TP53	PML	7157_5371	0	0.0809821	142
TP53	RXRA	7157_6256	0	0.0809782	143
TP53	CBX5	7157_23468	0	0.0809604	144
SETD2	TP53	29072_7157	0	0.0809584	145
TP53	TYK2	7157_7297	0	0.0809348	146
G17P1	TP53	1655_7157	0	0.0809345	147
TP53	NCOA1	7157_8648	0	0.0809246	148
TP53	PARP1	7157_142	0	0.0809072	149
TP53	PRKM8	7157_5599	0	0.080905	150
PTPRZ	TP53	5803_7157	0	0.0808681	151
ASAP1	TP53	50807_7157	0	0.0808603	152
TP53	NFKB1	7157_4790	0	0.080856	153
PTPRH	TP53	5794_7157	0	0.0808477	154
TP53	SNCA	7157_6622	0	0.0808471	155
TP53	SRF	7157_6722	0	0.0808421	156
ESR2	TP53	2100_7157	0	0.0808411	157
TP53	SYK	7157_6850	0	0.0808386	158
E4F1	TP53	1877_7157	0	0.0808372	159
TP53	HSF1	7157_3297	0	0.0808086	160
TP53	TRIO	7157_7204	0	0.0807795	161
LRP1B	TP53	53353_7157	0	0.0807757	162
TP53	UVO	7157_999	0	0.0807697	163
TJP1	TP53	7082_7157	0	0.0807303	164
TP53	IMD1	7157_695	0	0.0807288	165
TP53	DNM2	7157_1785	0	0.0807257	166
SYNE1	TP53	23345_7157	0	0.0807173	167
PBT	TP53	3815_7157	0	0.0807136	168
GLUD1	TP53	2746_7157	0	0.0807107	169
TP53	TTK	7157_7272	0	0.0807097	170
TP53	GNAI1	7157_2770	0	0.0807089	171
TP53	KAL2	7157_2260	0	0.0807088	172
TP53	DAXX	7157_1616	0	0.0807033	173
TP53	TSG10	7157_7251	0	0.0806911	174
TP53	PLSCR1	7157_5359	0	0.0806868	175
TP53	PAK1	7157_5058	0	0.0806801	176
TP53	ARHGEF11	7157_9826	0	0.0806734	177
TP53	CCND1	7157_595	0	0.0806733	178
HK1	TP53	3098_7157	0	0.0806671	179
TP53	MLLT4	7157_4301	0	0.0806538	180
TP53	VWF	7157_7450	0	0.0806523	181
RREB1	TP53	6239_7157	0	0.0806515	182
FAT1	TP53	2195_7157	0	0.0806498	183
NOX4	TP53	50507_7157	0	0.0806488	184
MAP1B	TP53	4131_7157	0	0.0806389	185
TP53	DYNLL1	7157_8655	0	0.0806317	186
TP53	SPP1	7157_6696	0	0.0806227	187
TP53	XPO1	7157_7514	0	0.0806162	188
TP53	CDKN1B	7157_1027	0	0.0806062	189
ARHGAP26	TP53	23092_7157	0	0.0806019	190
TP53	GAB2	7157_9846	0	0.0805975	191
TP53	ING1	7157_3621	0	0.0805945	192
TIAM1	TP53	7074_7157	0	0.0805925	193
TP53	GRB10	7157_2887	0	0.080589	194
NEO1	TP53	4756_7157	0	0.0805717	195
TP53	AXL	7157_558	0	0.0805712	196
TP53	USP7	7157_7874	0	0.0805705	197
TP53	RBTNL1	7157_4005	0	0.0805653	198
RUNX1T1	TP53	862_7157	0	0.080559	199
TP53	SKIL	7157_6498	0	0.0805535	200
TP53	YY1	7157_7528	0	0.0805484	201
TP53	SHBG	7157_6462	0	0.0805466	202
TP53	PPARG	7157_5468	0	0.0805443	203
TP53	JAK3	7157_3718	0	0.0805422	204
MRX46	TP53	9459_7157	0	0.0805394	205
TP53	SDC1	7157_6382	0	0.0805385	206
TP53	RCH1	7157_3838	0	0.0805334	207
TP53	CDK4	7157_1019	0	0.0805331	208
TP53	HDAC3	7157_8841	0	0.0805273	209
TP53	SSTR2	7157_6752	0	0.0805269	210
TP53	SKI	7157_6497	0	0.0805242	211
TP53	CF	7157_1080	0	0.0805241	212
TP53	PRMT5	7157_10419	0	0.0805232	213
TP53	CTLA4	7157_1493	0	0.0805228	214
TP53	STRAP	7157_11171	0	0.0805156	215
IL16	TP53	3603_7157	0	0.0805109	216
TP53	CBLB	7157_868	0	0.0805088	217
PABPC2	TP53	26986_7157	0	0.0805038	218
TP53	NRAS	7157_4893	0	0.0805031	219
TP53	DCN	7157_1634	0	0.0805022	220
NOS2	TP53	4843_7157	0	0.0804999	221
NOS3	TP53	4846_7157	0	0.0804997	222
TP53	FANCC	7157_2176	0	0.0804951	223
TP53	SS18	7157_6760	0	0.0804888	224
TP53	NCOA3	7157_8202	0	0.0804843	225
TP53	RBM14	7157_10432	0	0.0804749	226
TP53	ZMYM2	7157_7750	0	0.0804727	227
TP53	TRRAP	7157_8295	0	0.0804651	228
RXRG	TP53	6258_7157	0	0.0804639	229
MTOR	TP53	2475_7157	0	0.0804622	230
TP53	POU1F1	7157_5449	0	0.0804619	231
TP53	ROCK1	7157_6093	0	0.0804578	232
TP53	TYRO10	7157_4921	0	0.0804521	233
TP53	VEGFA	7157_7422	0	0.0804513	234
TP53	PTGES2	7157_80142	0	0.08045	235
TP53	PAEP	7157_5047	0	0.08045	236
TP53	TPR	7157_7175	0	0.0804498	237
TP53	CXCR4	7157_7852	0	0.0804435	238
TP53	CIITA	7157_4261	0	0.0804431	239
TP53	CFL1	7157_1072	0	0.0804422	240
TP53	NGFR	7157_4804	0	0.0804415	241
TP53	ERK	7157_2048	0	0.0804409	242
TP53	CDC25A	7157_993	0	0.0804402	243
TP53	RBPJ	7157_3516	0	0.0804398	244
TP53	M17S1	7157_2319	0	0.0804383	245
TP53	TNRC8	7157_8573	0	0.0804345	246
TP53	VIL1	7157_7429	0	0.0804341	247
TP53	IKZF3	7157_22806	0	0.0804321	248
NCOR1	TP53	9611_7157	0	0.0804252	249
KCNB1	TP53	3745_7157	0	0.0804248	250
TP53	CREB1	7157_1385	0	0.0804244	251
TP53	SFN	7157_2810	0	0.080424	252
TP53	SH2B3	7157_10019	0	0.080424	253
TP53	BAX	7157_581	0	0.0804228	254
TP53	EPHB6	7157_2051	0	0.0804225	255
TP53	CHD4	7157_1108	0	0.0804223	256
TP53	CTSB	7157_1508	0	0.0804183	257
TP53	CDKN3	7157_1033	0	0.0804183	258
TP53	PSMC3	7157_5702	0	0.0804178	259
TP53	PPM1B	7157_5495	0	0.0804175	260
TP53	MTCP1	7157_4515	0	0.0804154	261
TP53	RRAS	7157_6237	0	0.0804151	262
TP53	SEMG2	7157_6407	0	0.0804133	263
TP53	DDC	7157_1644	0	0.0804125	264
TP53	SIAH1	7157_6477	0	0.0804119	265
TP53	KLC1	7157_3831	0	0.0804063	266
TP53	XRCC5	7157_7520	0	0.0804052	267
TP53	MT-CO2	7157_4513	0	0.0804046	268
TP53	E2F1	7157_1869	0	0.080404	269
TP53	WNK1	7157_65125	0	0.0804009	270
TP53	CTNNA3	7157_29119	0	0.0804008	271
TP53	UBE4B	7157_10277	0	0.080399	272
TP53	CASP1	7157_834	0	0.0803972	273
TP53	RFXANK	7157_8625	0	0.0803968	274
TP53	LAMA4	7157_3910	0	0.0803967	275
ROS1	TP53	6098_7157	0	0.0803914	276
TP53	RBBP4	7157_5928	0	0.0803908	277
TP53	ACVRLK2	7157_90	0	0.0803899	278
TP53	MDM4	7157_4194	0	0.0803896	279
TP53	TRBF1	7157_7013	0	0.0803869	280
TP53	RTN4	7157_57142	0	0.0803859	281
TP53	PIAS3	7157_10401	0	0.0803846	282
TP53	MCM7	7157_4176	0	0.0803833	283
PIK3CG	TP53	5294_7157	0	0.0803802	284
MDR1	TP53	5243_7157	0	0.0803801	285
TP53	PSG2	7157_5670	0	0.0803801	286
RFWD2	TP53	64326_7157	0	0.0803795	287
TP53	BCAR1	7157_9564	0	0.0803778	288
TP53	GNAS	7157_2778	0	0.0803776	289
TP53	CDKN2C	7157_1031	0	0.0803753	290
EDAR	TP53	10913_7157	0	0.0803751	291
TP53	ITGB3	7157_3690	0	0.0803733	292
TP53	LPC2D	7157_302	0	0.080372	293
TP53	NEU1	7157_4758	0	0.0803703	294
TP53	VCP	7157_7415	0	0.0803695	295
TP53	NONO	7157_4841	0	0.0803695	296
TP53	DCTN1	7157_1639	0	0.0803684	297
TP53	TTC27	7157_55622	0	0.0803665	298
TP53	TNFRSF13B	7157_23495	0	0.0803649	299
TP53	DLGAP5	7157_9787	0	0.0803645	300
TP53	TRAF7	7157_84231	0	0.0803625	301
TP53	BTRC	7157_8945	0	0.0803616	302
TP53	SERPING1	7157_710	0	0.0803613	303
TP53	KIF1B	7157_23095	0	0.0803609	304
TP53	INHBA	7157_3624	0	0.0803587	305
TP53	FGFR3	7157_2261	0	0.0803576	306
TP53	PDGFC	7157_56034	0	0.0803552	307
TP53	PDGFA	7157_5154	0	0.0803518	308
TP53	PRSM1	7157_5119	0	0.0803447	309
TP53	NFKB2	7157_4791	0	0.0803432	310
TP53	AXIN1	7157_8312	0	0.0803413	311
TP53	NRD1	7157_4898	0	0.0803411	312
TP53	CD4	7157_920	0	0.0803404	313
TP53	MCPH3	7157_55755	0	0.0803391	314
RB1CC1	TP53	9821_7157	0	0.0803347	315
TP53	GPLD1	7157_2822	0	0.0803338	316
TP53	TLR1	7157_7096	0	0.0803323	317
TP53	MME	7157_4311	0	0.0803287	318
TP53	RALA	7157_5898	0	0.0803273	319
TP53	VRF	7157_7423	0	0.0803266	320
TP53	PDGFD	7157_80310	0	0.0803234	321
TP53	THBS1	7157_7057	0	0.080322	322
TP53	FGF6	7157_2251	0	0.0803209	323
TP53	EPHA2	7157_1969	0	0.0803202	324
TP53	SIVA1	7157_10572	0	0.0803177	325
TP53	TSE1	7157_5573	0	0.0803169	326
TP53	TIMELESS	7157_8914	0	0.0803158	327
TP53	CENPA	7157_1058	0	0.0803156	328
TP53	BIRC2	7157_329	0	0.0803147	329
TP53	TOP2A	7157_7153	0	0.0803137	330
TP53	RGN	7157_9104	0	0.0803125	331
TP53	PPP1R12A	7157_4659	0	0.0803119	332
TP53	EPAS1	7157_2034	0	0.080309	333
TP53	RAD51AP1	7157_10635	0	0.0803018	334
TP53	HDAC5	7157_10014	0	0.0803006	335
TYRO1	TP53	2043_7157	0	0.0802967	336
TP53	AGTR2	7157_186	0	0.0802948	337
TP53	CCL5	7157_6352	0	0.0802925	338
TP53	TCF14	7157_3172	0	0.0802917	339
TP53	MEKK3	7157_4215	0	0.08029	340
TP53	PON1	7157_5444	0	0.0802896	341
TP53	NRP1	7157_8829	0	0.0802896	342
TP53	TNFSF14	7157_8740	0	0.0802884	343
TP53	TGFBR2	7157_7048	0	0.0802871	344
TP53	ECM1	7157_1893	0	0.0802865	345
TP53	MMP12	7157_4321	0	0.080282	346
GUCY2C	TP53	2984_7157	0	0.0802809	347
TP53	BLM	7157_641	0	0.0802784	348
TP53	NRIP1	7157_8204	0	0.0802774	349
TP53	HK3	7157_3101	0	0.0802773	350
TP53	PPAR	7157_5465	0	0.0802753	351
TP53	ARNTL2	7157_56938	0	0.0802753	352
TP53	LAMP2	7157_3920	0	0.0802751	353
TP53	EDN2	7157_1907	0	0.0802749	354
TP53	SSX2IP	7157_117178	0	0.080274	355
TP53	TBX5	7157_6910	0	0.0802734	356
TP53	2015-09-04	7157_5414	0	0.0802733	357
TP53	SMAD7	7157_4092	0	0.0802729	358
TP53	HSD17B5	7157_8644	0	0.0802705	359
TP53	BAG1	7157_573	0	0.0802688	360
TP53	SOS1	7157_6654	0	0.0802679	361
ADAM28	TP53	10863_7157	0	0.0802641	362
TP53	PSMA3	7157_5684	0	0.0802635	363
TP53	CCNA1	7157_8900	0	0.0802618	364
MMS22L	TP53	253714_7157	0	0.0802602	365
CR1	TP53	1378_7157	0	0.08026	366
TP53	CAMKA	7157_815	0	0.0802582	367
TP53	TNFAIP6	7157_7130	0	0.0802567	368
TP53	RAD52	7157_5893	0	0.0802562	369
TP53	SERPINB3	7157_6317	0	0.080255	370
TP53	CLDN16	7157_10686	0	0.0802547	371
TP53	NPM1	7157_4869	0	0.0802537	372
TP53	STK6	7157_6790	0	0.0802525	373
TP53	2015-09-06	7157_23157	0	0.0802511	374
TP53	MAP2	7157_4133	0	0.0802511	375
TP53	CSNK1A1	7157_1452	0	0.0802499	376
TP53	PSMD4	7157_5710	0	0.080247	377
TP53	HDAC4	7157_9759	0	0.0802469	378
DMD	TP53	1756_7157	0	0.0802463	379
TP53	SUV39H1	7157_6839	0	0.0802431	380
TP53	STN	7157_1917	0	0.0802428	381
TP53	ROBO4	7157_54538	0	0.0802415	382
TP53	LEPR	7157_3953	0	0.0802392	383
TP53	ITGA5	7157_3678	0	0.0802382	384
TP53	EPLG8	7157_1949	0	0.080238	385
TP53	TCF4	7157_6925	0	0.080238	386
TP53	SRPRB	7157_58477	0	0.0802368	387
TP53	HOXB8	7157_3218	0	0.0802358	388
TP53	TGIF1	7157_7050	0	0.0802353	389
TP53	STK14A	7157_6198	0	0.0802339	390
TP53	TRPM6	7157_140803	0	0.0802332	391
TP53	SMARCE1	7157_6605	0	0.0802284	392
TP53	CLOCK	7157_9575	0	0.0802276	393
TP53	COPS6	7157_10980	0	0.0802266	394
TP53	TRIP2	7157_5469	0	0.0802219	395
TP53	FKBP4	7157_2288	0	0.0802193	396
TP53	EPS8	7157_2059	0	0.0802191	397
TP53	GSN	7157_2934	0	0.0802188	398
TP53	AHR	7157_196	0	0.0802182	399
TP53	F11R	7157_50848	0	0.0802164	400
TP53	NR5A1	7157_2516	0	0.0802158	401
TP53	RIPK1	7157_8737	0	0.0802155	402
CYP2C	TP53	1557_7157	0	0.0802128	403
TP53	CYP1A2	7157_1544	0	0.0802128	404
TP53	SMURF1	7157_57154	0	0.0802125	405
TP53	PGM5	7157_5239	0	0.0802115	406
TP53	PELP1	7157_27043	0	0.080211	407
TP53	ST13	7157_6767	0	0.0802069	408
TP53	CD70	7157_970	0	0.0802069	409
TP53	KIR2DL1	7157_3802	0	0.0802059	410
TP53	ITK	7157_3702	0	0.0802058	411
TP53	MEF2A	7157_4205	0	0.0802052	412
TP53	PHS	7157_2737	0	0.0802026	413
TP53	RALBP1	7157_10928	0	0.0802023	414
TP53	VDR	7157_7421	0	0.0802022	415
TP53	NEDD4	7157_4734	0	0.080202	416
TP53	COL1A1	7157_1277	0	0.0802014	417
TP53	PTPN13	7157_5783	0	0.0802013	418
TP53	KNG1	7157_3827	0	0.0801956	419
TP53	FOXA2	7157_3170	0	0.0801908	420
TP53	PLAT	7157_5327	0	0.08019	421
TP53	SNW1	7157_22938	0	0.08019	422
TP53	APC	7157_324	0	0.0801897	423
TP53	PPM1A	7157_5494	0	0.0801895	424
TP53	TSC4	7157_7249	0	0.0801895	425
TP53	STAP2	7157_55620	0	0.0801892	426
TP53	APEX1	7157_328	0	0.0801846	427
TP53	RASSF1	7157_11186	0	0.0801839	428
TP53	HSP90AB1	7157_3326	0	0.0801828	429
TP53	IGF2	7157_3481	0	0.0801822	430
TP53	MMP16	7157_4325	0	0.0801821	431
TP53	EPOR	7157_2057	0	0.080182	432
TP53	MAPKAPK2	7157_9261	0	0.0801816	433
TP53	RBL2	7157_5934	0	0.0801814	434
TP53	RBL1	7157_5933	0	0.080181	435
TP53	CDC37	7157_11140	0	0.0801799	436
TP53	MEKK4	7157_4216	0	0.0801796	437
TP53	TNFRSF5	7157_958	0	0.0801791	438
TP53	PRKCQ	7157_5588	0	0.080179	439
TP53	LKP	7157_1660	0	0.0801776	440
TP53	ENAH	7157_55740	0	0.0801771	441
TP53	ADRB2	7157_154	0	0.0801759	442
TP53	PRKCI	7157_5584	0	0.0801742	443
TP53	ACTA2	7157_59	0	0.0801703	444
TP53	ZAP70	7157_7535	0	0.0801678	445
TP53	NCAD	7157_1000	0	0.0801674	446
TP53	BMX	7157_660	0	0.0801671	447
TP53	ERN1	7157_2081	0	0.080166	448
TP53	CTTN	7157_2017	0	0.0801658	449
TP53	ARAF	7157_369	0	0.0801655	450
NPY1R	TP53	4886_7157	0	0.0801645	451
TP53	AKAP3	7157_10566	0	0.0801635	452
TP53	OPPG	7157_4041	0	0.0801613	453
TP53	FANCH	7157_2175	0	0.080161	454
TP53	CFLAR	7157_8837	0	0.0801597	455
TP53	IGFBP5	7157_3488	0	0.0801586	456
TP53	RPA1	7157_6117	0	0.0801549	457
TP53	DACH1	7157_1602	0	0.0801543	458
TP53	MSX1	7157_4487	0	0.0801536	459
TP53	IL1RAP	7157_3556	0	0.0801498	460
TP53	CDX3	7157_1045	0	0.0801498	461
TP53	LCCS2	7157_2065	0	0.080148	462
TP53	PRKM8IP	7157_9479	0	0.0801453	463
TP53	HSP90B1	7157_7184	0	0.0801415	464
TP53	REPS2	7157_9185	0	0.0801403	465
TP53	SP3	7157_6670	0	0.0801399	466
TP53	NTRK3	7157_4916	0	0.0801393	467
TP53	ITGB4	7157_3691	0	0.0801388	468
TP53	PTPRA	7157_5786	0	0.0801386	469
TP53	FES	7157_2242	0	0.080138	470
TP53	ANK3	7157_288	0	0.0801379	471
PIWIL2	TP53	55124_7157	0	0.0801374	472
TP53	SGTA	7157_6449	0	0.0801364	473
TP53	FER	7157_2241	0	0.0801364	474
TP53	PTK8	7157_4486	0	0.0801353	475
TP53	CNOT7	7157_29883	0	0.0801337	476
TP53	VAV3	7157_10451	0	0.0801321	477
TP53	GOPC	7157_57120	0	0.0801319	478
TP53	SMAD5	7157_4090	0	0.0801319	479
TP53	NUP98	7157_4928	0	0.0801318	480
TP53	BCL2L11	7157_10018	0	0.0801293	481
TP53	PGR	7157_5241	0	0.0801288	482
TP53	RAB25	7157_57111	0	0.0801288	483
TP53	ADAM15	7157_8751	0	0.0801257	484
TP53	TNFRSF11A	7157_8792	0	0.0801236	485
TP53	TNFRSF1B	7157_7133	0	0.0801233	486
TP53	GAK	7157_2580	0	0.0801227	487
TP53	MYBL2	7157_4605	0	0.0801224	488
TP53	MAP3K8	7157_1326	0	0.0801211	489
TP53	NFATC1	7157_4772	0	0.080121	490
TP53	TP73L	7157_8626	0	0.0801205	491
TP53	VCAM1	7157_7412	0	0.0801204	492
TP53	IRF3	7157_3661	0	0.0801203	493
HF2	TP53	3075_7157	0	0.0801199	494
TP53	IRF7	7157_3665	0	0.0801196	495
TP53	NCL	7157_4691	0	0.0801191	496
TP53	ITGB7	7157_3695	0	0.0801182	497
TP53	MDFI	7157_4188	0	0.0801179	498
TP53	TRIM29	7157_23650	0	0.0801174	499
TP53	DCAF6	7157_55827	0	0.080117	500
TP53	SAP1	7157_5660	0	0.0801163	501
TP53	CD55	7157_1604	0	0.080116	502
TP53	APOE	7157_348	0	0.080116	503
TP53	CUL5	7157_8065	0	0.0801157	504
TP53	CISH	7157_1154	0	0.0801149	505
TP53	WT1	7157_7490	0	0.0801145	506
TP53	TF	7157_7018	0	0.0801145	507
TP53	SPN	7157_6693	0	0.0801143	508
TP53	IRF1	7157_3659	0	0.0801138	509
TP53	PAX6	7157_5080	0	0.080113	510
TP53	FUS	7157_2521	0	0.0801128	511
TP53	TXREB	7157_468	0	0.0801125	512
TP53	ARF1	7157_375	0	0.0801123	513
TP53	SLC2A1	7157_6513	0	0.080112	514
TP53	FSCN1	7157_6624	0	0.0801109	515
TP53	RUVBL1	7157_8607	0	0.0801108	516
TP53	EZH2	7157_2146	0	0.0801107	517
TP53	DAP3	7157_7818	0	0.0801106	518
TP53	CCNH	7157_902	0	0.0801105	519
TP53	RAC2	7157_5880	0	0.0801104	520
TP53	PHB	7157_5245	0	0.0801102	521
TP53	GRB7	7157_2886	0	0.0801096	522
TP53	SUFU	7157_51684	0	0.0801095	523
TP53	FCGR2A1	7157_2212	0	0.0801094	524
TP53	PAX5	7157_5079	0	0.0801089	525
TP53	NUP214	7157_8021	0	0.0801087	526
TP53	RPL5	7157_6125	0	0.080108	527
TP53	CBLC	7157_23624	0	0.0801074	528
TP53	EDF1	7157_8721	0	0.0801073	529
TP53	PSMD2	7157_5708	0	0.0801068	530
TP53	FSGS1	7157_81	0	0.080106	531
TP53	TNFAIP3	7157_7128	0	0.0801059	532
TP53	NBN	7157_4683	0	0.0801057	533
TP53	VAV2	7157_7410	0	0.0801055	534
TP53	ALK	7157_238	0	0.0801048	535
TP53	E2F5	7157_1875	0	0.080104	536
TP53	KDM5A	7157_5927	0	0.0801039	537
TP53	CSF1R	7157_1436	0	0.0801035	538
TP53	SH2D3C	7157_10044	0	0.0801031	539
TP53	RHOD	7157_29984	0	0.0801018	540
TP53	EIF3I	7157_8668	0	0.0801017	541
TP53	LQT2	7157_3757	0	0.080101	542
TP53	PER3	7157_8863	0	0.0801003	543
TP53	FOXM1	7157_2305	0	0.080099	544
TP53	MAF	7157_4094	0	0.0800971	545
TP53	HIP1	7157_3092	0	0.0800959	546
TP53	TRIM24	7157_8805	0	0.0800954	547
TP53	WRN	7157_7486	0	0.0800952	548
TP53	MTA1	7157_9112	0	0.080095	549
TP53	ROBO1	7157_6091	0	0.0800949	550
TP53	PPP1CB	7157_5500	0	0.0800947	551
TP53	STAT4	7157_6775	0	0.0800941	552
TP53	TUBA1A	7157_7846	0	0.0800938	553
TP53	GHR	7157_2690	0	0.0800931	554
TP53	SNF2L2	7157_6595	0	0.0800904	555
TP53	SET	7157_6418	0	0.0800902	556
TP53	WWOX	7157_51741	0	0.0800901	557
TP53	DFFA	7157_1676	0	0.0800901	558
TP53	MDC1	7157_9656	0	0.08009	559
TP53	HSPA4	7157_3308	0	0.0800896	560
TP53	EGR1	7157_1958	0	0.0800894	561
TP53	SERPINE1	7157_5054	0	0.0800893	562
TP53	SERPINB9	7157_5272	0	0.0800891	563
TP53	CDC16	7157_8881	0	0.0800868	564
TP53	MCM5	7157_4174	0	0.0800867	565
TP53	PROX1	7157_5629	0	0.080086	566
TP53	EEF2K	7157_29904	0	0.0800832	567
TP53	ESRRA	7157_2101	0	0.0800827	568
TP53	SMC1A	7157_8243	0	0.0800822	569
TP53	PTBP1	7157_5725	0	0.0800819	570
TP53	RGS7	7157_6000	0	0.0800818	571
TP53	PKMYT1	7157_9088	0	0.0800814	572
TP53	AIP	7157_9049	0	0.080081	573
TP53	TYRO3	7157_7301	0	0.0800807	574
TP53	PPID	7157_5481	0	0.0800799	575
TP53	METAP2	7157_10988	0	0.0800796	576
TP53	TBXA2R	7157_6915	0	0.0800794	577
TP53	ETV1	7157_2115	0	0.0800794	578
TP53	PTPN18	7157_26469	0	0.0800793	579
TP53	KNS1	7157_3799	0	0.0800791	580
TP53	UBE2D3	7157_7323	0	0.0800787	581
TP53	NAP1L4	7157_4676	0	0.0800786	582
TP53	TRIC5	7157_7203	0	0.0800782	583
TP53	NFATC4	7157_4776	0	0.0800773	584
TP53	TFE3	7157_7030	0	0.0800772	585
TP53	SERPINA3	7157_12	0	0.0800772	586
TP53	CAMK4	7157_814	0	0.0800769	587
TP53	SGK1	7157_6446	0	0.0800757	588
TP53	APAF1	7157_317	0	0.0800754	589
TP53	EBR1	7157_1294	0	0.0800747	590
TP53	PRKMK2	7157_5605	0	0.0800741	591
TP53	NLK	7157_51701	0	0.080074	592
TP53	CHAT	7157_1103	0	0.0800739	593
TP53	SPAG9	7157_9043	0	0.0800738	594
TP53	MSH2	7157_4436	0	0.0800738	595
TP53	PICALM	7157_8301	0	0.0800733	596
TP53	RPS6KA2	7157_6196	0	0.0800722	597
TP53	USF2	7157_7392	0	0.080072	598
TP53	SND1	7157_27044	0	0.080072	599
TP53	MSH6	7157_2956	0	0.0800711	600
TP53	PIK3CB	7157_5291	0	0.0800703	601
TP53	PTPN7	7157_5778	0	0.0800699	602
TP53	TOP2B	7157_7155	0	0.0800699	603
TP53	NIN	7157_51199	0	0.0800695	604
TP53	SATB1	7157_6304	0	0.080069	605
TP53	ADA	7157_100	0	0.0800688	606
TP53	PRDM2	7157_7799	0	0.0800687	607
TP53	SNX1	7157_6642	0	0.0800679	608
TP53	PPARGC1B	7157_133522	0	0.0800678	609
TP53	CITED2	7157_10370	0	0.0800674	610
TP53	PURA	7157_5813	0	0.0800674	611
TP53	EPS15	7157_2060	0	0.0800669	612
TP53	FBXW7	7157_55294	0	0.0800665	613
TP53	HSCR	7157_1910	0	0.0800662	614
TP53	RECQL5	7157_9400	0	0.0800661	615
TP53	MRE11	7157_4361	0	0.080066	616
TP53	PSMD1	7157_5707	0	0.0800659	617
TP53	CALD1	7157_800	0	0.0800657	618
TP53	RASGRF1	7157_5923	0	0.0800652	619
TP53	TRAF3IP2	7157_10758	0	0.080065	620
TP53	COL4A2	7157_1284	0	0.0800635	621
TP53	IFNGT1	7157_3460	0	0.080063	622
TP53	RIN1	7157_9610	0	0.0800628	623
TP53	RBBP7	7157_5931	0	0.0800619	624
TP53	TRIM37	7157_4591	0	0.0800613	625
TP53	ERBB4	7157_2066	0	0.080058	626
TP53	RBAK	7157_57786	0	0.0800577	627
TP53	MAP4K4	7157_9448	0	0.0800577	628
TP53	EPLG2	7157_1947	0	0.0800535	629
TP53	GPHN	7157_10243	0	0.080053	630
TP53	FLI1	7157_2313	0	0.0800524	631
TP53	MAPK10	7157_5602	0	0.0800521	632
TP53	SH3PXD2A	7157_9644	0	0.0800519	633
TP53	POLB	7157_5423	0	0.0800487	634
TP53	HOXD4	7157_3233	0	0.0800481	635
TP53	TAB2	7157_23118	0	0.0800479	636
TP53	ARHGEF12	7157_23365	0	0.080047	637
TP53	CORD9	7157_8754	0	0.0800468	638
TP53	SUPT5H	7157_6829	0	0.0800465	639
TP53	HOXB4	7157_3214	0	0.0800462	640
TP53	SFPQ	7157_6421	0	0.0800457	641
TP53	TNC	7157_3371	0	0.0800456	642
TP53	SERPINA8	7157_183	0	0.0800454	643
TP53	WWP1	7157_11059	0	0.0800451	644
TP53	DNMT3A	7157_1788	0	0.0800444	645
TP53	NCOA4	7157_8031	0	0.0800432	646
TP53	FLT3	7157_2322	0	0.0800431	647
TP53	DUSP7	7157_1849	0	0.0800429	648
TP53	PCMT1	7157_5110	0	0.0800427	649
TP53	CSNK1E	7157_1454	0	0.0800426	650
TP53	TNIP2	7157_79155	0	0.0800425	651
TP53	E2F3	7157_1871	0	0.0800423	652
TP53	MARK2	7157_2011	0	0.0800416	653
TP53	EPB41L3	7157_23136	0	0.0800414	654
TP53	NRPB	7157_8507	0	0.080041	655
TP53	PFM1	7157_4488	0	0.0800402	656
TP53	DUSP9	7157_1852	0	0.0800388	657
TP53	RPL18A	7157_6142	0	0.0800386	658
TP53	ETV4	7157_2118	0	0.0800381	659
TP53	AIFM1	7157_9131	0	0.0800377	660
TP53	KRAS	7157_3845	0	0.0800364	661
TP53	ANAPC10	7157_10393	0	0.0800362	662
TP53	TOPORS	7157_10210	0	0.0800359	663
TP53	TNFRSF8	7157_943	0	0.0800349	664
TP53	GPI	7157_2821	0	0.0800344	665
TP53	ETV6	7157_2120	0	0.0800342	666
TP53	PLAU	7157_5328	0	0.0800342	667
TP53	PTK6	7157_5753	0	0.0800329	668
TP53	CLSPN	7157_63967	0	0.0800318	669
TP53	PLEKHO1	7157_51177	0	0.0800316	670
TP53	MAML2	7157_84441	0	0.0800307	671
TP53	MMP9	7157_4318	0	0.0800306	672
TP53	CHRNA7	7157_1139	0	0.0800305	673
TP53	TRAF5	7157_7188	0	0.0800298	674
TP53	MPL	7157_4352	0	0.0800297	675
TP53	ODG1	7157_2492	0	0.0800288	676
TP53	ERRFI1	7157_54206	0	0.0800288	677
TP53	VTNR	7157_3685	0	0.0800284	678
TP53	DAR	7157_488	0	0.080028	679
TP53	CRADD	7157_8738	0	0.0800273	680
TP53	ASH2L	7157_9070	0	0.0800272	681
TP53	PPP2R2A	7157_5520	0	0.0800267	682
TP53	MBD2	7157_8932	0	0.0800262	683
TP53	DDB2	7157_1643	0	0.0800257	684
TP53	NEU3	7157_10825	0	0.0800251	685
TP53	ILF3	7157_3609	0	0.0800246	686
TP53	LGALS3BP	7157_3959	0	0.0800243	687
TP53	LTK	7157_4058	0	0.0800241	688
TP53	ZNF83	7157_55769	0	0.0800237	689
TP53	KDM5B	7157_10765	0	0.0800234	690
TP53	TRAF3	7157_7187	0	0.0800234	691
TP53	KCNA5	7157_3741	0	0.0800234	692
TP53	TANK	7157_10010	0	0.0800216	693
TP53	CCNE2	7157_9134	0	0.0800214	694
TP53	NMT2	7157_9397	0	0.0800214	695
TP53	CHN2	7157_1124	0	0.0800214	696
TP53	S100A9	7157_6280	0	0.0800207	697
TP53	NCSTN	7157_23385	0	0.0800204	698
TP53	DNAJA3	7157_9093	0	0.0800191	699
TP53	ZNF521	7157_25925	0	0.0800189	700
TP53	RAD54B	7157_25788	0	0.0800188	701
TP53	WD	7157_6521	0	0.0800187	702
TP53	RPS3	7157_6188	0	0.0800182	703
TP53	GNA11	7157_2767	0	0.0800179	704
TP53	H2AX	7157_3014	0	0.0800175	705
TP53	LIMS1	7157_3987	0	0.0800171	706
TP53	TEAD1	7157_7003	0	0.080017	707
TP53	ALCAM	7157_214	0	0.0800169	708
TP53	SLC25A6	7157_293	0	0.0800168	709
TP53	CDH3	7157_1001	0	0.0800168	710
TP53	TIE1	7157_7075	0	0.0800162	711
TP53	MXD1	7157_4084	0	0.0800158	712
TP53	VGR	7157_654	0	0.0800155	713
TP53	NEIL2	7157_252969	0	0.0800153	714
TP53	MN1	7157_4330	0	0.0800153	715
TP53	COL4A1	7157_1282	0	0.0800148	716
TP53	PTPN3	7157_5774	0	0.0800148	717
TP53	HSPA1B	7157_3304	0	0.0800143	718
TP53	PIK3C2A	7157_5286	0	0.0800142	719
TP53	DAPK2	7157_23604	0	0.0800142	720
TP53	CDH11	7157_1009	0	0.0800136	721
TP53	POM121	7157_9883	0	0.0800136	722
TP53	AKAP12	7157_9590	0	0.0800135	723
TP53	NSFL1C	7157_55968	0	0.0800127	724
TP53	EBF1	7157_1879	0	0.080012	725
TP53	AFF4	7157_27125	0	0.0800116	726
TP53	CBY1	7157_25776	0	0.0800112	727
TP53	CDH16	7157_1014	0	0.0800112	728
TP53	IGF2BP1	7157_10642	0	0.0800112	729
TP53	PSIP2	7157_11168	0	0.080011	730
TP53	TXREB1	7157_6128	0	0.0800108	731
TP53	TRIP11	7157_9321	0	0.0800106	732
TP53	GPC1	7157_2817	0	0.0800106	733
TP53	TNFRSF12A	7157_51330	0	0.0800106	734
TP53	ASIC3	7157_9311	0	0.0800105	735
TP53	VMAT2	7157_6571	0	0.0800103	736
TP53	SEMG1	7157_6406	0	0.0800086	737
TP53	BIRC7	7157_79444	0	0.0800083	738
TP53	PAK7	7157_57144	0	0.0800081	739
TP53	HHC1	7157_846	0	0.0800077	740
TP53	MRAS	7157_22808	0	0.0800069	741
TP53	PRKMK5	7157_5607	0	0.0800066	742
TP53	NSMAF	7157_8439	0	0.0800064	743
TP53	RPTOR	7157_57521	0	0.0800063	744
TP53	POU2F3	7157_25833	0	0.0800061	745
TP53	NKRF	7157_55922	0	0.080006	746
TP53	XPD	7157_2068	0	0.0800058	747
TP53	DRD3	7157_1814	0	0.0800052	748
TP53	MCAM	7157_4162	0	0.080005	749
TP53	JAG1	7157_182	0	0.0800029	750
TP53	MKL1	7157_57591	0	0.0800021	751
TP53	IL1B	7157_3553	0	0.080002	752
TP53	MT2A	7157_4502	0	0.0800016	753
TP53	LIN9	7157_286826	0	0.0800016	754
TP53	CCT5	7157_22948	0	0.0800015	755
TP53	STMY1	7157_4314	0	0.0800013	756
TP53	TOMM34	7157_10953	0	0.0800007	757
TP53	TCL1A	7157_8115	0	0.0800004	758
TP53	IL6	7157_3569	0	0.0800003	759
TP53	SP4	7157_6671	0	0.0799992	760
TP53	RPL10	7157_6134	0	0.0799986	761
TP53	POLD2	7157_5425	0	0.0799986	762
TP53	POLE	7157_5426	0	0.0799985	763
TP53	DCUN1D1	7157_54165	0	0.0799984	764
TP53	IL3RA	7157_3563	0	0.0799982	765
TP53	CCDC88A	7157_55704	0	0.0799971	766
TP53	EEF2	7157_1938	0	0.0799966	767
TP53	LATS1	7157_9113	0	0.0799961	768
TP53	RNF40	7157_9810	0	0.079996	769
TP53	THOC1	7157_9984	0	0.079996	770
TP53	HIF1AN	7157_55662	0	0.0799957	771
TP53	TAF1B	7157_9014	0	0.0799954	772
TP53	IRF8	7157_3394	0	0.0799946	773
TP53	FGF7	7157_2252	0	0.0799945	774
TP53	CDC45L2	7157_8318	0	0.0799943	775
TP53	CASP14	7157_23581	0	0.0799933	776
TP53	ERCC3	7157_2071	0	0.0799924	777
TP53	SMARCA5	7157_8467	0	0.079992	778
TP53	CRTC2	7157_200186	0	0.079991	779
TP53	MTA3	7157_57504	0	0.079991	780
TP53	ZBTB7A	7157_51341	0	0.0799898	781
TP53	GATA3	7157_2625	0	0.0799896	782
TP53	HIST1H1B	7157_3009	0	0.0799894	783
TP53	GPNMB	7157_10457	0	0.0799892	784
TP53	CBFA2T3	7157_863	0	0.0799891	785
TP53	CDC37L1	7157_55664	0	0.0799885	786
TP53	LZTS2	7157_84445	0	0.0799883	787
TP53	POLH	7157_5429	0	0.079988	788
TP53	ECT2	7157_1894	0	0.0799875	789
TP53	NURR1	7157_4929	0	0.0799873	790
TP53	WDR77	7157_79084	0	0.0799868	791
TP53	PGAM1	7157_5223	0	0.0799867	792
TP53	TMPRSS3	7157_64699	0	0.0799864	793
TP53	NKG2	7157_3821	0	0.079986	794
TP53	CHFR	7157_55743	0	0.0799859	795
TP53	CD226	7157_10666	0	0.0799855	796
TP53	SPRY4	7157_81848	0	0.0799849	797
TP53	GADD45GIP1	7157_90480	0	0.0799842	798
TP53	NT5E	7157_4907	0	0.0799842	799
TP53	CBFA2T2	7157_9139	0	0.0799842	800
TP53	MCM6	7157_4175	0	0.0799824	801
TP53	CRNKL1	7157_51340	0	0.0799823	802
TP53	DROSHA	7157_29102	0	0.079982	803
TP53	MIER1	7157_57708	0	0.079982	804
TP53	DIABLO	7157_56616	0	0.07998	805
TP53	POLL	7157_27343	0	0.0799796	806
TP53	BUB3	7157_9184	0	0.079979	807
TP53	PTGS2	7157_5743	0	0.0799789	808
TP53	TAPA1	7157_975	0	0.0799784	809
TP53	RBBP6	7157_5930	0	0.0799781	810
TP53	TGFB3	7157_7043	0	0.079978	811
TP53	APOA1	7157_335	0	0.0799776	812
TP53	AIMP1	7157_9255	0	0.0799769	813
TP53	XPC	7157_7508	0	0.0799767	814
TP53	FAM46A	7157_55603	0	0.0799765	815
TP53	SLC4A4	7157_8671	0	0.0799764	816
TP53	CTGF	7157_1490	0	0.079976	817
TP53	DHCR24	7157_1718	0	0.0799758	818
TP53	GNL3	7157_26354	0	0.0799758	819
TP53	DSTN	7157_11034	0	0.0799758	820
TP53	MGF	7157_4254	0	0.0799752	821
TP53	NAA15	7157_80155	0	0.0799731	822
TP53	TRBF2	7157_7014	0	0.0799723	823
TP53	SH3GLB1	7157_51100	0	0.0799723	824
TP53	SOX4	7157_6659	0	0.0799718	825
TP53	PPM1D	7157_8493	0	0.0799717	826
TP53	HERC5	7157_51191	0	0.0799717	827
TP53	TFCOUP2	7157_7026	0	0.0799711	828
TP53	TFPT	7157_29844	0	0.0799711	829
TP53	PAXIP1	7157_22976	0	0.0799708	830
TP53	WS1	7157_5077	0	0.0799703	831
TP53	NKX3-1	7157_4824	0	0.0799702	832
TP53	TLR9	7157_54106	0	0.0799702	833
TP53	PLCD1	7157_5333	0	0.0799701	834
TP53	PPP2R4	7157_5524	0	0.07997	835
TP53	FBP1	7157_2203	0	0.0799699	836
TP53	GLUL	7157_2752	0	0.0799699	837
TP53	AMHR2	7157_269	0	0.0799699	838
TP53	UBD	7157_10537	0	0.0799694	839
TP53	MBD4	7157_8930	0	0.0799692	840
TP53	RFC4	7157_5984	0	0.0799687	841
TP53	CAT	7157_847	0	0.0799672	842
TP53	MMPL1	7157_64386	0	0.0799671	843
TP53	TPPP	7157_11076	0	0.0799668	844
TP53	IL17RD	7157_54756	0	0.0799665	845
TP53	2015-09-09	7157_10801	0	0.0799663	846
TP53	BUB1B	7157_701	0	0.0799661	847
TP53	PDE4A	7157_5141	0	0.0799654	848
TP53	CNR1	7157_1268	0	0.0799648	849
TP53	RNF2	7157_6045	0	0.0799645	850
TP53	ACPP	7157_55	0	0.0799635	851
TP53	FASN	7157_2194	0	0.0799634	852
TP53	TTF1	7157_7270	0	0.0799628	853
TP53	SLC39A1	7157_27173	0	0.0799628	854
TP53	EGLN2	7157_112398	0	0.0799626	855
TP53	ILF2	7157_3608	0	0.0799625	856
TP53	SIK3	7157_23387	0	0.0799619	857
TP53	UBXN11	7157_91544	0	0.0799615	858
TP53	CRLF2	7157_64109	0	0.0799614	859
TP53	STO	7157_64324	0	0.0799614	860
TP53	MPB1	7157_2023	0	0.0799604	861
TP53	BRMS1L	7157_84312	0	0.0799603	862
TP53	FGFR4	7157_2264	0	0.0799597	863
TP53	SPARCL1	7157_8404	0	0.0799594	864
TP53	ATF6	7157_22926	0	0.079959	865
TP53	SNRNP200	7157_23020	0	0.0799588	866
TP53	WND	7157_540	0	0.0799584	867
TP53	ATP2A3	7157_489	0	0.0799579	868
TP53	FEZ1	7157_9638	0	0.0799577	869
TP53	PRRX1	7157_5396	0	0.0799576	870
TP53	TRAIP	7157_10293	0	0.0799568	871
TP53	RSF1	7157_51773	0	0.0799562	872
TP53	LRP12	7157_29967	0	0.079956	873
TP53	ST7	7157_7982	0	0.079956	874
TP53	GSPT1	7157_2935	0	0.0799559	875
TP53	AIMP2	7157_7965	0	0.0799559	876
TP53	FANCD2	7157_2177	0	0.0799558	877
TP53	OPRM1	7157_4988	0	0.0799556	878
TP53	STIL	7157_6491	0	0.079955	879
TP53	PITX1	7157_5307	0	0.0799547	880
TP53	ARVCF	7157_421	0	0.0799543	881
TP53	TFRC	7157_7037	0	0.0799539	882
TP53	GLI2	7157_2736	0	0.0799536	883
TP53	ALPP	7157_250	0	0.0799535	884
TP53	IQGAP2	7157_10788	0	0.079953	885
TP53	RAD30B	7157_11201	0	0.0799525	886
TP53	NINL	7157_22981	0	0.0799524	887
TP53	ITGAE	7157_3682	0	0.0799523	888
TP53	ANAPC7	7157_51434	0	0.0799519	889
TP53	DBF4	7157_10926	0	0.0799513	890
TP53	MIB1	7157_57534	0	0.0799512	891
TP53	TNFRSF17	7157_608	0	0.0799503	892
TP53	VIPR1	7157_7433	0	0.0799503	893
TP53	RBMX	7157_27316	0	0.07995	894
TP53	DMTF1	7157_9988	0	0.0799495	895
TP53	TGFBI	7157_7045	0	0.079949	896
TP53	UPP1	7157_7378	0	0.0799485	897
TP53	HK2	7157_3099	0	0.0799482	898
TP53	PTPRD	7157_5789	0	0.0799475	899
TP53	BANP	7157_54971	0	0.0799474	900
TP53	ADRBK2	7157_157	0	0.0799472	901
TP53	ERAP1	7157_51752	0	0.0799451	902
TP53	CPT1A	7157_1374	0	0.079945	903
TP53	SHMT1	7157_6470	0	0.0799447	904
TP53	ZBTB33	7157_10009	0	0.0799436	905
TP53	CCNDBP1	7157_23582	0	0.0799431	906
TP53	HNRNPH1	7157_3187	0	0.0799429	907
TP53	SERPINB13	7157_5275	0	0.0799419	908
TP53	EPLG1	7157_1942	0	0.0799418	909
TP53	VRK2	7157_7444	0	0.0799414	910
TP53	RAB9A	7157_9367	0	0.0799406	911
TP53	TNFAIP1	7157_7126	0	0.0799399	912
TP53	DEK	7157_7913	0	0.0799383	913
TP53	ZNF764	7157_92595	0	0.0799383	914
TP53	CEBPE	7157_1053	0	0.0799383	915
TP53	FDXR	7157_2232	0	0.0799377	916
TP53	LGALS8	7157_3964	0	0.0799374	917
TP53	RAD17	7157_5884	0	0.0799368	918
TP53	TOPBP1	7157_11073	0	0.0799365	919
TP53	PVRL1	7157_5818	0	0.0799364	920
TP53	FANCD1	7157_675	0	0.0799362	921
TP53	TXNIP	7157_10628	0	0.079936	922
TP53	NRP2	7157_8828	0	0.0799357	923
TP53	SOX6	7157_55553	0	0.0799356	924
TP53	CO	7157_358	0	0.0799355	925
TP53	ICAM2	7157_3384	0	0.0799354	926
TP53	DFFB	7157_1677	0	0.0799353	927
TP53	VEGFC	7157_7424	0	0.0799351	928
TP53	SIM	7157_6493	0	0.0799349	929
TP53	COPA	7157_1314	0	0.0799338	930
TP53	ELAC2	7157_60528	0	0.0799335	931
TP53	ITI	7157_259	0	0.0799317	932
TP53	DOCK3	7157_1795	0	0.0799312	933
TP53	HUD	7157_1996	0	0.0799303	934
TP53	PRUNE2	7157_158471	0	0.0799303	935
TP53	RAB37	7157_326624	0	0.0799303	936
TP53	YY1AP1	7157_55249	0	0.0799303	937
TP53	NUF2	7157_83540	0	0.0799297	938
TP53	ATOH1	7157_474	0	0.0799291	939
TP53	IRID1	7157_2296	0	0.0799291	940
TP53	MSH3	7157_4437	0	0.0799287	941
TP53	C2orf44	7157_80304	0	0.0799285	942
TP53	HUS1	7157_3364	0	0.0799285	943
TP53	ANG	7157_283	0	0.0799283	944
TP53	ALDOB	7157_229	0	0.0799268	945
TP53	DPP3	7157_10072	0	0.0799268	946
TP53	TFG	7157_10342	0	0.0799262	947
TP53	PGGT1B	7157_5229	0	0.0799259	948
TP53	GRK5	7157_2869	0	0.0799259	949
TP53	DCX	7157_1641	0	0.0799259	950
TP53	WNT5B	7157_81029	0	0.0799255	951
TP53	PRF1	7157_5551	0	0.079925	952
TP53	RNF139	7157_11236	0	0.0799238	953
TP53	TCEB3	7157_6924	0	0.0799216	954
TP53	SEMA3F	7157_6405	0	0.0799215	955
TP53	RECQL	7157_5965	0	0.0799213	956
TP53	SLC6A2	7157_6530	0	0.0799207	957
TP53	S100A7	7157_6278	0	0.0799206	958
TP53	GALNT6	7157_11226	0	0.0799205	959
TP53	FOSB	7157_2354	0	0.0799205	960
TP53	INHBB	7157_3625	0	0.0799195	961
TP53	POLM	7157_27434	0	0.079919	962
TP53	GALNT2	7157_2590	0	0.079917	963
TP53	LNPEP	7157_4012	0	0.0799164	964
TP53	GLG1	7157_2734	0	0.0799163	965
TP53	ARHGAP29	7157_9411	0	0.0799161	966
TP53	ELL	7157_8178	0	0.0799161	967
TP53	TRIM8	7157_81603	0	0.0799151	968
TP53	DDX39A	7157_10212	0	0.0799149	969
TP53	CDC42EP2	7157_10435	0	0.0799145	970
TP53	ZHX1	7157_11244	0	0.0799142	971
TP53	PDK1	7157_5163	0	0.0799137	972
TP53	ANGPT1	7157_284	0	0.0799137	973
TP53	SETD7	7157_80854	0	0.0799134	974
TP53	ASH1L	7157_55870	0	0.0799132	975
TP53	AQP3	7157_360	0	0.0799132	976
TP53	ZHX2	7157_22882	0	0.0799129	977
TP53	2015-09-05	7157_5413	0	0.0799117	978
TP53	BCAS1	7157_8537	0	0.0799112	979
TP53	MTR	7157_4548	0	0.0799112	980
TP53	PKNOX1	7157_5316	0	0.0799109	981
TP53	TES	7157_26136	0	0.0799103	982
TP53	U2AFBP	7157_7307	0	0.0799102	983
TP53	KIF4A	7157_24137	0	0.0799099	984
TP53	PIM3	7157_415116	0	0.0799099	985
TP53	KDM6A	7157_7403	0	0.0799087	986
TP53	MAN1A2	7157_10905	0	0.0799087	987
TP53	BMP3	7157_651	0	0.0799085	988
TP53	SOD2	7157_6648	0	0.0799081	989
TP53	WTAP	7157_9589	0	0.079908	990
TP53	NR6A1	7157_2649	0	0.0799078	991
TP53	TXNRD2	7157_10587	0	0.0799078	992
TP53	RND3	7157_390	0	0.079907	993
TP53	STFB	7157_1476	0	0.0799066	994
TP53	MAGEA4	7157_4103	0	0.0799065	995
TP53	UHMK1	7157_127933	0	0.0799063	996
TP53	RAD54L	7157_8438	0	0.079906	997
TP53	ACSL3	7157_2181	0	0.0799059	998
TP53	AHRR	7157_57491	0	0.0799056	999
TP53	SNRPF	7157_6636	0	0.079905	1000
TP53	ADAM19	7157_8728	0	0.0799049	1001
TP53	ADAMTS1	7157_9510	0	0.0799047	1002
TP53	IREB2	7157_3658	0	0.0799044	1003
TP53	TSLC1	7157_23705	0	0.0799043	1004
TP53	PCSK7	7157_9159	0	0.0799042	1005
TP53	RHOC	7157_389	0	0.0799041	1006
TP53	PRICKLE1	7157_144165	0	0.0799038	1007
TP53	CLCA2	7157_9635	0	0.0799038	1008
TP53	TAF15	7157_8148	0	0.0799038	1009
TP53	CUL2	7157_8453	0	0.0799033	1010
TP53	LY6E	7157_4061	0	0.0799025	1011
TP53	EIF3	7157_8661	0	0.0799024	1012
TP53	CDC23	7157_8697	0	0.0799023	1013
TP53	PATZ1	7157_23598	0	0.0799022	1014
TP53	PSMA2	7157_5683	0	0.0799008	1015
TP53	CPEB1	7157_64506	0	0.0799001	1016
TP53	CASP5	7157_838	0	0.0798995	1017
TP53	KRT7	7157_3855	0	0.0798992	1018
TP53	SERPINA4	7157_5267	0	0.0798992	1019
TP53	GCC1	7157_79571	0	0.0798991	1020
TP53	ADAM23	7157_8745	0	0.0798983	1021
TP53	SRPX2	7157_27286	0	0.0798979	1022
TP53	IKZF1	7157_10320	0	0.0798977	1023
TP53	NPY	7157_4852	0	0.0798974	1024
TP53	SLC3A2	7157_6520	0	0.0798966	1025
TP53	TPI1	7157_7167	0	0.0798958	1026
TP53	OK	7157_682	0	0.0798948	1027
TP53	PCNT	7157_5116	0	0.0798948	1028
TP53	KLF12	7157_11278	0	0.0798945	1029
TP53	GAS6	7157_2621	0	0.0798945	1030
TP53	SF3A3	7157_10946	0	0.0798934	1031
TP53	SSB	7157_6741	0	0.0798933	1032
TP53	TACC3	7157_10460	0	0.0798932	1033
TP53	CHRNB1	7157_1140	0	0.0798929	1034
TP53	RPL15	7157_6138	0	0.0798929	1035
TP53	OTUD5	7157_55593	0	0.0798927	1036
TP53	FFAR1	7157_2864	0	0.0798927	1037
TP53	HLA-DRB1	7157_3123	0	0.0798926	1038
TP53	C11orf30	7157_56946	0	0.0798925	1039
TP53	PALB2	7157_79728	0	0.0798925	1040
TP53	NUP88	7157_4927	0	0.0798924	1041
TP53	FDFT1	7157_2222	0	0.0798918	1042
TP53	PSMB2	7157_5690	0	0.0798918	1043
TP53	KAT6A	7157_7994	0	0.0798915	1044
TP53	UNC5A	7157_90249	0	0.0798905	1045
TP53	GOLGA5	7157_9950	0	0.0798903	1046
TP53	THRAP3	7157_9967	0	0.0798896	1047
TP53	FMOD	7157_2331	0	0.0798895	1048
TP53	TIMP4	7157_7079	0	0.079889	1049
TP53	DAD1	7157_1603	0	0.0798884	1050
TP53	MTTP	7157_4547	0	0.0798879	1051
TP53	ABI2	7157_10152	0	0.0798869	1052
TP53	SETBP1	7157_26040	0	0.0798864	1053
TP53	COL9A3	7157_1299	0	0.0798859	1054
TP53	CCR4	7157_1233	0	0.0798854	1055
TP53	SART3	7157_9733	0	0.0798848	1056
TP53	MLA1	7157_967	0	0.079884	1057
TP53	APOBEC3G	7157_60489	0	0.0798827	1058
TP53	DFNA5	7157_1687	0	0.0798827	1059
TP53	ATOX1	7157_475	0	0.0798826	1060
TP53	PYGB	7157_5834	0	0.0798807	1061
TP53	DKC1	7157_1736	0	0.0798797	1062
TP53	MAPRE2	7157_10982	0	0.0798788	1063
TP53	RAB8IPL1	7157_8491	0	0.0798788	1064
TP53	CNTRL	7157_11064	0	0.0798787	1065
TP53	TNFRSF21	7157_27242	0	0.0798787	1066
TP53	DTX3L	7157_151636	0	0.0798785	1067
TP53	CD244	7157_51744	0	0.0798779	1068
TP53	STEAP3	7157_55240	0	0.0798775	1069
TP53	PPFIBP1	7157_8496	0	0.0798772	1070
TP53	KLF8	7157_11279	0	0.0798766	1071
TP53	PRDX1	7157_5052	0	0.0798757	1072
TP53	MCC	7157_4163	0	0.0798752	1073
TP53	CKAP4	7157_10970	0	0.079875	1074
TP53	SERPINI1	7157_5274	0	0.079875	1075
TP53	CST7	7157_8530	0	0.0798738	1076
TP53	WISP1	7157_8840	0	0.0798721	1077
TP53	TRPM7	7157_54822	0	0.0798718	1078
TP53	IRF4	7157_3662	0	0.0798718	1079
TP53	CCNG2	7157_901	0	0.0798701	1080
TP53	MUS81	7157_80198	0	0.0798695	1081
TP53	TBC1D8	7157_11138	0	0.0798692	1082
TP53	TREX2	7157_11219	0	0.0798692	1083
TP53	NHLH1	7157_4807	0	0.0798689	1084
TP53	CDKN2AIP	7157_55602	0	0.0798689	1085
TP53	ZNF496	7157_84838	0	0.0798681	1086
TP53	MLH3	7157_27030	0	0.0798674	1087
TP53	PMSL1	7157_5378	0	0.0798674	1088
TP53	PMSL2	7157_5395	0	0.0798674	1089
TP53	WSB2	7157_55884	0	0.0798661	1090
TP53	AQP5	7157_362	0	0.079866	1091
TP53	C18orf56	7157_494514	0	0.079866	1092
TP53	NBR1	7157_4077	0	0.0798656	1093
TP53	FZD8	7157_8325	0	0.0798651	1094
TP53	CHP2	7157_63928	0	0.0798645	1095
TP53	VBP1	7157_7411	0	0.0798645	1096
TP53	CLUAP1	7157_23059	0	0.0798636	1097
TP53	IFFO1	7157_25900	0	0.0798633	1098
TP53	PTF1A	7157_256297	0	0.0798627	1099
TP53	BTG3	7157_10950	0	0.0798625	1100
TP53	RPL29P10	7157_6159	0	0.0798613	1101
TP53	RAD23B	7157_5887	0	0.0798603	1102
TP53	PARP4	7157_143	0	0.0798603	1103
TP53	ZDHHC17	7157_23390	0	0.0798596	1104
TP53	DIR	7157_554	0	0.0798596	1105
TP53	MLLT6	7157_4302	0	0.079858	1106
TP53	FBXO5	7157_26271	0	0.0798579	1107
TP53	HTK	7157_2050	0	0.0798569	1108
TP53	MLLT10	7157_8028	0	0.0798569	1109
TP53	PPP2CB	7157_5516	0	0.0798568	1110
TP53	MLLT1	7157_4298	0	0.0798562	1111
TP53	CLDN2	7157_9075	0	0.0798557	1112
TP53	CLDN8	7157_9073	0	0.0798557	1113
TP53	JAM3	7157_83700	0	0.0798557	1114
TP53	PSMB8	7157_5696	0	0.0798555	1115
TP53	LIPC	7157_3990	0	0.0798547	1116
TP53	UQCRC1	7157_7384	0	0.0798536	1117
TP53	ACVR2A	7157_92	0	0.0798533	1118
TP53	NOD1	7157_10392	0	0.0798528	1119
TP53	ABCB5	7157_340273	0	0.0798524	1120
TP53	SHH	7157_6469	0	0.0798517	1121
TP53	RND2	7157_8153	0	0.0798501	1122
TP53	ERO1L	7157_30001	0	0.0798497	1123
TP53	PEG10	7157_23089	0	0.0798496	1124
TP53	ST12	7157_1316	0	0.0798488	1125
TP53	RHBDF1	7157_64285	0	0.0798484	1126
TP53	DPF2	7157_5977	0	0.0798483	1127
TP53	TPBG	7157_7162	0	0.0798451	1128
TP53	RPL7	7157_6129	0	0.0798447	1129
TP53	IL23A	7157_51561	0	0.0798447	1130
TP53	PTGFR	7157_5737	0	0.0798446	1131
TP53	TPO	7157_7173	0	0.0798441	1132
TP53	UTS2R	7157_2837	0	0.0798441	1133
TP53	RNS4I	7157_6059	0	0.0798423	1134
TP53	DLK1	7157_8788	0	0.0798415	1135
TP53	STMY2	7157_4319	0	0.0798395	1136
TP53	MTSS1	7157_9788	0	0.0798395	1137
TP53	F7	7157_2155	0	0.0798393	1138
TP53	CLEC1B	7157_51266	0	0.0798378	1139
TP53	BCAM	7157_4059	0	0.0798376	1140
TP53	AVPR3	7157_553	0	0.0798374	1141
TP53	PRDX4	7157_10549	0	0.0798367	1142
TP53	MTUS1	7157_57509	0	0.0798355	1143
TP53	ABCF1	7157_23	0	0.0798354	1144
TP53	FTHL6	7157_2495	0	0.0798345	1145
TP53	GJB2	7157_2706	0	0.0798338	1146
TP53	HFE	7157_3077	0	0.0798335	1147
TP53	TPD52	7157_7163	0	0.0798334	1148
TP53	TPD52L3	7157_89882	0	0.0798329	1149
TP53	SMO	7157_6608	0	0.0798327	1150
TP53	ZRSR2	7157_8233	0	0.0798316	1151
TP53	SEMA3A	7157_10371	0	0.0798308	1152
TP53	WNT3A	7157_89780	0	0.0798305	1153
TP53	CARD6	7157_84674	0	0.0798304	1154
TP53	TNFSF8	7157_944	0	0.0798297	1155
TP53	URI1	7157_8725	0	0.0798283	1156
TP53	NTHL1	7157_4913	0	0.079828	1157
TP53	PRSS1	7157_5644	0	0.0798275	1158
TP53	SEMA4D	7157_10507	0	0.0798275	1159
TP53	CDR2	7157_1039	0	0.0798275	1160
TP53	IL1RL1	7157_9173	0	0.0798272	1161
TP53	CDC14A	7157_8556	0	0.0798262	1162
TP53	CLIC1	7157_1192	0	0.0798248	1163
TP53	NAT1	7157_9	0	0.0798247	1164
TP53	GJB6	7157_10804	0	0.0798237	1165
TP53	MMP8	7157_4317	0	0.0798237	1166
TP53	HOXA7	7157_3204	0	0.0798236	1167
TP53	ERCC1	7157_2067	0	0.0798229	1168
TP53	STRL22	7157_1235	0	0.0798228	1169
TP53	LUC7L3	7157_51747	0	0.0798205	1170
TP53	UBA2	7157_10054	0	0.0798192	1171
TP53	TSTA1	7157_23521	0	0.0798177	1172
TP53	CD1A	7157_909	0	0.0798152	1173
TP53	PPAP2A	7157_8611	0	0.0798152	1174
TP53	YT	7157_43	0	0.0798151	1175
TP53	CHRD	7157_8646	0	0.0798151	1176
TP53	CES1	7157_1066	0	0.079815	1177
TP53	DM2	7157_7555	0	0.0798133	1178
TP53	C9orf8	7157_11093	0	0.079813	1179
TP53	CYLD1	7157_1540	0	0.0798124	1180
TP53	LCP1	7157_3936	0	0.0798111	1181
TP53	GUSB	7157_2990	0	0.0798111	1182
TP53	TFR2	7157_7036	0	0.0798107	1183
TP53	NRSN2	7157_80023	0	0.0798095	1184
TP53	MYETS1	7157_11061	0	0.0798085	1185
TP53	ZP3B	7157_7784	0	0.0798085	1186
TP53	PRKAA	7157_5563	0	0.0798077	1187
TP53	FKBP10	7157_60681	0	0.0798076	1188
TP53	PIGT	7157_51604	0	0.0798068	1189
TP53	MYO1C	7157_4641	0	0.0798068	1190
TP53	PKN3	7157_29941	0	0.0798056	1191
TP53	HLA-DPB1	7157_3115	0	0.0798004	1192
TP53	PEPN	7157_290	0	0.0798002	1193
TP53	NOX1	7157_27035	0	0.0797999	1194
TP53	PCSK9	7157_255738	0	0.0797983	1195
TP53	SCRIB	7157_23513	0	0.0797979	1196
TP53	USP10	7157_9100	0	0.0797951	1197
TP53	RBP1	7157_5947	0	0.0797949	1198
TP53	WBSCR9	7157_9031	0	0.0797933	1199
TP53	NPRA	7157_4881	0	0.0797931	1200
TP53	C4B	7157_721	0	0.0797908	1201
TP53	NFIL3	7157_4783	0	0.0797899	1202
TP53	KLK5	7157_25818	0	0.079789	1203
TP53	RELB	7157_5971	0	0.0797882	1204
TP53	PI3	7157_5266	0	0.0797876	1205
TP53	CELF2	7157_10659	0	0.0797862	1206
TP53	CCNL1	7157_57018	0	0.0797857	1207
TP53	HERPUD1	7157_9709	0	0.079781	1208
TP53	LPP	7157_4026	0	0.0797802	1209
TP53	IRAK4	7157_51135	0	0.0797787	1210
TP53	MMP24	7157_10893	0	0.0797779	1211
TP53	FOXP4	7157_116113	0	0.0797731	1212
TP53	THBS3	7157_7059	0	0.0797686	1213
TP53	ARG2	7157_384	0	0.0797679	1214
TP53	ENO2	7157_2026	0	0.0797665	1215
TP53	CXCR5	7157_643	0	0.0797659	1216
TP53	PMPCB	7157_9512	0	0.0797653	1217
TP53	CCL27	7157_10850	0	0.0797634	1218
TP53	VPS28	7157_51160	0	0.0797628	1219
TP53	PLK2	7157_10769	0	0.079759	1220
TP53	XRCC2	7157_7516	0	0.0797552	1221
TP53	MIC18	7157_4072	0	0.0797509	1222
TP53	UBA7	7157_7318	0	0.0797465	1223
TP53	SFRP1	7157_6422	0	0.0797429	1224
TP53	HHIP	7157_64399	0	0.0797425	1225
TP53	APOBEC1	7157_339	0	0.079739	1226
TP53	GALNT12	7157_79695	0	0.0797367	1227
TP53	MSLN	7157_10232	0	0.0797365	1228
TP53	CDC42BPA	7157_8476	0	0.079731	1229
TP53	CUL9	7157_23113	0	0.0797256	1230
TP53	CPSF3	7157_51692	0	0.0797252	1231
TP53	GMNN	7157_51053	0	0.0797125	1232
TP53	HP	7157_3240	0	0.0797068	1233
TP53	SLO	7157_3778	0	0.0797062	1234
TP53	FANCB	7157_2187	0	0.0797007	1235
TP53	FZD6	7157_8323	0	0.0796986	1236
TP53	SERPINF2	7157_5345	0	0.0796941	1237
TP53	GALR1	7157_2587	0	0.0796852	1238
TP53	PCSK3	7157_5045	0	0.0796844	1239
TP53	CMKBR9	7157_1238	0	0.0796844	1240
TP53	HLA-E	7157_3133	0	0.0796725	1241
TP53	GHRH	7157_2691	0	0.0796661	1242
TP53	CPETRL2	7157_1366	0	0.0796556	1243
TP53	GPAA1	7157_8733	0	0.0796487	1244
TP53	PLXNB3	7157_5365	0	0.0796018	1245
TP53	ELN	7157_2006	0	0.0795776	1246
TP53	ADIPOR2	7157_79602	0	0.0795665	1247
TP53	GKN2	7157_200504	0	0.0795665	1248
TP53	PORCN	7157_64840	0	0.0795573	1249
TP53	MPP3	7157_4356	0	0.0795412	1250
TP53	GALN	7157_51083	0	0.0795267	1251
TP53	GHRHR	7157_2692	0	0.0794959	1252
TP53	DICER1	7157_23405	0	0.0794664	1253
TP53	KISS1	7157_3814	0	0.0794644	1254
TP53	ABCG8	7157_64241	0	0.0793931	1255
TP53	C1QTNF5	7157_114902	0	0.0793931	1256
TP53	CD274	7157_29126	0	0.0793931	1257
TP53	CENPH	7157_64946	0	0.0793931	1258
TP53	LGCR	7157_2131	0	0.0793931	1259
TP53	EXT2	7157_2132	0	0.0793931	1260
TP53	GOT1	7157_2805	0	0.0793931	1261
TP53	KCNJ3	7157_3760	0	0.0793931	1262
TP53	KCNJ5	7157_3762	0	0.0793931	1263
TP53	KIF2C	7157_11004	0	0.0793931	1264
TP53	MAT2A	7157_4144	0	0.0793931	1265
TP53	ODC1	7157_4953	0	0.0793931	1266
TP53	TXNDC11	7157_51061	0	0.0793931	1267
TP53	VTI1A	7157_143187	0	0.0793931	1268

## Sheet: LUAD
gene_A	gene_B	pair	tag (positive SL or candidate SL)	predicted f value	Ranking position		tag =1 indicate positive SL pairs
RB1	TP53	5925_7157	1	0.30279	1		tag =0 indicate candidate SL pairs
BRCA1	TP53	672_7157	1	0.288072	2
ATM	TP53	472_7157	1	0.287661	3
MET	TP53	4233_7157	1	0.286315	4
PLK1	TP53	5347_7157	1	0.281404	5
CHEK1	TP53	1111_7157	1	0.281009	6
ATR	TP53	545_7157	1	0.280612	7
TP53	ARHGEF2	7157_9181	1	0.280284	8
TP53	TP53BP2	7157_7159	1	0.279924	9
TP53	PAK3	7157_5063	1	0.279669	10
TP53	SGK2	7157_10110	1	0.278528	11
KRAS	KDM5B	3845_10765	1	0.218207	12
ATR	KRAS	545_3845	1	0.217375	13
EGFR	PARP1	1956_142	1	0.21711	14
KRAS	SVIL	3845_6840	1	0.216525	15
KRAS	CDK12	3845_51755	1	0.215578	16
KRAS	PIK3CB	3845_5291	1	0.215461	17
KRAS	TAF1	3845_6872	1	0.215282	18
KRAS	NUP98	3845_4928	1	0.214747	19
TOP1	KRAS	7150_3845	1	0.214691	20
KRAS	PTPN13	3845_5783	1	0.214689	21
KRAS	DOCK3	3845_1795	1	0.214367	22
KRAS	TTC27	3845_55622	1	0.214298	23
AKT3	EGFR	10000_1956	1	0.21412	24
KRAS	IREB2	3845_3658	1	0.213755	25
KRAS	CLK2	3845_1196	1	0.213706	26
KRAS	BCAS2	3845_10286	1	0.213592	27
KRAS	NXF1	3845_10482	1	0.213584	28
KRAS	CDK6	3845_1021	1	0.213438	29
KRAS	MTNR1A	3845_4543	1	0.213415	30
KRAS	NONO	3845_4841	1	0.213367	31
KRAS	HSPA5	3845_3309	1	0.213331	32
KRAS	PLK1	3845_5347	1	0.213328	33
KRAS	ADAM10	3845_102	1	0.213157	34
KRAS	TBC1D8	3845_11138	1	0.213069	35
EGFR	PTPN11	1956_5781	0	0.21299	36
KRAS	SFPQ	3845_6421	1	0.212977	37
KRAS	TBK1	3845_29110	1	0.212924	38
KRAS	CDC25C	3845_995	1	0.212819	39
KRAS	PSMB6	3845_5694	1	0.212591	40
KRAS	NAB1	3845_4664	1	0.21257	41
KRAS	MAP3K6	3845_9064	1	0.21257	42
KRAS	PKNOX1	3845_5316	1	0.212566	43
KRAS	MAPRE1	3845_22919	1	0.212558	44
KRAS	NHEJ1	3845_79840	1	0.212484	45
KRAS	THOC1	3845_9984	1	0.212472	46
KRAS	PSMB5	3845_5693	1	0.212467	47
KRAS	PPP2CB	3845_5516	1	0.212461	48
KRAS	RILPL2	3845_196383	1	0.212422	49
KRAS	ANAPC10	3845_10393	1	0.212414	50
KRAS	TFDP1	3845_7027	1	0.212389	51
KRAS	USP10	3845_9100	1	0.212379	52
KRAS	METAP2	3845_10988	1	0.212376	53
KRAS	BIRC5	3845_332	1	0.212308	54
TOP2A	KRAS	7153_3845	1	0.212203	55
KRAS	DNM2	3845_1785	1	0.212201	56
KRAS	BRIX1	3845_55299	1	0.211868	57
KRAS	NXT2	3845_55916	1	0.211865	58
KRAS	NEDD8	3845_4738	1	0.211819	59
KRAS	SLIT2	3845_9353	0	0.211709	60
EGFR	HDAC2	1956_3066	0	0.207891	61
EGFR	PARK2	1956_5071	0	0.206899	62
EGFR	SKIL	1956_6498	0	0.206855	63
TIAM1	EGFR	7074_1956	0	0.206192	64
RUNX1T1	EGFR	862_1956	0	0.206185	65
EGFR	PAX2	1956_5076	0	0.206122	66
MTOR	EGFR	2475_1956	0	0.205547	67
EGFR	FBLN1	1956_2192	0	0.205535	68
EGFR	TCF4	1956_6925	0	0.205233	69
EGFR	CDH5	1956_1003	0	0.205097	70
PIK3CA	CDK1	5290_983	1	0.204912	71
EGFR	PRKCI	1956_5584	0	0.20486	72
EGFR	NUP98	1956_4928	0	0.204613	73
EGFR	PLD2	1956_5338	0	0.204582	74
EGFR	ITCH	1956_83737	0	0.204548	75
EGFR	GAK	1956_2580	0	0.204493	76
EGFR	PAX6	1956_5080	0	0.204475	77
EGFR	ERBB4	1956_2066	0	0.204458	78
EGFR	FER	1956_2241	0	0.204416	79
EGFR	CSF1R	1956_1436	0	0.204394	80
EGFR	PTPRM	1956_5797	0	0.204393	81
EGFR	NR3C2	1956_4306	0	0.204362	82
EGFR	EZH2	1956_2146	0	0.204329	83
EGFR	GHR	1956_2690	0	0.204296	84
EGFR	SND1	1956_27044	0	0.20424	85
EGFR	PIK3CB	1956_5291	0	0.204201	86
EGFR	NIN	1956_51199	0	0.204182	87
EGFR	SATB1	1956_6304	0	0.204151	88
EGFR	RBAK	1956_57786	0	0.204108	89
EGFR	LHCGR	1956_3973	0	0.204102	90
EGFR	CLU	1956_1191	0	0.204089	91
EGFR	SUPT5H	1956_6829	0	0.204067	92
EGFR	EIF2AK3	1956_9451	0	0.204056	93
EGFR	PAK3	1956_5063	0	0.204015	94
EGFR	CSNK1E	1956_1454	0	0.203988	95
EGFR	HSPH1	1956_10808	0	0.203975	96
EGFR	PTPN14	1956_5784	0	0.203968	97
EGFR	SERPINB2	1956_5055	0	0.20394	98
EGFR	SIRPA	1956_140885	0	0.203894	99
EGFR	MN1	1956_4330	0	0.203874	100
EGFR	PIK3C2B	1956_5287	0	0.203861	101
EGFR	MLLT3	1956_4300	0	0.203858	102
EGFR	PRDM4	1956_11108	0	0.203857	103
EGFR	SEMG1	1956_6406	0	0.203855	104
EGFR	SLAMF1	1956_6504	0	0.203851	105
EGFR	NOTCH3	1956_4854	0	0.203812	106
EGFR	IL9R	1956_3581	0	0.203811	107
EGFR	TBC1D1	1956_23216	0	0.203786	108
EGFR	COL4A3	1956_1285	0	0.203752	109
EGFR	CRP	1956_1401	0	0.20374	110
EGFR	GATA3	1956_2625	0	0.203726	111
EGFR	CRNKL1	1956_51340	0	0.203722	112
EGFR	ARAP1	1956_116985	0	0.203667	113
EGFR	TTC27	1956_55622	0	0.203626	114
EGFR	PTPRS	1956_5802	0	0.203493	115
EGFR	FCAR	1956_2204	0	0.203458	116
EGFR	SF3B4	1956_10262	0	0.20345	117
EGFR	PLCB2	1956_5330	0	0.20341	118
EGFR	POLM	1956_27434	0	0.203282	119
EGFR	RAB11FIP1	1956_80223	0	0.203239	120
EGFR	LUM	1956_4060	0	0.203217	121
EGFR	BRD4	1956_23476	0	0.203211	122
EGFR	KIF4A	1956_24137	0	0.203207	123
EGFR	ALOX5	1956_240	0	0.203203	124
EGFR	GCC1	1956_79571	0	0.203166	125
EGFR	OPCML	1956_4978	0	0.203166	126
EGFR	PELI2	1956_57161	0	0.203114	127
EGFR	CD86	1956_942	0	0.203094	128
EGFR	COL9A3	1956_1299	0	0.203086	129
MIER1	PIK3CA	57708_5290	1	0.203011	130
PIK3CA	CDK2	5290_1017	1	0.202931	131
EGFR	USP1	1956_7398	0	0.202929	132
EGFR	PTGFR	1956_5737	0	0.202796	133
EGFR	CFI	1956_3426	0	0.202392	134
EGFR	AKAP3	1956_10566	0	0.202272	135
EGFR	EVPL	1956_2125	0	0.202217	136
CDK2	MYCN	1017_4613	1	0.201517	137
LY6E	PRDX1	4061_5052	1	0.201335	138
SFRP1	SFRP2	6422_6423	1	0.201306	139
EGFR	CP	1956_1356	0	0.201019	140
ATM	PRKDC	472_5591	1	0.200522	141
ATM	XRCC1	472_7515	1	0.199594	142
FANCC	ATM	2176_472	1	0.199425	143
FANCE	ATM	2178_472	1	0.199369	144
APEX1	ATM	328_472	1	0.199363	145
ATM	PARP1	472_142	1	0.199333	146
TOP1	PARP1	7150_142	1	0.198978	147
FANCD2	ATM	2177_472	1	0.198851	148
TXNRD1	KEAP1	7296_9817	1	0.198829	149
EGFR	ABCG8	1956_64241	0	0.198292	150
EGFR	MYLIP	1956_29116	0	0.198292	151
IKZF1	GATA1	10320_2623	1	0.19778	152
TOP2A	RB1	7153_5925	1	0.19773	153
ATM	PRKCA	472_5578	0	0.1977	154
MUS81	BRAF	80198_673	1	0.197296	155
NRAS	BRAF	4893_673	1	0.196306	156
MMS19	CDC73	64210_79577	1	0.196129	157
BLM	SNRNP200	641_23020	1	0.193314	158
ATM	GRB2	472_2885	0	0.193243	159
PTEN	IRS1	5728_3667	1	0.192817	160
PRUNE2	PRKCA	158471_5578	0	0.191798	161
EPHA7	PRKCA	2045_5578	0	0.191705	162
MUC2	PRKCA	4583_5578	0	0.191124	163
SETD2	PRKCA	29072_5578	0	0.190679	164
ATM	PTPN11	472_5781	0	0.189894	165
BLM	TAF6	641_6878	1	0.189783	166
ATM	EVPL	472_2125	0	0.189422	167
ATM	CFI	472_3426	0	0.189343	168
ATM	PTGFR	472_5737	0	0.189133	169
ATM	USP1	472_7398	0	0.189092	170
ATM	TNKS2	472_80351	0	0.189083	171
ATM	COL9A3	472_1299	0	0.189023	172
ATM	CD86	472_942	0	0.189017	173
ATM	PELI2	472_57161	0	0.189008	174
ATM	GCC1	472_79571	0	0.188989	175
ATM	LUM	472_4060	0	0.188973	176
ATM	POLM	472_27434	0	0.188947	177
ATM	ALOX5	472_240	0	0.188926	178
ATM	KIF4A	472_24137	0	0.188922	179
ATM	BRD4	472_23476	0	0.188921	180
ATM	PLCB2	472_5330	0	0.188895	181
ATM	CP	472_1356	0	0.188873	182
ATM	SF3B4	472_10262	0	0.188849	183
ATM	TLR9	472_54106	0	0.188832	184
ATM	FCAR	472_2204	0	0.188831	185
ATM	HDAC2	472_3066	0	0.188817	186
ATM	CRNKL1	472_51340	0	0.188815	187
ATM	COL4A3	472_1285	0	0.188801	188
ATM	TBC1D1	472_23216	0	0.188798	189
ATM	NOTCH3	472_4854	0	0.188787	190
ATM	PRDM4	472_11108	0	0.188782	191
ATM	ARAP1	472_116985	0	0.18877	192
ATM	GATA3	472_2625	0	0.188766	193
ATM	SERPINB2	472_5055	0	0.188764	194
ATM	MYLIP	472_29116	0	0.188761	195
ATM	ABCG8	472_64241	0	0.188761	196
ATM	PTPN14	472_5784	0	0.188754	197
ATM	EIF2AK3	472_9451	0	0.188742	198
ATM	IL9R	472_3581	0	0.188741	199
ATM	SUPT5H	472_6829	0	0.18874	200
ATM	SLAMF1	472_6504	0	0.188734	201
ATM	SEMG1	472_6406	0	0.188732	202
ATM	MN1	472_4330	0	0.188732	203
ATM	PIK3C2B	472_5287	0	0.188731	204
ATM	SIRPA	472_140885	0	0.18873	205
ATM	LHCGR	472_3973	0	0.188728	206
ATM	PIK3CB	472_5291	0	0.188717	207
ATM	NIN	472_51199	0	0.188715	208
ATM	HSPH1	472_10808	0	0.188713	209
ATM	SND1	472_27044	0	0.188713	210
ATM	RPS6KA2	472_6196	0	0.188711	211
ATM	PAK3	472_5063	0	0.18871	212
ATM	SKIL	472_6498	0	0.188705	213
ATM	GHR	472_2690	0	0.188703	214
ATM	PTPRM	472_5797	0	0.1887	215
ATM	NCOA3	472_8202	0	0.188697	216
ATM	NR3C2	472_4306	0	0.188696	217
ATM	PAX6	472_5080	0	0.188686	218
ATM	ITCH	472_83737	0	0.188681	219
ATM	ADAM12	472_8038	0	0.188679	220
ATM	PTPRS	472_5802	0	0.188678	221
ATM	INPPL1	472_3636	0	0.188677	222
ATM	NUP98	472_4928	0	0.188675	223
ATM	FER	472_2241	0	0.188674	224
ATM	XRCC5	472_7520	0	0.188666	225
ATM	RBL1	472_5933	0	0.188662	226
ATM	CDH5	472_1003	0	0.188655	227
ATM	CSF1R	472_1436	0	0.188655	228
ATM	TCF4	472_6925	0	0.188652	229
ATM	FBLN1	472_2192	0	0.188651	230
ATM	DSP	472_1832	0	0.188651	231
ATM	GAK	472_2580	0	0.188645	232
ATM	PLD2	472_5338	0	0.188622	233
POLE	POLD1	5426_5424	1	0.187285	234
TRPM6	VCAN	140803_1462	0	0.187157	235
SMURF1	SMURF2	57154_64750	1	0.187126	236
MUS81	RFC1	80198_5981	1	0.186208	237
VCAN	TPI1	1462_7167	0	0.185739	238
MNAT1	CDK7	4331_1022	1	0.185693	239
ARID2	EPHB6	196528_2051	0	0.184968	240
NTRK3	EPHB6	4916_2051	0	0.184808	241
VCAN	EPB41L3	1462_23136	0	0.184783	242
MUC2	RUNX1T1	4583_862	0	0.184451	243
NOS1	VCAN	4842_1462	0	0.184414	244
MKI67	PRUNE2	4288_158471	0	0.184374	245
PRUNE2	RUNX1T1	158471_862	0	0.184325	246
MKI67	MUC2	4288_4583	0	0.184258	247
DHFR	MSH2	1719_4436	1	0.184047	248
MUC2	MYLIP	4583_29116	0	0.183986	249
MUC2	ABCG8	4583_64241	0	0.183986	250
LPA	PTPN11	4018_5781	0	0.183922	251
PRUNE2	PTPN11	158471_5781	0	0.183787	252
NOS1	EPHB6	4842_2051	0	0.1837	253
EPHA7	PTPN11	2045_5781	0	0.183671	254
MSH2	POLB	4436_5423	1	0.183571	255
RAD52	PALB2	5893_79728	1	0.18356	256
PRUNE2	ABCG8	158471_64241	0	0.183319	257
PRUNE2	MYLIP	158471_29116	0	0.183319	258
LPA	MYLIP	4018_29116	0	0.183249	259
MUC2	PTPN11	4583_5781	0	0.18307	260
EPHB6	EXT2	2051_2132	0	0.182843	261
EPHB6	ITGA11	2051_22801	0	0.182555	262
ADAM23	EPHB6	8745_2051	0	0.182501	263
ATAD2	EPHB6	29028_2051	0	0.182389	264
EPHB6	FLI1	2051_2313	0	0.182367	265
PTPRH	EPHB6	5794_2051	0	0.182346	266
ADAM23	VCAN	8745_1462	0	0.182329	267
PARP1	BRCA1	142_672	1	0.182318	268
CUL9	EPHB6	23113_2051	0	0.182317	269
VCAN	ITGA11	1462_22801	0	0.18231	270
VCAN	DNMT3A	1462_1788	0	0.182297	271
VCAN	FLT3	1462_2322	0	0.182296	272
MARK1	VCAN	4139_1462	0	0.182292	273
LPA	SF3B4	4018_10262	0	0.182277	274
CENPF	SF3B4	1063_10262	0	0.182229	275
EPHA7	SF3B4	2045_10262	0	0.182162	276
VCAN	EXT2	1462_2132	0	0.182071	277
MUC2	SF3B4	4583_10262	0	0.181963	278
MUS81	SNW1	80198_22938	1	0.181953	279
MUS81	POLR2L	80198_5441	1	0.181939	280
SETD2	SF3B4	29072_10262	0	0.181859	281
RAD52	BRCA1	5893_672	1	0.181677	282
MUS81	TRAF6	80198_7189	1	0.18152	283
VCAN	GNA13	1462_10672	0	0.181403	284
MUS81	RPS3	80198_6188	1	0.181358	285
VCAN	TOP2A	1462_7153	0	0.181347	286
MUS81	DNAJB9	80198_4189	1	0.181309	287
VCAN	EPAS1	1462_2034	0	0.181279	288
ATR	ERCC3	545_2071	1	0.181186	289
VCAN	MCM2	1462_4171	0	0.181101	290
RRM1	CHEK1	6240_1111	1	0.181093	291
MUC2	EVPL	4583_2125	0	0.181065	292
VCAN	GRB10	1462_2887	0	0.181056	293
VCAN	NCOA2	1462_10499	0	0.181055	294
EPHB6	NUF2	2051_83540	0	0.181042	295
EPHB6	BCL11B	2051_64919	0	0.181025	296
EPHB6	USP25	2051_29761	0	0.181014	297
VCAN	DOK1	1462_1796	0	0.181008	298
EPHB6	MAGEA4	2051_4103	0	0.180996	299
EPHB6	KRT7	2051_3855	0	0.180985	300
MUC2	CFI	4583_3426	0	0.180973	301
EPHB6	CPEB1	2051_64506	0	0.180972	302
VCAN	PTN	1462_5764	0	0.180962	303
VCAN	MTNR1A	1462_4543	0	0.180956	304
VCAN	MAG	1462_4099	0	0.180945	305
VCAN	IL2RB	1462_3560	0	0.180939	306
EPHB6	TSC22D1	2051_8848	0	0.180929	307
PRUNE2	PTPN14	158471_5784	0	0.180916	308
LPA	SLAMF1	4018_6504	0	0.180915	309
EPHA7	SND1	2045_27044	0	0.180915	310
LPA	MN1	4018_4330	0	0.180912	311
VCAN	PTPRA	1462_5786	0	0.180911	312
LPA	SIRPA	4018_140885	0	0.180907	313
EPHA7	NIN	2045_51199	0	0.180906	314
LPA	MLLT3	4018_4300	0	0.180901	315
MUC2	AKAP3	4583_10566	0	0.180897	316
PRUNE2	SERPINB2	158471_5055	0	0.18089	317
VCAN	CBLB	1462_868	0	0.18089	318
LPA	SERPINB2	4018_5055	0	0.180889	319
VCAN	ZNF148	1462_7707	0	0.180884	320
VCAN	HDAC6	1462_10013	0	0.180881	321
EPHB6	KTN1	2051_3895	0	0.180873	322
VCAN	CADPS2	1462_93664	0	0.180872	323
PRUNE2	MN1	158471_4330	0	0.180868	324
PRUNE2	CLU	158471_1191	0	0.180867	325
VCAN	STAT2	1462_6773	0	0.180866	326
VCAN	TOP1	1462_7150	0	0.180866	327
EPHB6	RAP1GDS1	2051_5910	0	0.18086	328
EPHB6	DOCK3	2051_1795	0	0.180857	329
EPHB6	C2orf44	2051_80304	0	0.18085	330
VCAN	PRDM1	1462_639	0	0.18085	331
PRUNE2	PRDM4	158471_11108	0	0.180848	332
EPHB6	ELAC2	2051_60528	0	0.180848	333
PRUNE2	RBAK	158471_57786	0	0.180846	334
EPHA7	CLU	2045_1191	0	0.18084	335
EPHB6	DLK1	2051_8788	0	0.180833	336
EPHB6	LOXL4	2051_84171	0	0.180833	337
VCAN	MLH1	1462_4292	0	0.180829	338
VCAN	PRUNE	1462_58497	0	0.180827	339
VCAN	DLK1	1462_8788	0	0.180825	340
EPHB6	GNA13	2051_10672	0	0.180825	341
MUS81	TRIM24	80198_8805	1	0.180823	342
EPHB6	SLC6A2	2051_6530	0	0.180823	343
VCAN	ENAH	1462_55740	0	0.180818	344
MUS81	KPNA6	80198_23633	1	0.180818	345
LPA	CLU	4018_1191	0	0.180817	346
EPHB6	UNG	2051_7374	0	0.180817	347
EPHB6	INHBA	2051_3624	0	0.180808	348
EPHB6	URI1	2051_8725	0	0.180806	349
VCAN	NRF1	1462_4899	0	0.180805	350
PRUNE2	NIN	158471_51199	0	0.180805	351
PRUNE2	PTPRS	158471_5802	0	0.180804	352
LPA	LHCGR	4018_3973	0	0.180797	353
EPHB6	IKBKE	2051_9641	0	0.180795	354
PRUNE2	RPS6KA2	158471_6196	0	0.180792	355
EPHB6	MIB1	2051_57534	0	0.180788	356
EPHB6	NTN4	2051_59277	0	0.180786	357
MUS81	SFPQ	80198_6421	1	0.180784	358
VCAN	TP53BP1	1462_7158	0	0.180779	359
LPA	SEMG1	4018_6406	0	0.180778	360
EPHB6	RSF1	2051_51773	0	0.180773	361
MUC2	CDH5	4583_1003	0	0.180769	362
LPA	NIN	4018_51199	0	0.180761	363
LPA	PTPRS	4018_5802	0	0.18076	364
PRUNE2	PTPRM	158471_5797	0	0.180757	365
EPHA7	MN1	2045_4330	0	0.180757	366
MUC2	TSC1	4583_7248	0	0.180756	367
EPHA7	SEMG1	2045_6406	0	0.180755	368
LPA	SND1	4018_27044	0	0.180755	369
VCAN	KAT6A	1462_7994	0	0.180753	370
EPHA7	FER	2045_2241	0	0.180751	371
LPA	RPS6KA2	4018_6196	0	0.18075	372
MUC2	FBLN1	4583_2192	0	0.180749	373
VCAN	AGAP2	1462_116986	0	0.180747	374
PRUNE2	EIF2AK3	158471_9451	0	0.180746	375
EPHB6	SRPX2	2051_27286	0	0.180746	376
PRUNE2	TTC27	158471_55622	0	0.180744	377
EPHB6	MS4A1	2051_931	0	0.180743	378
VCAN	KRT7	1462_3855	0	0.180742	379
EPHB6	TOPORS	2051_10210	0	0.180739	380
VCAN	MAGEA4	1462_4103	0	0.180739	381
EPHB6	CMA1	2051_1215	0	0.180739	382
VCAN	NTN4	1462_59277	0	0.180737	383
VCAN	GPNMB	1462_10457	0	0.180735	384
MUS81	POLD1	80198_5424	1	0.180733	385
VCAN	BCL11B	1462_64919	0	0.180733	386
VCAN	PGK1	1462_5230	0	0.180732	387
VCAN	CUL2	1462_8453	0	0.180731	388
MUC2	PLAT	4583_5327	0	0.18073	389
EPHB6	HDAC6	2051_10013	0	0.180729	390
PRUNE2	SEMG1	158471_6406	0	0.180729	391
VCAN	CD1D	1462_912	0	0.180726	392
VCAN	STIL	1462_6491	0	0.180725	393
MUC2	PIGR	4583_5284	0	0.180725	394
LPA	PAX2	4018_5076	0	0.180724	395
VCAN	RSF1	1462_51773	0	0.180724	396
VCAN	UPP1	1462_7378	0	0.180724	397
VCAN	MIB1	1462_57534	0	0.180724	398
EPHA7	TSC1	2045_7248	0	0.180724	399
LPA	PTPRM	4018_5797	0	0.180721	400
LPA	EZH2	4018_2146	0	0.180718	401
PRUNE2	MLLT3	158471_4300	0	0.180711	402
MUC2	PELI2	4583_57161	0	0.180704	403
PRUNE2	DCAF6	158471_55827	0	0.180703	404
PRUNE2	SATB1	158471_6304	0	0.180699	405
MUS81	PCNA	80198_5111	1	0.180696	406
VCAN	LCP1	1462_3936	0	0.180696	407
MUC2	DCAF6	4583_55827	0	0.180695	408
LPA	EVPL	4018_2125	0	0.180694	409
VCAN	PTPRJ	1462_5795	0	0.180687	410
EPHB6	KLF10	2051_7071	0	0.180686	411
EPHB6	ARMCX3	2051_51566	0	0.180685	412
EPHB6	GPNMB	2051_10457	0	0.180681	413
MUC2	LUM	4583_4060	0	0.180681	414
MUC2	RAB11FIP1	4583_80223	0	0.180676	415
PRUNE2	TBC1D1	158471_23216	0	0.180676	416
LPA	DCAF6	4018_55827	0	0.180673	417
EPHB6	PRKD3	2051_23683	0	0.180671	418
MUC2	CARD6	4583_84674	0	0.180671	419
PRUNE2	COL4A3	158471_1285	0	0.18067	420
MUC2	PRKCI	4583_5584	0	0.180664	421
PRUNE2	SND1	158471_27044	0	0.18066	422
VCAN	SPARC	1462_6678	0	0.18066	423
MUC2	EZH2	4583_2146	0	0.180653	424
PRUNE2	CRP	158471_1401	0	0.180652	425
MUC2	DSP	4583_1832	0	0.180652	426
MUC2	PTPRM	4583_5797	0	0.180651	427
VCAN	MS4A1	1462_931	0	0.180651	428
LPA	CFI	4018_3426	0	0.18065	429
EPHB6	SP4	2051_6671	0	0.18065	430
LPA	BRD4	4018_23476	0	0.180649	431
LPA	RAB11FIP1	4018_80223	0	0.180649	432
LPA	KIF4A	4018_24137	0	0.180648	433
LPA	ALOX5	4018_240	0	0.180646	434
LPA	LUM	4018_4060	0	0.180643	435
EPHB6	EPAS1	2051_2034	0	0.180643	436
EPHA7	FCAR	2045_2204	0	0.180638	437
MUC2	TLR8	4583_51311	0	0.180636	438
EPHA7	CDH5	2045_1003	0	0.180635	439
EPHB6	UBE4B	2051_10277	0	0.180635	440
LPA	GCC1	4018_79571	0	0.180633	441
MUC2	RPS6KA2	4583_6196	0	0.180633	442
LPA	OPCML	4018_4978	0	0.180633	443
VCAN	URI1	1462_8725	0	0.18063	444
PRUNE2	BRD4	158471_23476	0	0.180628	445
MUC2	PTPRS	4583_5802	0	0.180628	446
EPHA7	TLR8	2045_51311	0	0.180628	447
PRUNE2	KIF4A	158471_24137	0	0.180628	448
EPHA7	EVPL	2045_2125	0	0.180627	449
PRUNE2	RBL1	158471_5933	0	0.180623	450
LPA	CD86	4018_942	0	0.18062	451
MUC2	SATB1	4583_6304	0	0.180618	452
PRUNE2	EZH2	158471_2146	0	0.180617	453
MUC2	TTC27	4583_55622	0	0.180615	454
MUC2	PAX2	4583_5076	0	0.180613	455
LPA	PIGR	4018_5284	0	0.180613	456
MUC2	CLU	4583_1191	0	0.180611	457
EPHB6	IKZF2	2051_22807	0	0.180609	458
PRUNE2	CD86	158471_942	0	0.180608	459
MUC2	EIF2AK3	4583_9451	0	0.180608	460
PRUNE2	COL9A3	158471_1299	0	0.180607	461
EPHB6	AKAP12	2051_9590	0	0.180607	462
VCAN	CLEC1B	1462_51266	0	0.180605	463
PRUNE2	CDH5	158471_1003	0	0.180605	464
EPHB6	FBXO18	2051_84893	0	0.180605	465
EPHA7	PIGR	2045_5284	0	0.180604	466
PRUNE2	PIGR	158471_5284	0	0.180604	467
VCAN	RIN1	1462_9610	0	0.180604	468
MUC2	HSPH1	4583_10808	0	0.180604	469
MUC2	COL4A3	4583_1285	0	0.180604	470
MUC2	TBC1D1	4583_23216	0	0.180603	471
EPHB6	NCOA2	2051_10499	0	0.180603	472
EPHA7	RAB11FIP1	2045_80223	0	0.180602	473
EPHA7	CD86	2045_942	0	0.180602	474
MUC2	USP1	4583_7398	0	0.180602	475
EPHA7	LUM	2045_4060	0	0.180602	476
MUC2	PRDM4	4583_11108	0	0.180601	477
LPA	CDH5	4018_1003	0	0.180601	478
MUC2	SIRPA	4583_140885	0	0.1806	479
EPHA7	FBLN1	2045_2192	0	0.1806	480
MUC2	MN1	4583_4330	0	0.1806	481
MUC2	SLAMF1	4583_6504	0	0.1806	482
EPHA7	OPCML	2045_4978	0	0.1806	483
LPA	FCAR	4018_2204	0	0.180599	484
EPHB6	CLEC1B	2051_51266	0	0.180598	485
VCAN	LOXL4	1462_84171	0	0.180597	486
VCAN	IKZF2	1462_22807	0	0.180593	487
MUC2	TNKS2	4583_80351	0	0.180591	488
MUC2	FER	4583_2241	0	0.180589	489
VCAN	DNMT3B	1462_1789	0	0.18058	490
VCAN	IKBKE	1462_9641	0	0.180577	491
EPHB6	IL2	2051_3558	0	0.180575	492
VCAN	IL2	1462_3558	0	0.180571	493
MUS81	CCT7	80198_10574	1	0.180565	494
EPHB6	DNMT3B	2051_1789	0	0.180564	495
PRUNE2	FCAR	158471_2204	0	0.180563	496
EPHB6	ARHGEF2	2051_9181	0	0.18056	497
PRUNE2	EVPL	158471_2125	0	0.180555	498
EPHB6	PPM1D	2051_8493	0	0.180553	499
MUC2	COL9A3	4583_1299	0	0.180551	500
EPHB6	IL2RB	2051_3560	0	0.180549	501
VCAN	AKAP12	1462_9590	0	0.180548	502
MUC2	CD86	4583_942	0	0.180548	503
PRUNE2	TLR8	158471_51311	0	0.180547	504
VCAN	TSC22D1	1462_8848	0	0.180545	505
VCAN	ARMCX3	1462_51566	0	0.180543	506
EPHB6	LCP1	2051_3936	0	0.180539	507
PRUNE2	PAX2	158471_5076	0	0.180536	508
VCAN	RAP1GDS1	1462_5910	0	0.180535	509
MUS81	MBP	80198_4155	1	0.180532	510
VCAN	KTN1	1462_3895	0	0.18053	511
MUC2	OPCML	4583_4978	0	0.180529	512
MUC2	GCC1	4583_79571	0	0.180528	513
VCAN	PRKD3	1462_23683	0	0.180521	514
ATR	XRCC1	545_7515	1	0.180521	515
VCAN	SRPX2	1462_27286	0	0.180519	516
EPHB6	SELE	2051_6401	0	0.180518	517
VCAN	CPEB1	1462_64506	0	0.180518	518
VCAN	KLF10	1462_7071	0	0.180517	519
EPHB6	DOK1	2051_1796	0	0.180516	520
VCAN	PPFIBP1	1462_8496	0	0.180514	521
MUC2	KIF4A	4583_24137	0	0.180514	522
VCAN	PRICKLE1	1462_144165	0	0.180513	523
MUC2	BRD4	4583_23476	0	0.180513	524
EPHB6	SPARC	2051_6678	0	0.180512	525
PRUNE2	TSC1	158471_7248	0	0.180511	526
VCAN	CMA1	1462_1215	0	0.180507	527
EPHB6	NRF1	2051_4899	0	0.180505	528
VCAN	ARHGAP29	1462_9411	0	0.180505	529
VCAN	LIG4	1462_3981	0	0.180504	530
VCAN	UNG	1462_7374	0	0.180504	531
EPHB6	PTPRJ	2051_5795	0	0.180503	532
VCAN	SLC6A2	1462_6530	0	0.180503	533
VCAN	FAIM2	1462_23017	0	0.180502	534
EPHB6	ZNF148	2051_7707	0	0.180502	535
EPHB6	CASP10	2051_843	0	0.180501	536
EPHB6	CBLB	2051_868	0	0.180501	537
VCAN	C2orf44	1462_80304	0	0.180501	538
VCAN	PBRM1	1462_55193	0	0.180501	539
VCAN	DOCK3	1462_1795	0	0.1805	540
VCAN	ELAC2	1462_60528	0	0.1805	541
MUC2	SND1	4583_27044	0	0.180489	542
PRUNE2	PRKCI	158471_5584	0	0.180487	543
MUC2	NIN	4583_51199	0	0.180486	544
PRUNE2	LUM	158471_4060	0	0.180482	545
PRUNE2	GCC1	158471_79571	0	0.180473	546
PRUNE2	OPCML	158471_4978	0	0.180473	547
MUC2	RBAK	4583_57786	0	0.180471	548
MUC2	FCAR	4583_2204	0	0.180468	549
PRUNE2	PLAT	158471_5327	0	0.180466	550
MUC2	PTPN14	4583_5784	0	0.180456	551
PRUNE2	FBLN1	158471_2192	0	0.180455	552
PRUNE2	TNKS2	158471_80351	0	0.180451	553
PRUNE2	DSP	158471_1832	0	0.18045	554
MUC2	SEMG1	4583_6406	0	0.18045	555
MUC2	CRP	4583_1401	0	0.18045	556
PRUNE2	USP1	158471_7398	0	0.18045	557
MUC2	MLLT3	4583_4300	0	0.180449	558
CHEK1	WEE1	1111_7465	1	0.180256	559
MUS81	LTK	80198_4058	1	0.180164	560
MUS81	ELK4	80198_2005	1	0.18014	561
MUS81	HIST1H1B	80198_3009	1	0.180132	562
LPA	GRB2	4018_2885	0	0.180045	563
PRUNE2	GRB2	158471_2885	0	0.179932	564
RUNX1T1	CENPF	862_1063	0	0.179929	565
EPHA7	GRB2	2045_2885	0	0.179812	566
PTEN	PXN	5728_5829	1	0.17971	567
VCAN	IRS1	1462_3667	0	0.179636	568
MUS81	XIAP	80198_331	1	0.179633	569
MUS81	TOP1	80198_7150	1	0.179539	570
CENPF	PLCB2	1063_5330	0	0.179532	571
MUS81	TIMELESS	80198_8914	1	0.179501	572
PRUNE2	PLCB2	158471_5330	0	0.179492	573
MUS81	ZNF496	80198_84838	1	0.179444	574
SETD2	PIAS3	29072_10401	0	0.179441	575
MUS81	VCP	80198_7415	1	0.179424	576
MUC2	GRB2	4583_2885	0	0.179266	577
MUC2	PIAS3	4583_10401	0	0.179193	578
MUC2	PLCB2	4583_5330	0	0.179188	579
SETD2	PLCB2	29072_5330	0	0.17916	580
LPA	PIAS3	4018_10401	0	0.179032	581
MUS81	STIL	80198_6491	1	0.179013	582
PRUNE2	PIAS3	158471_10401	0	0.178994	583
SETD2	GRB2	29072_2885	0	0.178954	584
PTEN	PARP1	5728_142	1	0.178936	585
EPHB6	MAPK10	2051_5602	0	0.178936	586
MUS81	USP1	80198_7398	1	0.178912	587
MUS81	FANCD2	80198_2177	1	0.178504	588
CENPF	SEMG1	1063_6406	0	0.178501	589
CENPF	PRDM4	1063_11108	0	0.1785	590
CENPF	SIRPA	1063_140885	0	0.178495	591
CENPF	NOTCH3	1063_4854	0	0.17849	592
CENPF	SLAMF1	1063_6504	0	0.178464	593
CENPF	MN1	1063_4330	0	0.178458	594
CENPF	PTPN14	1063_5784	0	0.178458	595
CENPF	HSPH1	1063_10808	0	0.178454	596
CENPF	CSNK1E	1063_1454	0	0.178438	597
CENPF	EIF2AK3	1063_9451	0	0.178429	598
CENPF	CLU	1063_1191	0	0.178416	599
CENPF	GATA3	1063_2625	0	0.17841	600
CENPF	TLR9	1063_54106	0	0.178408	601
CENPF	PAK3	1063_5063	0	0.178406	602
CENPF	ARAP1	1063_116985	0	0.178402	603
CENPF	RBAK	1063_57786	0	0.178398	604
CENPF	PRKAR1B	1063_5575	0	0.178392	605
CENPF	PIK3CB	1063_5291	0	0.178368	606
CENPF	LHCGR	1063_3973	0	0.178359	607
CENPF	SND1	1063_27044	0	0.178357	608
PTEN	TRIM24	5728_8805	1	0.178353	609
PTEN	PKMYT1	5728_9088	1	0.178351	610
CENPF	FCAR	1063_2204	0	0.178348	611
CENPF	TLR8	1063_51311	0	0.178328	612
CENPF	PTPRS	1063_5802	0	0.178325	613
CENPF	EZH2	1063_2146	0	0.178319	614
CENPF	CSF1R	1063_1436	0	0.178297	615
CENPF	GHR	1063_2690	0	0.178295	616
CENPF	PAX6	1063_5080	0	0.178279	617
CENPF	DCAF6	1063_55827	0	0.178268	618
CENPF	POLM	1063_27434	0	0.178265	619
CENPF	GAK	1063_2580	0	0.178263	620
CENPF	ADAM12	1063_8038	0	0.178255	621
CENPF	INPPL1	1063_3636	0	0.178245	622
CENPF	KIF4A	1063_24137	0	0.178245	623
CENPF	OPCML	1063_4978	0	0.178225	624
CENPF	TSC1	1063_7248	0	0.178215	625
CENPF	PELI2	1063_57161	0	0.178212	626
CENPF	ALOX5	1063_240	0	0.178206	627
CENPF	LUM	1063_4060	0	0.178203	628
CENPF	FER	1063_2241	0	0.1782	629
CENPF	PLD2	1063_5338	0	0.178178	630
CENPF	RBL1	1063_5933	0	0.178178	631
CENPF	USP1	1063_7398	0	0.178157	632
CENPF	PIGR	1063_5284	0	0.178151	633
CENPF	CDH5	1063_1003	0	0.178139	634
CENPF	CARD6	1063_84674	0	0.178113	635
CENPF	TCF4	1063_6925	0	0.178107	636
CENPF	PTGFR	1063_5737	0	0.178091	637
CDC42	RAP1B	998_5908	1	0.178073	638
CENPF	CFI	1063_3426	0	0.178045	639
CENPF	AKAP3	1063_10566	0	0.178023	640
CENPF	NFKB2	1063_4791	0	0.17802	641
CENPF	EVPL	1063_2125	0	0.178016	642
CENPF	XRCC5	1063_7520	0	0.177999	643
CENPF	PTK2B	1063_2185	0	0.177993	644
CENPF	CP	1063_1356	0	0.177974	645
CENPF	NCOA3	1063_8202	0	0.177972	646
CENPF	PAX2	1063_5076	0	0.177954	647
CENPF	PARK2	1063_5071	0	0.177916	648
PTEN	TUBA1A	5728_7846	1	0.177881	649
PTEN	EIF4A1	5728_1973	1	0.17784	650
PTEN	SUV39H1	5728_6839	1	0.177817	651
MUC2	TIAM1	4583_7074	0	0.177803	652
PTEN	THBD	5728_7056	1	0.177791	653
PTEN	PPAP2B	5728_8613	1	0.17765	654
PRUNE2	TIAM1	158471_7074	0	0.177493	655
MUS81	POLD2	80198_5425	1	0.177454	656
PTEN	TRIM8	5728_81603	1	0.177445	657
PTEN	SLC25A6	5728_293	1	0.177221	658
PTEN	PBX3	5728_5090	1	0.176911	659
PTEN	CFB	5728_629	1	0.176718	660
MUS81	WRN	80198_7486	1	0.176478	661
PTEN	TXNDC11	5728_51061	1	0.176374	662
PTEN	POLM	5728_27434	1	0.17613	663
BLM	RPL7	641_6129	1	0.176054	664
RECQL5	WRN	9400_7486	1	0.175938	665
BLM	CORT	641_1325	1	0.175937	666
ATR	CHEK1	545_1111	1	0.175929	667
BLM	NDUFA13	641_51079	1	0.17591	668
BLM	SNW1	641_22938	1	0.17588	669
BLM	MORF4L2	641_9643	1	0.175504	670
BLM	POU3F3	641_5455	1	0.175471	671
MUS81	BLM	80198_641	1	0.175439	672
PTEN	RASSF2	5728_9770	1	0.17542	673
BLM	TRIM8	641_81603	1	0.175412	674
BLM	BICD2	641_23299	1	0.175366	675
BLM	RAD52	641_5893	1	0.17534	676
WRN	TOP1	7486_7150	1	0.175274	677
BLM	PPP2CB	641_5516	1	0.174964	678
BLM	TOPBP1	641_11073	1	0.174871	679
BLM	ICK	641_22858	1	0.174865	680
BLM	ELK4	641_2005	1	0.174824	681
RAD54B	PARP1	25788_142	1	0.174782	682
MCF2	EPHB6	4168_2051	0	0.174754	683
EPHA7	PIK3CB	2045_5291	0	0.174745	684
MUC2	PLD2	4583_5338	0	0.174682	685
PRUNE2	PIK3CB	158471_5291	0	0.174675	686
LPA	PIK3CB	4018_5291	0	0.174638	687
EPHA7	PLD2	2045_5338	0	0.174551	688
MUC2	PIK3CB	4583_5291	0	0.174482	689
BLM	RAD23B	641_5887	1	0.174462	690
STK11	EPHB6	6794_2051	0	0.174408	691
LPA	PLD2	4018_5338	0	0.174395	692
BLM	SUPT5H	641_6829	1	0.174343	693
SETD2	PIK3CB	29072_5291	0	0.174332	694
BLM	PSMD1	641_5707	1	0.174314	695
BLM	XIAP	641_331	1	0.174306	696
STK11	VCAN	6794_1462	0	0.174212	697
VCAN	CKAP4	1462_10970	0	0.174198	698
PTEN	MTOR	5728_2475	1	0.174166	699
BLM	URI1	641_8725	1	0.174047	700
BLM	FBXO18	641_84893	1	0.174027	701
VCAN	XRN2	1462_22803	0	0.173922	702
BLM	VCP	641_7415	1	0.173917	703
EPHB6	SF3B1	2051_23451	0	0.173914	704
TPO	VCAN	7173_1462	0	0.173913	705
EPHB6	XRN2	2051_22803	0	0.173795	706
SETD2	PARK2	29072_5071	0	0.173775	707
VCAN	SF3B1	1462_23451	0	0.173673	708
EPHA7	PARK2	2045_5071	0	0.173517	709
VCAN	UBE2D3	1462_7323	0	0.173273	710
BLM	RREB1	641_6239	1	0.173199	711
BLM	MMS22L	641_253714	1	0.172804	712
VCAN	PLCG1	1462_5335	0	0.171809	713
EPHB6	PLCG1	2051_5335	0	0.171674	714
MUC2	TRRAP	4583_8295	0	0.171326	715
PLEC	EPHB6	5339_2051	0	0.171145	716
LPA	GATA3	4018_2625	0	0.170985	717
PRUNE2	GATA3	158471_2625	0	0.170899	718
EPHA7	GATA3	2045_2625	0	0.170817	719
SETD2	GATA3	29072_2625	0	0.170477	720
MTR	EPHB6	4548_2051	0	0.170027	721
SETD2	XRCC5	29072_7520	0	0.169398	722
VCAN	DAXX	1462_1616	0	0.169328	723
RUNX1T1	DMD	862_1756	0	0.169319	724
MUC2	XRCC5	4583_7520	0	0.16921	725
VCAN	NXF1	1462_10482	0	0.169033	726
EPHA7	XRCC5	2045_7520	0	0.16903	727
EPHB6	PRF1	2051_5551	0	0.168999	728
EPHB6	DAXX	2051_1616	0	0.168988	729
PRUNE2	XRCC5	158471_7520	0	0.168987	730
EPHB6	NR5A2	2051_2494	0	0.168961	731
VCAN	PIWIL2	1462_55124	0	0.168942	732
EPHA7	PRKAR1B	2045_5575	0	0.168929	733
EPHB6	GTF2E1	2051_2960	0	0.168927	734
PRUNE2	PRKAR1B	158471_5575	0	0.168912	735
VCAN	TFAP2A	1462_7020	0	0.168911	736
EPHB6	CD244	2051_51744	0	0.168909	737
VCAN	PRF1	1462_5551	0	0.168904	738
LPA	IL9R	4018_3581	0	0.168903	739
EPHB6	MLH3	2051_27030	0	0.168895	740
EPHA7	GHR	2045_2690	0	0.168895	741
LPA	SLC4A4	4018_8671	0	0.168883	742
EPHB6	ITPR3	2051_3710	0	0.168875	743
PRUNE2	IL9R	158471_3581	0	0.168873	744
VCAN	SMO	1462_6608	0	0.168867	745
VCAN	ATP1B1	1462_481	0	0.168864	746
VCAN	MAD1L1	1462_8379	0	0.168859	747
VCAN	SMARCC1	1462_6599	0	0.168859	748
LPA	GHR	4018_2690	0	0.168845	749
EPHB6	SMO	2051_6608	0	0.168845	750
EPHB6	SMARCC1	2051_6599	0	0.168834	751
PRUNE2	GHR	158471_2690	0	0.168826	752
EPHB6	NXF1	2051_10482	0	0.168821	753
PRUNE2	SLC4A4	158471_8671	0	0.168813	754
VCAN	CD244	1462_51744	0	0.168812	755
EPHB6	MAD1L1	2051_8379	0	0.168811	756
PRUNE2	NR3C2	158471_4306	0	0.168811	757
EPHA7	IL9R	2045_3581	0	0.168807	758
EPHA7	SLC4A4	2045_8671	0	0.168803	759
MUC2	NR3C2	4583_4306	0	0.168795	760
MTOR	FAT1	2475_2195	0	0.168794	761
MUC2	INPPL1	4583_3636	0	0.168793	762
MUC2	NFKB2	4583_4791	0	0.168784	763
EPHB6	PAX5	2051_5079	0	0.168779	764
MUC2	CSF1R	4583_1436	0	0.168759	765
MUC2	PRKAR1B	4583_5575	0	0.168758	766
VCAN	PAX5	1462_5079	0	0.168745	767
EPHA7	POLM	2045_27434	0	0.168742	768
MUC2	GHR	4583_2690	0	0.168741	769
VCAN	NR0B1	1462_190	0	0.16874	770
MUC2	PTK2B	4583_2185	0	0.16874	771
PRUNE2	POLM	158471_27434	0	0.168737	772
VCAN	RORA	1462_6095	0	0.168735	773
EPHA7	NFKB2	2045_4791	0	0.168697	774
LPA	PTK2B	4018_2185	0	0.16869	775
MUC2	POLM	4583_27434	0	0.168688	776
PRUNE2	PTK2B	158471_2185	0	0.168687	777
MUC2	IL9R	4583_3581	0	0.168681	778
EPHB6	CLSPN	2051_63967	0	0.168672	779
MUC2	SLC4A4	4583_8671	0	0.168663	780
PRUNE2	NFKB2	158471_4791	0	0.168649	781
VCAN	CLSPN	1462_63967	0	0.168466	782
EPHB6	LPL	2051_4023	0	0.168333	783
LPA	ITCH	4018_83737	0	0.168111	784
PRUNE2	ERBB4	158471_2066	0	0.168107	785
MUC2	ITCH	4583_83737	0	0.168105	786
PRUNE2	ITCH	158471_83737	0	0.1681	787
VCAN	LPL	1462_4023	0	0.167989	788
SETD2	ITCH	29072_83737	0	0.167975	789
MUC2	ERBB4	4583_2066	0	0.167871	790
TRIO	EPHB6	7204_2051	0	0.166525	791
EPHB6	APP	2051_351	0	0.166412	792
TRIO	VCAN	7204_1462	0	0.166233	793
PTPRK	EPHB6	5796_2051	0	0.165197	794
PRUNE2	CPT1A	158471_1374	0	0.165123	795
VCAN	GLI2	1462_2736	0	0.165091	796
EPHB6	LDLR	2051_3949	0	0.16502	797
MUC2	CPT1A	4583_1374	0	0.164854	798
EPHB6	2015-09-04	2051_5414	0	0.164481	799
SETD2	TRRAP	29072_8295	0	0.16448	800
EPHB6	OPRM1	2051_4988	0	0.164425	801
VCAN	2015-09-04	1462_5414	0	0.164386	802
LPA	ARAP1	4018_116985	0	0.164327	803
PRUNE2	ARAP1	158471_116985	0	0.164301	804
VCAN	DLL1	1462_28514	0	0.164298	805
PRUNE2	CRNKL1	158471_51340	0	0.164294	806
EPHA7	ARAP1	2045_116985	0	0.164245	807
VCAN	OPRM1	1462_4988	0	0.164195	808
EPHB6	VCP	2051_7415	0	0.164121	809
VCAN	IL4R	1462_3566	0	0.164121	810
MUC2	ARAP1	4583_116985	0	0.164104	811
MUC2	CRNKL1	4583_51340	0	0.164103	812
EPHB6	CLDN8	2051_9073	0	0.163574	813
PRUNE2	PIK3C2B	158471_5287	0	0.163462	814
LPA	PIK3C2B	4018_5287	0	0.163442	815
EPHA7	PAX6	2045_5080	0	0.163427	816
VCAN	CLDN8	1462_9073	0	0.163386	817
PRUNE2	PAX6	158471_5080	0	0.163337	818
MUC2	PAX6	4583_5080	0	0.163323	819
MUC2	PIK3C2B	4583_5287	0	0.163198	820
CR1	EPHB6	1378_2051	0	0.163125	821
SETD2	PAX6	29072_5080	0	0.163124	822
MTOR	EPHA7	2475_2045	0	0.163092	823
VCAN	ACVR1B	1462_91	0	0.163074	824
SETD2	PIK3C2B	29072_5287	0	0.163067	825
MYLK	EPHB6	4638_2051	0	0.162966	826
SETD2	NFKB2	29072_4791	0	0.162694	827
SETD2	PTPN11	29072_5781	0	0.162636	828
SETD2	FBLN1	29072_2192	0	0.162629	829
SETD2	PAX2	29072_5076	0	0.162605	830
EPHB6	GUSB	2051_2990	0	0.162566	831
SETD2	CDH5	29072_1003	0	0.162481	832
SETD2	PLAT	29072_5327	0	0.162454	833
SETD2	NCOA3	29072_8202	0	0.162428	834
SETD2	RBL1	29072_5933	0	0.16242	835
SETD2	SKIL	29072_6498	0	0.162398	836
SETD2	CP	29072_1356	0	0.162381	837
SETD2	FER	29072_2241	0	0.162347	838
SETD2	DCAF6	29072_55827	0	0.162317	839
SETD2	CSF1R	29072_1436	0	0.162292	840
VCAN	PGR	1462_5241	0	0.162288	841
SETD2	PTPRM	29072_5797	0	0.162272	842
SETD2	SND1	29072_27044	0	0.162247	843
SETD2	PTPRS	29072_5802	0	0.162244	844
SETD2	NIN	29072_51199	0	0.162243	845
SETD2	SATB1	29072_6304	0	0.162227	846
SETD2	PRKAR1B	29072_5575	0	0.162226	847
EPHB6	NINL	2051_22981	0	0.162225	848
EPHB6	MYO6	2051_4646	0	0.162224	849
SETD2	RBAK	29072_57786	0	0.162223	850
EPHB6	DDC	2051_1644	0	0.16222	851
SETD2	CLU	29072_1191	0	0.162214	852
SETD2	PAK3	29072_5063	0	0.162204	853
SETD2	PTPN14	29072_5784	0	0.162195	854
SETD2	SERPINB2	29072_5055	0	0.162186	855
SETD2	SIRPA	29072_140885	0	0.162184	856
SETD2	SEMG1	29072_6406	0	0.162182	857
SETD2	MN1	29072_4330	0	0.162178	858
SETD2	SLAMF1	29072_6504	0	0.162176	859
SETD2	MLLT3	29072_4300	0	0.162172	860
SETD2	PRDM4	29072_11108	0	0.162172	861
SETD2	IL9R	29072_3581	0	0.162171	862
SETD2	NOTCH3	29072_4854	0	0.162169	863
SETD2	HDAC2	29072_3066	0	0.162165	864
SETD2	ARAP1	29072_116985	0	0.162157	865
SETD2	CRNKL1	29072_51340	0	0.162154	866
SETD2	EVPL	29072_2125	0	0.162147	867
VCAN	CBL	1462_867	0	0.162126	868
SETD2	RAB11FIP1	29072_80223	0	0.162111	869
SETD2	ALOX5	29072_240	0	0.16211	870
SETD2	BRD4	29072_23476	0	0.162109	871
SETD2	KIF4A	29072_24137	0	0.162108	872
SETD2	PTGFR	29072_5737	0	0.162108	873
SETD2	LUM	29072_4060	0	0.162108	874
SETD2	GCC1	29072_79571	0	0.162107	875
SETD2	OPCML	29072_4978	0	0.162107	876
SETD2	CD86	29072_942	0	0.162106	877
SETD2	TNKS2	29072_80351	0	0.162105	878
SETD2	PIGR	29072_5284	0	0.162105	879
LPA	NOTCH3	4018_4854	0	0.162089	880
VCAN	NINL	1462_22981	0	0.162069	881
VCAN	MYO6	1462_4646	0	0.162069	882
VCAN	CXCR2	1462_3579	0	0.16204	883
EPHB6	SERPINE1	2051_5054	0	0.162027	884
VCAN	SERPINE1	1462_5054	0	0.161982	885
EPHA7	NOTCH3	2045_4854	0	0.161961	886
EPHB6	BMPR1B	2051_658	0	0.161942	887
EPHB6	CBL	2051_867	0	0.161915	888
VCAN	DDC	1462_1644	0	0.161906	889
MUC2	CP	4583_1356	0	0.161884	890
MUC2	SKIL	4583_6498	0	0.161862	891
VCAN	BMPR1B	1462_658	0	0.161856	892
LPA	SKIL	4018_6498	0	0.161768	893
MUC2	NOTCH3	4583_4854	0	0.161733	894
PRUNE2	SUPT5H	158471_6829	0	0.161544	895
VCAN	PPP2R5D	1462_5528	0	0.161425	896
MUC2	SUPT5H	4583_6829	0	0.161278	897
EPHB6	USP39	2051_10713	0	0.161269	898
VCAN	PER2	1462_8864	0	0.161228	899
PRUNE2	PAK3	158471_5063	0	0.16122	900
EPHB6	IL3RA	2051_3563	0	0.161202	901
LPA	PAK3	4018_5063	0	0.161189	902
EPHB6	ZMIZ2	2051_83637	0	0.161189	903
EPHA7	PAK3	2045_5063	0	0.161156	904
VCAN	COPA	1462_1314	0	0.161136	905
PRUNE2	CSNK1E	158471_1454	0	0.161119	906
VCAN	NCOA1	1462_8648	0	0.161119	907
MUC2	TCF4	4583_6925	0	0.161089	908
LPA	CSNK1E	4018_1454	0	0.161084	909
EPHA7	CSNK1E	2045_1454	0	0.161065	910
VCAN	USP39	1462_10713	0	0.161064	911
MUC2	HDAC2	4583_3066	0	0.161038	912
PRUNE2	TLR9	158471_54106	0	0.161022	913
EPHB6	JAK3	2051_3718	0	0.160999	914
VCAN	LIPC	1462_3990	0	0.160996	915
MUC2	PAK3	4583_5063	0	0.16097	916
VCAN	IL3RA	1462_3563	0	0.160963	917
EPHB6	LIPC	2051_3990	0	0.160937	918
VCAN	JAK3	1462_3718	0	0.160887	919
EPHA7	TCF4	2045_6925	0	0.16087	920
MUC2	CSNK1E	4583_1454	0	0.160855	921
MUC2	NUP98	4583_4928	0	0.160848	922
PRUNE2	TCF4	158471_6925	0	0.160819	923
PRUNE2	NUP98	158471_4928	0	0.160807	924
VCAN	IGF1	1462_3479	0	0.160797	925
MUC2	TLR9	4583_54106	0	0.160778	926
EPHB6	BLM	2051_641	0	0.160717	927
VCAN	IQGAP1	1462_8826	0	0.160707	928
EPHB6	IQGAP1	2051_8826	0	0.16069	929
VCAN	BLM	1462_641	0	0.160623	930

## Sheet: LUSC
gene_A	gene_B	pair	tag (positive SL or candidate SL)	predicted f value	Ranking position		tag =1 indicate positive SL pairs
RB1	TP53	5925_7157	1	0.118516	1		tag =0 indicate candidate SL pairs
BRCA1	TP53	672_7157	1	0.113175	2
TP53	MET	7157_4233	1	0.111183	3
ATM	TP53	472_7157	1	0.11077	4
TP53	CHEK1	7157_1111	1	0.110655	5
TP53	PLK1	7157_5347	1	0.110579	6
ATR	TP53	545_7157	1	0.110513	7
ARHGEF2	TP53	9181_7157	1	0.110385	8
TP53	TP53BP2	7157_7159	1	0.110218	9
TP53	SGK2	7157_10110	1	0.109907	10
TP53	PAK3	7157_5063	1	0.109898	11
TP53	VDAC1	7157_7416	1	0.109886	12
NF1	TP53	4763_7157	0	0.100763	13
MYC	TNFRSF10B	4609_8795	1	0.0916074	14
KRAS	PLK1	3845_5347	1	0.0914216	15
MUS81	WRN	80198_7486	1	0.0912197	16
RECQL5	WRN	9400_7486	1	0.0911205	17
WRN	TOP1	7486_7150	1	0.0911135	18
MMP16	MUC16	4325_94025	0	0.0886712	19
KRAS	SNRPF	3845_6636	1	0.0841807	20
BLM	VCP	641_7415	1	0.0841602	21
BLM	RPA1	641_6117	1	0.0841456	22
BLM	RPL7	641_6129	1	0.0841339	23
BLM	POU3F3	641_5455	1	0.0841311	24
BLM	RPS19	641_6223	1	0.0841284	25
MUS81	SF3A2	80198_8175	1	0.0841207	26
BLM	ELK4	641_2005	1	0.0841207	27
BLM	FBXO18	641_84893	1	0.0840284	28
MUS81	BLM	80198_641	1	0.0840215	29
BLM	TRIM8	641_81603	1	0.0840188	30
BLM	ICK	641_22858	1	0.0840168	31
BLM	BICD2	641_23299	1	0.0840154	32
KRAS	ADAM10	3845_102	1	0.0838878	33
BLM	MORF4L2	641_9643	1	0.0838367	34
BLM	URI1	641_8725	1	0.0837511	35
BLM	TOPBP1	641_11073	1	0.0837378	36
RREB1	BLM	6239_641	1	0.0836671	37
MMS22L	BLM	253714_641	1	0.083589	38
EGFR	AKT1	1956_207	1	0.0815899	39
FLNC	ROS1	2318_6098	0	0.0810991	40
IL17RA	MMP16	23765_4325	0	0.0809762	41
DPYSL5	KCNJ3	56896_3760	0	0.0808844	42
AKAP3	DICER1	10566_23405	0	0.0808276	43
MEP1A	MMP16	4224_4325	0	0.080813	44
DICER1	TNKS1BP1	23405_85456	0	0.0808047	45
DSP	KCNJ3	1832_3760	0	0.0807505	46
DICER1	DPYSL5	23405_56896	0	0.0807502	47
WNK1	RBMX	65125_27316	0	0.0807453	48
WNK1	UNC5A	65125_90249	0	0.0807255	49
MAGEC1	GALR1	9947_2587	0	0.0807227	50
DICER1	SIK3	23405_23387	0	0.0807219	51
WNK1	GPI	65125_2821	0	0.0807193	52
DICER1	PIWIL1	23405_9271	0	0.0807183	53
AKAP9	EBF1	10142_1879	0	0.0807181	54
DICER1	EBF1	23405_1879	0	0.080718	55
AKAP9	TIE1	10142_7075	0	0.0807178	56
WNK1	NRP2	65125_8828	0	0.0807174	57
DICER1	KCNA5	23405_3741	0	0.0807163	58
MAGEC1	PRKCI	9947_5584	0	0.0807161	59
MAGEC1	SETD2	9947_29072	0	0.0807157	60
CCDC88A	DICER1	55704_23405	0	0.0807135	61
AKAP9	KTN1	10142_3895	0	0.0807133	62
MAGEC1	HDAC4	9947_9759	0	0.0807122	63
MAGEC1	TSC1	9947_7248	0	0.0807118	64
DSP	REG3A	1832_5068	0	0.0807115	65
MAGEC1	WRN	9947_7486	0	0.080711	66
DPYSL5	ZNF521	56896_25925	0	0.0807087	67
MAGEC1	NOS2	9947_4843	0	0.0807051	68
AKAP9	KCNA5	10142_3741	0	0.080704	69
WNK1	NOS2	65125_4843	0	0.080703	70
AKAP9	SIK3	10142_23387	0	0.0807024	71
COL1A1	MUC2	1277_4583	0	0.0807022	72
PAK7	PRUNE2	57144_158471	0	0.0807021	73
AKAP9	PTPRH	10142_5794	0	0.080701	74
WNK1	WRN	65125_7486	0	0.0806983	75
DICER1	PTPRH	23405_5794	0	0.080693	76
NCOA6	REG1A	23054_5967	0	0.0806892	77
WNK1	HDAC4	65125_9759	0	0.080689	78
PTPRZ	REG1A	5803_5967	0	0.0806888	79
GATA3	PRUNE2	2625_158471	0	0.0806887	80
WNK1	SETD2	65125_29072	0	0.0806885	81
MAGEC1	UNC5A	9947_90249	0	0.080688	82
MAGEC1	NRP2	9947_8828	0	0.0806873	83
NCOA6	REG3A	23054_5068	0	0.0806867	84
DSP	REG1A	1832_5967	0	0.0806855	85
COL1A1	PKD1	1277_5310	0	0.0806854	86
COL1A1	SHPRH	1277_257218	0	0.080685	87
COL1A1	KAT6A	1277_7994	0	0.0806844	88
AKAP9	PTPRZ	10142_5803	0	0.0806825	89
DACH1	MMP16	1602_4325	0	0.0806823	90
SDYS	MMP16	2719_4325	0	0.0806822	91
WNK1	FOXG1C	65125_2290	0	0.0806818	92
PTPRZ	REG3A	5803_5068	0	0.0806797	93
HHC1	PTPRZ	846_5803	0	0.0806782	94
GABRB3	PTPRZ	2562_5803	0	0.0806776	95
MMP16	TF	4325_7018	0	0.0806774	96
DPYSL5	GABRB3	56896_2562	0	0.0806773	97
KIF1B	PTPRZ	23095_5803	0	0.0806758	98
COL1A1	FAP	1277_2191	0	0.0806729	99
WNK1	TSC1	65125_7248	0	0.0806728	100
DICER1	MAP2	23405_4133	0	0.0806721	101
RAD54	PTPRZ	546_5803	0	0.0806717	102
WNK1	PRKCI	65125_5584	0	0.0806702	103
CUL9	MMP16	23113_4325	0	0.0806697	104
HF2	MMP16	3075_4325	0	0.0806695	105
HIP1	MMP16	3092_4325	0	0.0806689	106
AKAP9	MMP8	10142_4317	0	0.080667	107
MMP16	PRDM2	4325_7799	0	0.0806668	108
MAD1L1	MMP16	8379_4325	0	0.0806659	109
DSP	GABRB3	1832_2562	0	0.0806637	110
PTPRZ	ZNF521	5803_25925	0	0.0806636	111
MAGEC1	RBMX	9947_27316	0	0.0806626	112
WNK1	GALR1	65125_2587	0	0.0806626	113
AKAP9	NCOA6	10142_23054	0	0.080662	114
MMP16	RPS6KA2	4325_6196	0	0.080662	115
DPYSL5	REG1A	56896_5967	0	0.0806614	116
AMPH	DSP	273_1832	0	0.0806603	117
RAD54	NCOA6	546_23054	0	0.0806602	118
HHC1	DSP	846_1832	0	0.08066	119
AKAP9	EVI9	10142_53335	0	0.0806599	120
CHD4	MMP16	1108_4325	0	0.0806598	121
AKAP9	PIWIL1	10142_9271	0	0.0806595	122
HHC1	NCOA6	846_23054	0	0.0806595	123
CLSPN	MMP16	63967_4325	0	0.0806595	124
CDC42BPA	MMP16	8476_4325	0	0.0806584	125
DICER1	DSP	23405_1832	0	0.0806583	126
CDH11	MMP16	1009_4325	0	0.0806557	127
PAK7	PDZD2	57144_23037	0	0.0806551	128
FBXO11	MMP16	80204_4325	0	0.0806542	129
MMP16	SP4	4325_6671	0	0.080654	130
MMP16	SCRIB	4325_23513	0	0.0806524	131
MMP16	PPRC1	4325_23082	0	0.0806521	132
XPGC	PRUNE2	2073_158471	0	0.0806516	133
AMPH	PTPRZ	273_5803	0	0.0806515	134
COL1A1	PSG2	1277_5670	0	0.0806513	135
LCP1	MMP16	3936_4325	0	0.0806513	136
HERC5	MMP16	51191_4325	0	0.0806508	137
AKAP9	DSP	10142_1832	0	0.0806505	138
BUB1B	MMP16	701_4325	0	0.0806504	139
MMP16	PAK7	4325_57144	0	0.0806502	140
MARK1	MMP16	4139_4325	0	0.0806496	141
HIF3A	MMP16	64344_4325	0	0.0806493	142
MMP16	TRPC4	4325_7223	0	0.0806482	143
DSP	KIF1B	1832_23095	0	0.0806482	144
MYO6	PDZD2	4646_23037	0	0.080648	145
MED12	MMP16	9968_4325	0	0.0806473	146
DOCK3	MMP16	1795_4325	0	0.080647	147
XPGC	PDZD2	2073_23037	0	0.080647	148
XPGC	MMP16	2073_4325	0	0.0806467	149
MMP16	ZDHHC17	4325_23390	0	0.0806467	150
GATA3	PDZD2	2625_23037	0	0.0806464	151
MMP16	ZNF496	4325_84838	0	0.0806464	152
PDGFR	PRUNE2	5159_158471	0	0.0806463	153
GABRB3	NCOA6	2562_23054	0	0.0806462	154
ADAM23	MMP16	8745_4325	0	0.0806461	155
KIF1B	NCOA6	23095_23054	0	0.0806458	156
DSP	ZNF521	1832_25925	0	0.0806453	157
DPYSL5	REG3A	56896_5068	0	0.0806452	158
MMP16	MYO6	4325_4646	0	0.0806428	159
MMP16	RREB1	4325_6239	0	0.080642	160
MMP16	VRK2	4325_7444	0	0.0806419	161
MMP16	RB1CC1	4325_9821	0	0.0806418	162
MMP16	SLIT1	4325_6585	0	0.0806416	163
MLLT10	MMP16	8028_4325	0	0.0806413	164
IGSF8	MMP16	93185_4325	0	0.0806404	165
MUS81	POLD2	80198_5425	1	0.0788707	166
KRAS	MAPRE1	3845_22919	1	0.0787625	167
MTOR	MYC	2475_4609	1	0.0782161	168
EGFR	PARP1	1956_142	1	0.075043	169
BLM	PSMD1	641_5707	1	0.0742607	170
SVIL	KRAS	6840_3845	1	0.0737623	171
EGFR	AKT3	1956_10000	1	0.0734296	172
PHS	KCNJ3	2737_3760	0	0.073277	173
WNK1	TAB3	65125_257397	0	0.073266	174
MYH9	PKD1	4627_5310	0	0.0732596	175
MAGEC1	PPARGC1A	9947_10891	0	0.0732542	176
WNK1	GUCY2C	65125_2984	0	0.0732474	177
PHS	REG1A	2737_5967	0	0.0732395	178
WNK1	PAX8	65125_7849	0	0.0732378	179
PHS	REG3A	2737_5068	0	0.0732346	180
WNK1	CARD6	65125_84674	0	0.0732331	181
WNK1	FBXO4	65125_26272	0	0.0732294	182
MMP16	PTPRF	4325_5792	0	0.073227	183
PDZD2	PTPRF	23037_5792	0	0.0732248	184
MAGEC1	TRIM37	9947_4591	0	0.0732208	185
PRUNE2	STARD13	158471_90627	0	0.0732182	186
WNK1	TRIM37	65125_4591	0	0.0732151	187
WNK1	PPARGC1A	65125_10891	0	0.0732129	188
MAGEC1	CARD6	9947_84674	0	0.0732094	189
MAGEC1	ITGA2	9947_3673	0	0.0732087	190
MAGEC1	FBXO4	9947_26272	0	0.0732066	191
MAGEC1	TNFAIP3	9947_7128	0	0.0732053	192
WNK1	TNFAIP3	65125_7128	0	0.0732048	193
GLI2	PRUNE2	2736_158471	0	0.0732036	194
MAGEC1	PAX8	9947_7849	0	0.0731974	195
MECOM	MYH9	2122_4627	0	0.0731915	196
MAGEC1	CHN2	9947_1124	0	0.0731905	197
PHS	KIF1B	2737_23095	0	0.0731896	198
PRUNE2	PTPRF	158471_5792	0	0.073189	199
MAGEC1	TAB3	9947_257397	0	0.0731859	200
MAGEC1	GUCY2C	9947_2984	0	0.0731835	201
AKAP9	PHS	10142_2737	0	0.0731829	202
MUC2	MYH9	4583_4627	0	0.0731812	203
PDZD2	STARD13	23037_90627	0	0.0731793	204
RAD54	PHS	546_2737	0	0.0731781	205
DICER1	PHS	23405_2737	0	0.073176	206
MMP16	STARD13	4325_90627	0	0.0731744	207
FAP	MYH9	2191_4627	0	0.073174	208
KAT6A	MYH9	7994_4627	0	0.073174	209
MYH9	SHPRH	4627_257218	0	0.073174	210
GLI2	MMP16	2736_4325	0	0.0731739	211
GLI2	PDZD2	2736_23037	0	0.0731733	212
WBSCR9	MMP16	9031_4325	0	0.0731711	213
HHC1	PHS	846_2737	0	0.0731709	214
PHS	ZNF521	2737_25925	0	0.0731708	215
MYH9	PSG2	4627_5670	0	0.0731694	216
ARID2	MYH9	196528_4627	0	0.0731673	217
WBSCR9	PRUNE2	9031_158471	0	0.0731665	218
WBSCR9	PDZD2	9031_23037	0	0.0731648	219
MYH9	ROBO4	4627_54538	0	0.0731647	220
SEDC	SYNE1	1280_23345	0	0.0730923	221
BLM	SUPT5H	641_6829	1	0.0713162	222
KRAS	NUP98	3845_4928	1	0.0711737	223
LEPR	MUC16	3953_94025	0	0.0711431	224
ATR	XRCC1	545_7515	1	0.0704755	225
ATR	ERCC3	545_2071	1	0.0704455	226
ATR	KRAS	545_3845	1	0.0703412	227
ODG1	MUC16	2492_94025	0	0.0698263	228
RB1	TOP2A	5925_7153	1	0.0692172	229
MUS81	SNW1	80198_22938	1	0.0691114	230
BLM	SNW1	641_22938	1	0.0690615	231
KRAS	CDC25C	3845_995	1	0.0690534	232
RRM1	CHEK1	6240_1111	1	0.0684978	233
RB1	VDAC1	5925_7416	1	0.0680476	234
BRAF	NRAS	673_4893	1	0.0680001	235
BRAF	MUS81	673_80198	1	0.0679354	236
KCNJ3	MTOR	3760_2475	0	0.0678452	237
WNK1	LILRB4	65125_11006	0	0.0677709	238
WNK1	RFC4	65125_5984	0	0.0677681	239
WNK1	OPRM1	65125_4988	0	0.0677456	240
FAP	UBR5	2191_51366	0	0.0677313	241
SHPRH	UBR5	257218_51366	0	0.0677278	242
WNK1	CYP2C	65125_1557	0	0.067724	243
ROBO4	UBR5	54538_51366	0	0.0677198	244
WNK1	HPAFP	65125_174	0	0.0677195	245
AKAP9	MTOR	10142_2475	0	0.0677148	246
KAT6A	UBR5	7994_51366	0	0.0677148	247
MAGEC1	TSC4	9947_7249	0	0.067714	248
GABRB3	MTOR	2562_2475	0	0.0677088	249
MCM5	PRUNE2	4174_158471	0	0.0677078	250
MMP16	TP53BP1	4325_7158	0	0.0677075	251
PDZD2	TP53BP1	23037_7158	0	0.0677052	252
ARID2	UBR5	196528_51366	0	0.0676977	253
MAGEC1	HPAFP	9947_174	0	0.0676976	254
MUC2	UBR5	4583_51366	0	0.067696	255
KIF1B	MTOR	23095_2475	0	0.0676943	256
MTOR	REG1A	2475_5967	0	0.0676928	257
PSG2	UBR5	5670_51366	0	0.0676911	258
DICER1	MTOR	23405_2475	0	0.067691	259
HHC1	MTOR	846_2475	0	0.0676908	260
MTOR	ZNF521	2475_25925	0	0.0676905	261
PRUNE2	TP53BP1	158471_7158	0	0.0676851	262
MCM5	MMP16	4174_4325	0	0.0676849	263
WNK1	TSC4	65125_7249	0	0.0676812	264
ITGA11	PRUNE2	22801_158471	0	0.0676794	265
MCM5	PDZD2	4174_23037	0	0.067675	266
MAGEC1	RFC4	9947_5984	0	0.0676725	267
MAGEC1	LILRB4	9947_11006	0	0.067672	268
RAD54	MTOR	546_2475	0	0.0676693	269
CR1	PRUNE2	1378_158471	0	0.0676617	270
AMPH	MTOR	273_2475	0	0.0676616	271
MECOM	UBR5	2122_51366	0	0.0676593	272
ITGA11	MMP16	22801_4325	0	0.0676548	273
ITGA11	PDZD2	22801_23037	0	0.0676543	274
CMOAT	MMP16	1244_4325	0	0.0676443	275
CMOAT	PDZD2	1244_23037	0	0.0676441	276
CR1	MMP16	1378_4325	0	0.0676437	277
ATR	CHEK1	545_1111	1	0.0674226	278
TBK1	KRAS	29110_3845	1	0.0667131	279
FN1	PRKCA	2335_5578	0	0.0658858	280
PIK3CA	CDK1	5290_983	1	0.0657031	281
PTPN13	KRAS	5783_3845	1	0.0656367	282
EGFR	LEPR	1956_3953	0	0.0648859	283
RB1	SYNE1	5925_23345	0	0.0647356	284
ROS1	SLIT2	6098_9353	0	0.0641142	285
EP300	NOS1	2033_4842	0	0.0639913	286
SBMA	LEPR	367_3953	0	0.063859	287
MYH9	SVIL	4627_6840	0	0.0635935	288
PRKD1	SVIL	5587_6840	0	0.0635823	289
SAE1	MYC	10055_4609	1	0.0635471	290
CHAT	CUX1	1103_1523	0	0.0634886	291
KCNJ3	NR1H4	3760_9971	0	0.0634744	292
COL4A3	CUX1	1285_1523	0	0.0634495	293
COL1A1	SVIL	1277_6840	0	0.063445	294
RUNX1T1	SVIL	862_6840	0	0.0634321	295
NCAD	SVIL	1000_6840	0	0.0634282	296
WNK1	FGA	65125_2243	0	0.0634161	297
MUS81	XIAP	80198_331	1	0.0634085	298
SVIL	ZEB1	6840_6935	0	0.0633939	299
CHAT	SETBP1	1103_26040	0	0.0633867	300
NIN	SVIL	51199_6840	0	0.0633815	301
CHAT	MAGEE1	1103_57692	0	0.0633713	302
COL4A3	LAMNA	1285_3909	0	0.0633689	303
ATAD2	SVIL	29028_6840	0	0.0633651	304
CHAT	LAMNA	1103_3909	0	0.0633563	305
ATAD2	COL4A3	29028_1285	0	0.0633546	306
AKAP9	NR1H4	10142_9971	0	0.0633523	307
COL4A3	NIN	1285_51199	0	0.0633396	308
COL4A3	SETBP1	1285_26040	0	0.0633366	309
NR1H4	REG1A	9971_5967	0	0.0633342	310
GABRB3	NR1H4	2562_9971	0	0.0633323	311
COL4A3	UBR5	1285_51366	0	0.063331	312
COL4A3	ZEB1	1285_6935	0	0.0633303	313
HHC1	NR1H4	846_9971	0	0.0633253	314
MAGEC1	FGA	9947_2243	0	0.0633243	315
NR1H4	REG3A	9971_5068	0	0.0633194	316
KRAS	SNRPD2	3845_6633	1	0.0633154	317
CHAT	NIN	1103_51199	0	0.0633148	318
ATAD2	CHAT	29028_1103	0	0.0633122	319
MAGEE1	SVIL	57692_6840	0	0.0633044	320
RAD54	NR1H4	546_9971	0	0.0633018	321
SETBP1	SVIL	26040_6840	0	0.063301	322
CHAT	MYH9	1103_4627	0	0.0632972	323
COL4A3	MYH9	1285_4627	0	0.0632964	324
CHAT	RUNX1T1	1103_862	0	0.0632959	325
CHAT	UBR5	1103_51366	0	0.0632956	326
CHAT	ZEB1	1103_6935	0	0.0632951	327
BLM	XIAP	641_331	1	0.0632935	328
AMPH	NR1H4	273_9971	0	0.0632929	329
COL4A3	PRKD1	1285_5587	0	0.0632902	330
CHAT	PRKD1	1103_5587	0	0.0632839	331
NCAD	CHAT	1000_1103	0	0.0632836	332
CHAT	COL1A1	1103_1277	0	0.0632804	333
EGFR	LAMA4	1956_3910	0	0.0630143	334
EGFR	ZEB2	1956_9839	0	0.0629548	335
EGFR	ODG1	1956_2492	0	0.0627563	336
SBMA	ZEB2	367_9839	0	0.0627013	337
BRCA1	PARP1	672_142	1	0.0623536	338
EP300	SOS1	2033_6654	0	0.0623446	339
EGFR	PRUNE2	1956_158471	0	0.0623016	340
SBMA	PRUNE2	367_158471	0	0.0621189	341
EP300	FLT1	2033_2321	0	0.0615536	342
EGFR	MMP16	1956_4325	0	0.0615362	343
EGFR	EPHA5	1956_2044	0	0.0615212	344
EGFR	PDZD2	1956_23037	0	0.0615113	345
SBMA	MMP16	367_4325	0	0.0614407	346
SBMA	PDZD2	367_23037	0	0.0614193	347
SBMA	ODG1	367_2492	0	0.060854	348
KRAS	HSPA5	3845_3309	1	0.0608209	349
PTEN	PXN	5728_5829	1	0.0606462	350
RSTS	ROS1	1387_6098	0	0.0605709	351
AMPH	EP300	273_2033	0	0.0605079	352
EP300	FBXW7	2033_55294	0	0.0604009	353
RAD54	EP300	546_2033	0	0.0603479	354
EP300	SELP	2033_6403	0	0.0602935	355
KRAS	PIK3CB	3845_5291	1	0.0602851	356
FANCD1	EP300	675_2033	0	0.0602651	357
PTEN	PARP1	5728_142	1	0.060241	358
ESR1	PDZD2	2099_23037	0	0.0602366	359
KCNJ3	MSR1	3760_4481	0	0.0602361	360
IRS1	PTEN	3667_5728	1	0.060225	361
HHC1	EP300	846_2033	0	0.0602207	362
EP300	ZNF521	2033_25925	0	0.060188	363
ATR	CUX1	545_1523	0	0.0601799	364
DLC1	KCNJ3	10395_3760	0	0.0601572	365
HGF	SVIL	3082_6840	0	0.0600625	366
WNK1	TTF1	65125_7270	0	0.0600147	367
DICER1	MSR1	23405_4481	0	0.0599602	368
WNK1	CLCA2	65125_9635	0	0.0599521	369
EP300	GABRB3	2033_2562	0	0.0599502	370
MSR1	ZNF521	4481_25925	0	0.0599462	371
DICER1	DLC1	23405_10395	0	0.0599383	372
DLC1	GABRB3	10395_2562	0	0.0599347	373
HHC1	MSR1	846_4481	0	0.0599283	374
RAD54	MSR1	546_4481	0	0.0599248	375
AKAP9	DLC1	10142_10395	0	0.0599245	376
DLC1	ZNF521	10395_25925	0	0.0599234	377
AKAP9	EP300	10142_2033	0	0.0599216	378
AMPH	MSR1	273_4481	0	0.0599209	379
EP300	MCF2	2033_4168	0	0.0599206	380
HGF	MUC2	3082_4583	0	0.0599131	381
WNK1	ROCK1	65125_6093	0	0.0599124	382
HHC1	DLC1	846_10395	0	0.0599069	383
ATR	MAGEE1	545_57692	0	0.0599036	384
ATR	MYH9	545_4627	0	0.059903	385
KIF1B	MSR1	23095_4481	0	0.0599002	386
GABRB3	MSR1	2562_4481	0	0.0598969	387
ATR	SETBP1	545_26040	0	0.0598925	388
HGF	PKD1	3082_5310	0	0.0598908	389
AMPH	DLC1	273_10395	0	0.0598899	390
RAD54	DLC1	546_10395	0	0.0598891	391
AKAP9	MSR1	10142_4481	0	0.0598889	392
HGF	ROBO4	3082_54538	0	0.0598794	393
HGF	SHPRH	3082_257218	0	0.0598763	394
ATR	LAMNA	545_3909	0	0.0598737	395
MAGEC1	TTF1	9947_7270	0	0.0598729	396
ERK	MMP16	2048_4325	0	0.0598696	397
DLC1	REG1A	10395_5967	0	0.0598688	398
MAGEC1	CLCA2	9947_9635	0	0.0598685	399
FAP	HGF	2191_3082	0	0.0598624	400
HGF	KAT6A	3082_7994	0	0.0598589	401
ERK	PDZD2	2048_23037	0	0.0598557	402
ARID2	HGF	196528_3082	0	0.0598542	403
MSR1	REG1A	4481_5967	0	0.0598527	404
HGF	PSG2	3082_5670	0	0.0598502	405
ATR	NIN	545_51199	0	0.0598496	406
CHAT	HGF	1103_3082	0	0.059843	407
DLC1	REG3A	10395_5068	0	0.0598422	408
ATR	HGF	545_3082	0	0.0598313	409
MSR1	REG3A	4481_5068	0	0.0598306	410
ATR	UBR5	545_51366	0	0.0598303	411
ATR	ZEB1	545_6935	0	0.0598301	412
HGF	MECOM	3082_2122	0	0.0598268	413
RSTS	OBSCN	1387_84033	0	0.0597812	414
PTEN	SUV39H1	5728_6839	1	0.0596911	415
EP300	PCNT	2033_5116	0	0.0596421	416
SBMA	EPHA5	367_2044	0	0.0595374	417
PTEN	TUBA1A	5728_7846	1	0.0594274	418
PTEN	PKMYT1	5728_9088	1	0.0593999	419
PTEN	NLK	5728_51701	1	0.0592272	420
PTEN	SLC25A6	5728_293	1	0.0592132	421
PTEN	PPAP2B	5728_8613	1	0.059171	422
PTEN	TRIM24	5728_8805	1	0.0591165	423
PTEN	UBE2D1	5728_7321	1	0.0590877	424
PTEN	CDC42EP5	5728_148170	1	0.058979	425
PTEN	FBXL6	5728_26233	1	0.0589478	426
MTOR	PTEN	2475_5728	1	0.058856	427
KEAP1	AKT1	9817_207	1	0.0588074	428
PTEN	TRIM8	5728_81603	1	0.0587633	429
PTEN	CYB5R3	5728_1727	1	0.0587508	430
PRKDC	SYNE1	5591_23345	0	0.0587176	431
NCOA2	SYNE1	10499_23345	0	0.0587067	432
PTEN	PBX3	5728_5090	1	0.0586887	433
PTEN	OSBP2	5728_23762	1	0.0586214	434
PTEN	ENO2	5728_2026	1	0.0585057	435
PTEN	EIF4A1	5728_1973	1	0.0584827	436
MUS81	TRAF6	80198_7189	1	0.0584733	437
TAF1	KRAS	6872_3845	1	0.0583012	438
PTEN	CFB	5728_629	1	0.0582964	439
LCT	PRKCA	3938_5578	0	0.0582798	440
TPR	PRKCA	7175_5578	0	0.0582572	441
FN1	XRCC6	2335_2547	0	0.0581067	442
FN1	FYN	2335_2534	0	0.0578398	443
ATM	XRCC1	472_7515	1	0.0576838	444
PTEN	TXNDC11	5728_51061	1	0.0576497	445
SNRNP200	BLM	23020_641	1	0.0576137	446
CENPF	KCNJ3	1063_3760	0	0.0576044	447
POLE	POLD1	5426_5424	1	0.0575641	448
BRAF	KCNJ3	673_3760	0	0.0573886	449
WNK1	MIC4	65125_960	0	0.057344	450
CENPF	DICER1	1063_23405	0	0.0573123	451
HHC1	CENPF	846_1063	0	0.0572889	452
WNK1	STAT4	65125_6775	0	0.0572844	453
ARID2	COL4A1	196528_1282	0	0.057282	454
MAGEC1	CHEK1	9947_1111	0	0.057273	455
EPHB6	PRUNE2	2051_158471	0	0.0572694	456
COL4A1	PSG2	1282_5670	0	0.057267	457
BRAF	REG1A	673_5967	0	0.0572668	458
CENPF	KIF1B	1063_23095	0	0.0572581	459
COL4A1	SVIL	1282_6840	0	0.0572519	460
MAGEC1	MIC4	9947_960	0	0.0572487	461
AKAP9	CENPF	10142_1063	0	0.0572447	462
AMPH	CENPF	273_1063	0	0.0572434	463
WNK1	CHEK1	65125_1111	0	0.0572371	464
COL4A1	COL4A3	1282_1285	0	0.0572368	465
CENPF	GABRB3	1063_2562	0	0.0572346	466
COL4A1	KAT6A	1282_7994	0	0.057227	467
COL4A1	SHPRH	1282_257218	0	0.0572257	468
BRAF	REG3A	673_5068	0	0.0572241	469
FN1	ZBTB16	2335_7704	0	0.0572216	470
COL4A1	FAP	1282_2191	0	0.0572213	471
DCTN1	PDZD2	1639_23037	0	0.057218	472
AKAP9	BRAF	10142_673	0	0.0572163	473
BRAF	GABRB3	673_2562	0	0.0572093	474
BRAF	KIF1B	673_23095	0	0.0572067	475
CHAT	COL4A1	1103_1282	0	0.0571997	476
DCTN1	MMP16	1639_4325	0	0.0571992	477
EPHB6	MMP16	2051_4325	0	0.0571943	478
COL4A1	MUC2	1282_4583	0	0.0571934	479
EPHB6	PDZD2	2051_23037	0	0.0571922	480
BRAF	DICER1	673_23405	0	0.0571895	481
RAD54	BRAF	546_673	0	0.0571811	482
BRAF	HHC1	673_846	0	0.0571702	483
ATR	COL4A1	545_1282	0	0.0571689	484
CENPF	REG1A	1063_5967	0	0.0571618	485
CENPF	REG3A	1063_5068	0	0.0571545	486
AMPH	BRAF	273_673	0	0.0571545	487
DCTN1	PRUNE2	1639_158471	0	0.0571504	488
ATM	PARP1	472_142	1	0.0570364	489
WEE1	CHEK1	7465_1111	1	0.056945	490
ATM	FANCC	472_2176	1	0.0569142	491
FN1	SMAD4	2335_4089	0	0.0567588	492
FN1	TRAF6	2335_7189	0	0.0566111	493
VCAN	PRKCA	1462_5578	0	0.0564993	494
ESR1	LEPR	2099_3953	0	0.0562137	495
WNK1	PRKCA	65125_5578	0	0.0555418	496
ASH1L	KCNJ3	55870_3760	0	0.0555097	497
EP300	KCNJ3	2033_3760	0	0.0554711	498
CUX1	PTPN13	1523_5783	0	0.0554711	499
KEAP1	TXNRD1	9817_7296	1	0.0553555	500
ATM	PRKDC	472_5591	1	0.0552647	501
FN1	MSK12	2335_3688	0	0.0551502	502
PCNT	PTPRZ	5116_5803	0	0.0551129	503
NR1H4	PCNT	9971_5116	0	0.0551073	504
PCNT	PTPRH	5116_5794	0	0.0550993	505
ASH1L	ZNF521	55870_25925	0	0.0550983	506
MTOR	PCNT	2475_5116	0	0.0550967	507
AMPH	ASH1L	273_55870	0	0.0550958	508
BRAF	PCNT	673_5116	0	0.055071	509
CCDC88A	PCNT	55704_5116	0	0.0550708	510
MYH9	PTPN13	4627_5783	0	0.0550683	511
KCNA5	PCNT	3741_5116	0	0.0550647	512
ASH1L	GABRB3	55870_2562	0	0.0550611	513
PRKD1	PTPN13	5587_5783	0	0.0550505	514
DLC1	PCNT	10395_5116	0	0.0550476	515
PHS	PCNT	2737_5116	0	0.0550448	516
ASH1L	KIF1B	55870_23095	0	0.0550417	517
PCNT	SIK3	5116_23387	0	0.0550318	518
PTPN13	SETBP1	5783_26040	0	0.0550266	519
MAGEE1	PTPN13	57692_5783	0	0.0550199	520
MAGEC1	PER	9947_5187	0	0.055018	521
MSR1	PCNT	4481_5116	0	0.0550115	522
LAMNA	PTPN13	3909_5783	0	0.0550059	523
MAP2	PCNT	4133_5116	0	0.0550039	524
COL4A1	PTPN13	1282_5783	0	0.055001	525
DSP	PCNT	1832_5116	0	0.0550004	526
MMP8	PCNT	4317_5116	0	0.0549954	527
ASH1L	REG1A	55870_5967	0	0.0549939	528
COL1A1	PTPN13	1277_5783	0	0.0549909	529
PTPN13	RUNX1T1	5783_862	0	0.0549886	530
NCAD	PTPN13	1000_5783	0	0.054988	531
EVI9	PCNT	53335_5116	0	0.0549839	532
NIN	PTPN13	51199_5783	0	0.0549664	533
ASH1L	REG3A	55870_5068	0	0.0549653	534
PTPN13	UBR5	5783_51366	0	0.0549643	535
PCNT	PIWIL1	5116_9271	0	0.0549642	536
PTPN13	ZEB1	5783_6935	0	0.0549642	537
FN1	MIC4	2335_960	0	0.054353	538
FN1	HRAS	2335_3265	0	0.0542688	539
MAGEC1	PRKCA	9947_5578	0	0.0541291	540
FN1	USP7	2335_7874	0	0.053808	541
SJS1	SVIL	3339_6840	0	0.0534879	542
WNK1	CPT1A	65125_1374	0	0.0534367	543
WNK1	DDC	65125_1644	0	0.0533852	544
MAGEC1	CTTN	9947_2017	0	0.0533649	545
DPYSL5	SELP	56896_6403	0	0.0533579	546
SJS1	ROBO4	3339_54538	0	0.0533432	547
MSR1	SELP	4481_6403	0	0.053338	548
SELP	SIK3	6403_23387	0	0.0533333	549
WNK1	CTTN	65125_2017	0	0.0533175	550
CCDC88A	SELP	55704_6403	0	0.0533137	551
EVI9	SELP	53335_6403	0	0.0533128	552
SJS1	MUC2	3339_4583	0	0.053309	553
MAGEC1	DDC	9947_1644	0	0.0533071	554
SELP	TIE1	6403_7075	0	0.053301	555
FN1	NCOA1	2335_8648	0	0.0533004	556
MAGEC1	CPT1A	9947_1374	0	0.0532932	557
FAP	SJS1	2191_3339	0	0.0532828	558
MMP8	SELP	4317_6403	0	0.0532826	559
KCNA5	SELP	3741_6403	0	0.0532686	560
SELP	TNKS1BP1	6403_85456	0	0.0532653	561
SJS1	PSG2	3339_5670	0	0.0532499	562
COL4A3	SJS1	1285_3339	0	0.053246	563
MMP16	NCOR2	4325_9612	0	0.0532451	564
MTOR	SELP	2475_6403	0	0.0532435	565
PTPRH	SELP	5794_6403	0	0.0532419	566
BRAF	SELP	673_6403	0	0.0532381	567
PIWIL1	SELP	9271_6403	0	0.0532344	568
SJS1	PKD1	3339_5310	0	0.0532319	569
PHS	SELP	2737_6403	0	0.0532261	570
SJS1	MECOM	3339_2122	0	0.053225	571
CHAT	SJS1	1103_3339	0	0.0532246	572
SJS1	PTPN13	3339_5783	0	0.0532207	573
MAP2	SELP	4133_6403	0	0.0532206	574
DSP	SELP	1832_6403	0	0.0532199	575
CHRD	PDZD2	8646_23037	0	0.0532039	576
CHRD	MMP16	8646_4325	0	0.0532031	577
CHRD	PRUNE2	8646_158471	0	0.0532006	578
NCOR2	PRUNE2	9612_158471	0	0.0531879	579
DMD	NF1	1756_4763	0	0.0531152	580
FN1	ROCK1	2335_6093	0	0.0530173	581
FN1	CXCR4	2335_7852	0	0.0529769	582
CUX1	INSR	1523_3643	0	0.0526944	583
CTNNA3	PEG3	29119_5178	0	0.0526838	584
FN1	NRP1	2335_8829	0	0.0524916	585
FN1	MYB	2335_4602	0	0.0523213	586
FN1	PPARGC1A	2335_10891	0	0.0523137	587
FN1	TSHR	2335_7253	0	0.052282	588
FN1	LKP	2335_1660	0	0.0521915	589
FN1	TSC4	2335_7249	0	0.0521816	590
FN1	PRKCI	2335_5584	0	0.0521691	591
FN1	SNIP1	2335_79753	0	0.0521623	592
FN1	RBL1	2335_5933	0	0.0521489	593
FN1	ZAP70	2335_7535	0	0.052136	594
FN1	CTTN	2335_2017	0	0.0521177	595
KCNJ3	LHCGR	3760_3973	0	0.0521149	596
FN1	FANCH	2335_2175	0	0.0521084	597
FN1	AGTR1B	2335_185	0	0.0521053	598
BCOR	KCNJ3	54880_3760	0	0.0521027	599
FN1	TSC1	2335_7248	0	0.0520745	600
FN1	WRN	2335_7486	0	0.0520617	601
FN1	ADAM12	2335_8038	0	0.052055	602
FN1	IL16	2335_3603	0	0.0520473	603
FN1	PBX1	2335_5087	0	0.0520407	604
FN1	XIAP	2335_331	0	0.0520316	605
FN1	VCAM1	2335_7412	0	0.0520301	606
FN1	NFATC1	2335_4772	0	0.0520271	607
FN1	MDC1	2335_9656	0	0.0520238	608
FN1	GAK	2335_2580	0	0.0520207	609
FN1	NOS2	2335_4843	0	0.0520054	610
FN1	TNFAIP3	2335_7128	0	0.0519895	611
FN1	FSGS1	2335_81	0	0.0519735	612
FN1	NUP214	2335_8021	0	0.0519731	613
FN1	FOXG1C	2335_2290	0	0.0519405	614
FN1	PTPRM	2335_5797	0	0.0519335	615
FN1	GHR	2335_2690	0	0.0519197	616
FN1	STAT4	2335_6775	0	0.0519127	617
FN1	ASAP1	2335_50807	0	0.051897	618
FN1	PROX1	2335_5629	0	0.051888	619
FN1	PPARGC1B	2335_133522	0	0.051869	620
FN1	TYRO3	2335_7301	0	0.0518623	621
FN1	RFWD2	2335_64326	0	0.0518484	622
LHCGR	PCNT	3973_5116	0	0.0518352	623
FN1	PAX8	2335_7849	0	0.051824	624
FN1	EPS15	2335_2060	0	0.0518201	625
WNK1	ASAP1	65125_50807	0	0.0518193	626
FN1	HSCR	2335_1910	0	0.0518148	627
AKAP9	LHCGR	10142_3973	0	0.0518142	628
MAGEC1	XIAP	9947_331	0	0.0518106	629
DICER1	LHCGR	23405_3973	0	0.0518105	630
BCOR	PCNT	54880_5116	0	0.0518084	631
WNK1	FSGS1	65125_81	0	0.0518056	632
GABRB3	LHCGR	2562_3973	0	0.0518005	633
WNK1	NFATC1	65125_4772	0	0.0517978	634
FN1	MLL	2335_4297	0	0.0517951	635
MAGEC1	ASAP1	9947_50807	0	0.0517909	636
BCOR	DICER1	54880_23405	0	0.0517718	637
AKAP9	BCOR	10142_54880	0	0.0517706	638
FN1	FLI1	2335_2313	0	0.0517629	639
KIF1B	LHCGR	23095_3973	0	0.0517609	640
HHC1	LHCGR	846_3973	0	0.0517599	641
LHCGR	ZNF521	3973_25925	0	0.051759	642
BCOR	GABRB3	54880_2562	0	0.0517574	643
BCOR	ZNF521	54880_25925	0	0.0517534	644
BCOR	KIF1B	54880_23095	0	0.0517525	645
LHCGR	REG1A	3973_5967	0	0.051752	646
MAGEC1	NFATC1	9947_4772	0	0.0517498	647
FN1	CARD11	2335_84433	0	0.051745	648
MAGEC1	FSGS1	9947_81	0	0.0517414	649
WNK1	XIAP	65125_331	0	0.0517371	650
PRUNE2	VEGFC	158471_7424	0	0.051737	651
RAD54	BCOR	546_54880	0	0.0517349	652
LHCGR	REG3A	3973_5068	0	0.0517311	653
FN1	GPI	2335_2821	0	0.0517252	654
FN1	DDC	2335_1644	0	0.0517236	655
AMPH	LHCGR	273_3973	0	0.0517222	656
BCOR	REG1A	54880_5967	0	0.051722	657
BCOR	HHC1	54880_846	0	0.0517183	658
FN1	SEMG2	2335_6407	0	0.0517118	659
FN1	MN1	2335_4330	0	0.0517112	660
BCOR	SELP	54880_6403	0	0.0517083	661
FN1	AFF4	2335_27125	0	0.0517063	662
RAD54	LHCGR	546_3973	0	0.0517035	663
FN1	PIK3C2A	2335_5286	0	0.0516959	664
FN1	STAG1	2335_10274	0	0.0516937	665
FN1	IL9R	2335_3581	0	0.0516897	666
FN1	FGA	2335_2243	0	0.0516893	667
FN1	CDH16	2335_1014	0	0.0516865	668
FN1	TRIP11	2335_9321	0	0.0516837	669
CACNL1A1	PEG3	775_5178	0	0.0516837	670
AMPH	BCOR	273_54880	0	0.0516828	671
FN1	CHN2	2335_1124	0	0.051682	672
FN1	DPP4	2335_1803	0	0.0516808	673
FN1	MKL1	2335_57591	0	0.0516734	674
FN1	DRD3	2335_1814	0	0.051669	675
INSR	SCA14	3643_5582	0	0.0516651	676
FN1	TBC1D1	2335_23216	0	0.0516567	677
FN1	HOXC10	2335_3226	0	0.0516358	678
LCT	XRCC6	3938_2547	0	0.0516194	679
FN1	ARNT2	2335_9915	0	0.0516161	680
FN1	CD226	2335_10666	0	0.0516102	681
FN1	WWC1	2335_23286	0	0.0516004	682
FN1	PER	2335_5187	0	0.0515779	683
FN1	TTC27	2335_55622	0	0.0515776	684
FN1	TAB3	2335_257397	0	0.0515766	685
FN1	RFC4	2335_5984	0	0.0515596	686
FN1	CNR1	2335_1268	0	0.0515497	687
FN1	TTF1	2335_7270	0	0.0515416	688
FN1	LILRB4	2335_11006	0	0.0515393	689
FN1	ITGA2	2335_3673	0	0.051537	690
FN1	INHBA	2335_3624	0	0.0515322	691
FN1	PCM1	2335_5108	0	0.0515312	692
FN1	OPRM1	2335_4988	0	0.0515207	693
FN1	IQGAP2	2335_10788	0	0.0515119	694
FN1	RBMX	2335_27316	0	0.0515057	695
FN1	PLCB2	2335_5330	0	0.0514881	696
FN1	CPT1A	2335_1374	0	0.0514825	697
FN1	DCX	2335_1641	0	0.0514818	698
MEP1A	ZEB2	4224_9839	0	0.0514681	699
FN1	NRP2	2335_8828	0	0.051464	700
FN1	HK2	2335_3099	0	0.051463	701
FN1	ARMCX2	2335_9823	0	0.0514617	702
FN1	TOPBP1	2335_11073	0	0.0514208	703
FN1	SLC6A2	2335_6530	0	0.0514199	704
FN1	ARHGAP29	2335_9411	0	0.0514057	705
FN1	ZHX2	2335_22882	0	0.0513923	706
FN1	MMP9	2335_4318	0	0.051386	707
LCT	FYN	3938_2534	0	0.0513696	708
FN1	MAN1A2	2335_10905	0	0.0513592	709
INSR	MYH9	3643_4627	0	0.0513564	710
FN1	OPCML	2335_4978	0	0.0513551	711
FN1	KROX20	2335_1959	0	0.0513511	712
FN1	BCAS1	2335_8537	0	0.0513508	713
FN1	KIF14	2335_9928	0	0.0513475	714
FN1	PALB2	2335_79728	0	0.051346	715
FN1	TTK	2335_7272	0	0.0513449	716
FN1	UNC5A	2335_90249	0	0.051334	717
FN1	EIF3	2335_8661	0	0.0513248	718
FN1	GUCY2C	2335_2984	0	0.0512971	719
FN1	TRPM7	2335_54822	0	0.0512943	720
FN1	FBXO4	2335_26272	0	0.0512903	721
LCT	SMAD4	3938_4089	0	0.0512788	722
FN1	HTR3	2335_3359	0	0.0512755	723
FN1	HK3	2335_3101	0	0.0512749	724
FN1	TBX5	2335_6910	0	0.0512476	725
FN1	PARP4	2335_143	0	0.0512471	726
FN1	LAMNB2	2335_3918	0	0.051218	727
EPHA5	ESR1	2044_2099	0	0.0512131	728
FN1	PTGFR	2335_5737	0	0.0511922	729
MUC2	TPO	4583_7173	0	0.0511803	730
INSR	PRKD1	3643_5587	0	0.0511689	731
BRCA1	PKD1	672_5310	0	0.0511536	732
FN1	FZD3	2335_7976	0	0.0511507	733
FN1	PRDM1	2335_639	0	0.0511199	734
FN1	URI1	2335_8725	0	0.0511107	735
FN1	SCEL	2335_8796	0	0.0511095	736
FN1	CYP2C	2335_1557	0	0.0511086	737
BRCA1	TJP1	672_7082	0	0.051081	738
FN1	PRKAA	2335_5563	0	0.051062	739
TPR	XRCC6	7175_2547	0	0.0510542	740
ROBO4	TPO	54538_7173	0	0.0510423	741
LCT	ZBTB16	3938_7704	0	0.0510339	742
FAP	TPO	2191_7173	0	0.0510338	743
KAT6A	TPO	7994_7173	0	0.0510145	744
BRCA1	MME	672_4311	0	0.0510021	745
SHPRH	TPO	257218_7173	0	0.0509426	746
IL17RA	ZEB2	23765_9839	0	0.0509144	747
FN1	ITIH3	2335_3699	0	0.0508915	748
FN1	EVPL	2335_2125	0	0.0508615	749
FN1	SETD2	2335_29072	0	0.0507956	750
HGF	INSR	3082_3643	0	0.0507716	751
PSG2	TPO	5670_7173	0	0.050758	752
COL4A3	TPO	1285_7173	0	0.0507408	753
LCT	TRAF6	3938_7189	0	0.0507398	754
CHAT	TPO	1103_7173	0	0.0506985	755
NOTCH2	TPO	4853_7173	0	0.0506969	756
FN1	GALR1	2335_2587	0	0.0506752	757
TPR	SMAD4	7175_4089	0	0.050673	758
ARID2	F8C	196528_2157	0	0.0506666	759
COL4A3	F8C	1285_2157	0	0.0506388	760
LEPR	MEP1A	3953_4224	0	0.050637	761
COL1A1	INSR	1277_3643	0	0.0506356	762
WNK1	EPS15	65125_2060	0	0.0506353	763
IGSF8	ZEB2	93185_9839	0	0.0506162	764
BRCA1	PPP2R1A	672_5518	0	0.0506109	765
ADAM23	ZEB2	8745_9839	0	0.0506102	766
F8C	SVIL	2157_6840	0	0.050607	767
F8C	PSG2	2157_5670	0	0.0506042	768
NCR1	ZEB2	9437_9839	0	0.0506013	769
USP25	ZEB2	29761_9839	0	0.050595	770
F8C	KAT6A	2157_7994	0	0.0505935	771
ZEB2	ZNF496	9839_84838	0	0.0505935	772
LCT	KIF2C	3938_11004	0	0.0505914	773
MAGEC1	EPS15	9947_2060	0	0.050591	774
ZDHHC17	ZEB2	23390_9839	0	0.0505854	775
ITGA11	ZEB2	22801_9839	0	0.0505815	776
INSR	RUNX1T1	3643_862	0	0.0505812	777
MLLT10	ZEB2	8028_9839	0	0.0505808	778
F8C	MECOM	2157_2122	0	0.0505758	779
XPGC	ZEB2	2073_9839	0	0.0505726	780
CR1	ZEB2	1378_9839	0	0.0505722	781
VEGFC	ZEB2	7424_9839	0	0.0505712	782
MED12	ZEB2	9968_9839	0	0.05057	783
RREB1	ZEB2	6239_9839	0	0.0505671	784
RB1CC1	ZEB2	9821_9839	0	0.0505666	785
VRK2	ZEB2	7444_9839	0	0.0505654	786
DOCK3	ZEB2	1795_9839	0	0.0505629	787
SLIT1	ZEB2	6585_9839	0	0.050561	788
SJS1	INSR	3339_3643	0	0.0505599	789
MAGEC1	MAN1A2	9947_10905	0	0.0505593	790
NCAD	INSR	1000_3643	0	0.0505583	791
TRPC4	ZEB2	7223_9839	0	0.0505565	792
F8C	ROBO4	2157_54538	0	0.0505553	793
PBM1	ZEB2	4299_9839	0	0.050548	794
F8C	SHPRH	2157_257218	0	0.0505458	795
HIF3A	ZEB2	64344_9839	0	0.0505455	796
PTPN13	TPO	5783_7173	0	0.0505431	797
GLI2	ZEB2	2736_9839	0	0.050542	798
MYO6	ZEB2	4646_9839	0	0.050541	799
F8C	FAP	2157_2191	0	0.0505395	800
CHRD	ZEB2	8646_9839	0	0.0505379	801
HERC5	ZEB2	51191_9839	0	0.0505345	802
LCP1	ZEB2	3936_9839	0	0.0505304	803
CHAT	F8C	1103_2157	0	0.0505281	804
ATR	F8C	545_2157	0	0.050526	805
BUB1B	ZEB2	701_9839	0	0.0505243	806
SCRIB	ZEB2	23513_9839	0	0.0505229	807
SP4	ZEB2	6671_9839	0	0.050517	808
WBSCR9	ZEB2	9031_9839	0	0.0505152	809
PPRC1	ZEB2	23082_9839	0	0.0505115	810
GRIA1	TPO	2890_7173	0	0.0505112	811
PDGFR	ZEB2	5159_9839	0	0.0505106	812
CDH11	ZEB2	1009_9839	0	0.05051	813
GATA3	ZEB2	2625_9839	0	0.0505085	814
STARD13	ZEB2	90627_9839	0	0.0505061	815
ATR	TPO	545_7173	0	0.0505009	816
CHD4	ZEB2	1108_9839	0	0.0504964	817
FBXO11	ZEB2	80204_9839	0	0.0504955	818
PAK7	ZEB2	57144_9839	0	0.0504945	819
NCR1	PRUNE2	9437_158471	0	0.0504937	820
EPHB6	ZEB2	2051_9839	0	0.0504839	821
CLSPN	ZEB2	63967_9839	0	0.0504831	822
F8C	MUC2	2157_4583	0	0.0504754	823
PPP2R1A	TPO	5518_7173	0	0.050475	824
ERK	ZEB2	2048_9839	0	0.0504749	825
F8C	PTPN13	2157_5783	0	0.0504687	826
MAD1L1	ZEB2	8379_9839	0	0.0504675	827
HF2	ZEB2	3075_9839	0	0.0504673	828
CUL9	ZEB2	23113_9839	0	0.0504669	829
PRDM2	ZEB2	7799_9839	0	0.0504658	830
TF	ZEB2	7018_9839	0	0.050465	831
CDC42BPA	ZEB2	8476_9839	0	0.0504639	832
RPS6KA2	ZEB2	6196_9839	0	0.0504635	833
HIP1	ZEB2	3092_9839	0	0.0504621	834
SDYS	ZEB2	2719_9839	0	0.0504606	835
MCM5	ZEB2	4174_9839	0	0.0504593	836
DACH1	ZEB2	1602_9839	0	0.0504562	837
TP53BP1	ZEB2	7158_9839	0	0.050455	838
F8C	PKD1	2157_5310	0	0.0504536	839
DCTN1	ZEB2	1639_9839	0	0.0504532	840
MMP16	NCR1	4325_9437	0	0.050451	841
PEPN	KCNJ3	290_3760	0	0.0504509	842
NCR1	PDZD2	9437_23037	0	0.0504366	843
PTPRF	ZEB2	5792_9839	0	0.0504366	844
TJP1	TPO	7082_7173	0	0.0504295	845
BRCA1	ROBO1	672_6091	0	0.0504235	846
PTEN	ROS1	5728_6098	0	0.0504075	847
INSR	ZEB1	3643_6935	0	0.0503902	848
TPR	ZBTB16	7175_7704	0	0.0503628	849
INSR	NIN	3643_51199	0	0.0503287	850
LBC	PEG3	11214_5178	0	0.0503003	851
PKD1	TPO	5310_7173	0	0.0502992	852
CUX1	MME	1523_4311	0	0.0502895	853
BRCA1	CHAT	672_1103	0	0.050283	854
BRCA1	MECOM	672_2122	0	0.050274	855
PIWIL1	SOS1	9271_6654	0	0.0502726	856
SNF2L4	SOS1	6597_6654	0	0.0502402	857
WNK1	XRCC6	65125_2547	0	0.0502123	858
CYLD1	SOS1	1540_6654	0	0.0501877	859
FAP	SCA14	2191_5582	0	0.0501574	860
SVIL	TPO	6840_7173	0	0.0501573	861
INSR	TPO	3643_7173	0	0.0501564	862
SCA14	SHPRH	5582_257218	0	0.0501446	863
COL4A1	INSR	1282_3643	0	0.0501422	864
SEMA6D	SOS1	80031_6654	0	0.0501342	865
BRCA1	COL4A3	672_1285	0	0.0501305	866
LCT	MSK12	3938_3688	0	0.0501017	867
SCA14	ROBO4	5582_54538	0	0.0501008	868
MUC2	SCA14	4583_5582	0	0.0501	869
BRCA1	PSG2	672_5670	0	0.0500933	870
PEPN	SOS1	290_6654	0	0.0500921	871
ACACB	SOS1	32_6654	0	0.0500744	872
LCT	TYRO3	3938_7301	0	0.0500696	873
LCT	ROR2	3938_4920	0	0.0500646	874
LCT	PTPRM	3938_5797	0	0.0500609	875
MMP8	SOS1	4317_6654	0	0.0500515	876
LCT	PAX8	3938_7849	0	0.0500474	877
ASH1L	SOS1	55870_6654	0	0.0500452	878
LCT	EPS15	3938_2060	0	0.050045	879
LCT	TRIM37	3938_4591	0	0.0500432	880
SCA14	SVIL	5582_6840	0	0.0500401	881
DPYSL5	SOS1	56896_6654	0	0.05004	882
LCT	FSGS1	3938_81	0	0.0500353	883
KAT6A	SCA14	7994_5582	0	0.0500321	884
LCT	TNFAIP3	3938_7128	0	0.0500278	885
LCT	FLI1	3938_2313	0	0.0500197	886
LCT	NOS2	3938_4843	0	0.0500191	887
LCT	EEF2K	3938_29904	0	0.0500156	888
LCT	GHR	3938_2690	0	0.0500124	889
LCT	ASAP1	3938_50807	0	0.0500114	890
LCT	ARHGEF12	3938_23365	0	0.0500103	891
LCT	VCAM1	3938_7412	0	0.0500103	892
LCT	NFATC1	3938_4772	0	0.0500074	893
LCT	XIAP	3938_331	0	0.0500074	894
LIG4	SOS1	3981_6654	0	0.0500039	895
SCA14	PSG2	5582_5670	0	0.0500038	896
LCT	PBX1	3938_5087	0	0.0500018	897
LCT	GPI	3938_2821	0	0.0499977	898
SIK3	SOS1	23387_6654	0	0.0499969	899
LCT	PPARGC1B	3938_133522	0	0.0499951	900
LCT	STAT4	3938_6775	0	0.0499928	901
LCT	FOXG1C	3938_2290	0	0.0499925	902
EVI9	SOS1	53335_6654	0	0.0499905	903
LCT	SEMG2	3938_6407	0	0.0499892	904
FN1	ROR2	2335_4920	0	0.0499888	905
LCT	HSCR	3938_1910	0	0.0499843	906
LCT	RFWD2	3938_64326	0	0.0499832	907
KTN1	SOS1	3895_6654	0	0.0499771	908
LCT	DDC	3938_1644	0	0.0499731	909
LCT	AGTR1B	3938_185	0	0.0499725	910
LCT	NUP214	3938_8021	0	0.0499693	911
LCT	CHN2	3938_1124	0	0.0499686	912
ATM	SOS1	472_6654	0	0.0499677	913
LCT	MN1	3938_4330	0	0.0499665	914
NOTCH2	SCA14	4853_5582	0	0.0499643	915
LCT	AFF4	3938_27125	0	0.0499637	916
MAP2	SOS1	4133_6654	0	0.0499624	917
LCT	MMP9	3938_4318	0	0.0499608	918
LCT	MLL	3938_4297	0	0.0499595	919
LCT	IL9R	3938_3581	0	0.0499555	920
OBSCN	PTEN	84033_5728	0	0.0499539	921
IQGAP1	SOS1	8826_6654	0	0.0499536	922
LCT	GAK	3938_2580	0	0.049953	923
MTOR	SOS1	2475_6654	0	0.0499525	924
PTPRH	SOS1	5794_6654	0	0.0499517	925
PHS	SOS1	2737_6654	0	0.0499515	926
LCT	DPP4	3938_1803	0	0.0499499	927
LCT	MKL1	3938_57591	0	0.049948	928
NR1H4	SOS1	9971_6654	0	0.0499473	929
LCT	HOXC10	3938_3226	0	0.0499467	930
LCT	NUMA1	3938_4926	0	0.0499466	931
LCT	ADAM12	3938_8038	0	0.0499458	932
SOS1	TYK2	6654_7297	0	0.0499456	933
LCT	DRD3	3938_1814	0	0.0499453	934
INSR	LAMNA	3643_3909	0	0.0499404	935
VCAN	FYN	1462_2534	0	0.0499399	936
LCT	TBC1D1	3938_23216	0	0.0499398	937
LCT	MDC1	3938_9656	0	0.0499332	938
LCT	RBL1	3938_5933	0	0.0499319	939
TPR	TRAF6	7175_7189	0	0.0499256	940
LCT	CCAR1	3938_55749	0	0.0499231	941
LCT	GPNMB	3938_10457	0	0.0499228	942
CHAT	SCA14	1103_5582	0	0.0499219	943
ARID2	SCA14	196528_5582	0	0.0499185	944
LCT	CD226	3938_10666	0	0.0499181	945
MSR1	SOS1	4481_6654	0	0.0499165	946
LCT	WRN	3938_7486	0	0.0499145	947
LCT	WWC1	3938_23286	0	0.0499132	948
LCT	SIRPA	3938_140885	0	0.0499106	949
LCT	TSC1	3938_7248	0	0.0499087	950
LCT	STAG1	3938_10274	0	0.0499059	951
LCT	PER	3938_5187	0	0.0499045	952
SCA14	ROBO1	5582_6091	0	0.0499039	953
CENPF	SOS1	1063_6654	0	0.0499037	954
LCT	TTC27	3938_55622	0	0.0499036	955
LCT	TAB3	3938_257397	0	0.0499027	956
LCT	RFC4	3938_5984	0	0.0498955	957
LCT	FGA	3938_2243	0	0.0498953	958
LCT	INHBA	3938_3624	0	0.0498935	959
LCT	FANCH	3938_2175	0	0.0498927	960
LCT	IQGAP2	3938_10788	0	0.049891	961
LCT	CTTN	3938_2017	0	0.0498891	962
LCT	LILRB4	3938_11006	0	0.049887	963
NCOA6	SOS1	23054_6654	0	0.0498852	964
LCT	MYB	3938_4602	0	0.0498836	965
LCT	PRKCI	3938_5584	0	0.049882	966
LCT	SNIP1	3938_79753	0	0.0498813	967
LCT	ZAP70	3938_7535	0	0.0498807	968
LCT	CPT1A	3938_1374	0	0.0498793	969
GRIA1	SCA14	2890_5582	0	0.049877	970
ATR	SCA14	545_5582	0	0.049874	971
LCT	RBMX	3938_27316	0	0.0498735	972
LCT	LKP	3938_1660	0	0.0498723	973
LCT	HRAS	3938_3265	0	0.0498723	974
LCT	ARMCX2	3938_9823	0	0.049872	975
PKD1	SCA14	5310_5582	0	0.0498719	976
DLC1	SOS1	10395_6654	0	0.0498711	977
DSP	SOS1	1832_6654	0	0.049868	978
LCT	PLCB2	3938_5330	0	0.0498673	979
PEPN	DICER1	290_23405	0	0.0498667	980
AGAP2	SOS1	116986_6654	0	0.0498663	981
LCT	TSC4	3938_7249	0	0.0498637	982
SOS1	TIE1	6654_7075	0	0.0498619	983
LCT	ARNT2	3938_9915	0	0.0498617	984
EBF1	SOS1	1879_6654	0	0.0498614	985
NCOR1	SOS1	9611_6654	0	0.0498607	986
SCA14	TJP1	5582_7082	0	0.0498605	987
LCT	HDAC4	3938_9759	0	0.0498585	988
LCT	TOPBP1	3938_11073	0	0.0498554	989
KNG1	SOS1	3827_6654	0	0.0498485	990
LHCGR	SOS1	3973_6654	0	0.0498477	991
APC	SOS1	324_6654	0	0.0498477	992
BCOR	SOS1	54880_6654	0	0.0498456	993
INSR	SETBP1	3643_26040	0	0.0498439	994
PTPRZ	SOS1	5803_6654	0	0.0498422	995
LCT	SLC6A2	3938_6530	0	0.049842	996
MYLK	SOS1	4638_6654	0	0.0498404	997
LCT	KROX20	3938_1959	0	0.0498326	998
LCT	TTK	3938_7272	0	0.0498316	999
LCT	CNR1	3938_1268	0	0.0498313	1000
LCT	TTF1	3938_7270	0	0.0498284	1001
LCT	ITGA2	3938_3673	0	0.0498278	1002
LCT	CLCA2	3938_9635	0	0.0498262	1003
LCT	PPARGC1A	3938_10891	0	0.0498258	1004
LCT	NRP1	3938_8829	0	0.0498249	1005
LCT	EIF3	3938_8661	0	0.0498248	1006
LCT	PCM1	3938_5108	0	0.0498241	1007
LCT	OPCML	3938_4978	0	0.0498213	1008
BRCA1	KAT6A	672_7994	0	0.0498212	1009
EIF4G	SCA14	1981_5582	0	0.0498212	1010
LCT	OPRM1	3938_4988	0	0.0498194	1011
LCT	GH2	3938_2689	0	0.049819	1012
LCT	FBXO4	3938_26272	0	0.0498159	1013
LCT	UNC5A	3938_90249	0	0.0498149	1014
BRCA1	SHPRH	672_257218	0	0.0498147	1015
MECOM	SCA14	2122_5582	0	0.0498111	1016
LCT	HK2	3938_3099	0	0.049811	1017
LCT	HPAFP	3938_174	0	0.0498108	1018
LCT	HK3	3938_3101	0	0.0498074	1019
LCT	GUCY2C	3938_2984	0	0.0498041	1020
LCT	DCX	3938_1641	0	0.0498035	1021
LCT	TRPM7	3938_54822	0	0.0498035	1022
LCT	NRP2	3938_8828	0	0.0497971	1023
LCT	PARP4	3938_143	0	0.0497927	1024
LCT	USP7	3938_7874	0	0.0497926	1025
LCT	ZHX2	3938_22882	0	0.049785	1026
LCT	FZD3	3938_7976	0	0.0497821	1027
LCT	CHEK1	3938_1111	0	0.0497813	1028
LCT	URI1	3938_8725	0	0.0497743	1029
LCT	CARD6	3938_84674	0	0.0497742	1030
LCT	BCAS1	3938_8537	0	0.049771	1031
LCT	KIF14	3938_9928	0	0.0497698	1032
LCT	PALB2	3938_79728	0	0.0497695	1033
LCT	PRKAA	3938_5563	0	0.0497665	1034
LCT	CXCR4	3938_7852	0	0.0497617	1035
MME	SCA14	4311_5582	0	0.0497591	1036
PPP2R1A	SCA14	5518_5582	0	0.0497584	1037
SCA14	PTPN13	5582_5783	0	0.0497561	1038
LCT	SETD2	3938_29072	0	0.0497544	1039
LCT	NCOA1	3938_8648	0	0.0497524	1040
LCT	TSHR	3938_7253	0	0.0497489	1041
LCT	HTR3	3938_3359	0	0.0497488	1042
LCT	TBX5	3938_6910	0	0.0497406	1043
BRCA1	FAP	672_2191	0	0.0497143	1044
MME	MYH9	4311_4627	0	0.0497137	1045
LCT	SCEL	3938_8796	0	0.0497106	1046
LCT	GALR1	3938_2587	0	0.0496973	1047
LCT	ROCK1	3938_6093	0	0.0496928	1048
LCT	EVPL	3938_2125	0	0.0496872	1049
LCT	ITIH3	3938_3699	0	0.0496872	1050
AMPH	SNF2L4	273_6597	0	0.0496769	1051
WNK1	EIF3	65125_8661	0	0.0496699	1052
MME	PRKD1	4311_5587	0	0.0496387	1053
HHC1	SNF2L4	846_6597	0	0.0496086	1054
BRCA1	ROBO4	672_54538	0	0.0496003	1055
FN1	KIF2C	2335_11004	0	0.049589	1056
HLA-A	PDZD2	3105_23037	0	0.0495877	1057
HLA-A	MMP16	3105_4325	0	0.0495805	1058
DICER1	SNF2L4	23405_6597	0	0.0495698	1059
OPPG	MMP16	4041_4325	0	0.0495586	1060
VCAN	MSK12	1462_3688	0	0.0495535	1061
WNK1	RFWD2	65125_64326	0	0.0495533	1062
AKAP9	SNF2L4	10142_6597	0	0.0495527	1063
OPPG	PDZD2	4041_23037	0	0.0495392	1064
MAGEC1	EIF3	9947_8661	0	0.0495324	1065
KIF1B	SNF2L4	23095_6597	0	0.0495309	1066
HGF	MME	3082_4311	0	0.0495303	1067
AMPH	PEPN	273_290	0	0.0495276	1068
PEPN	ZNF521	290_25925	0	0.0495214	1069
PCNT	SNF2L4	5116_6597	0	0.0495188	1070
BRCA1	MUC2	672_4583	0	0.0495139	1071
MAGEC1	RFWD2	9947_64326	0	0.0495015	1072
PEPN	RAD54	290_546	0	0.0494989	1073
OPPG	PRUNE2	4041_158471	0	0.0494915	1074
NCAD	MME	1000_4311	0	0.0494911	1075
LAMNA	MME	3909_4311	0	0.0494765	1076
PEPN	HHC1	290_846	0	0.0494756	1077
MME	ZEB1	4311_6935	0	0.0494712	1078
KCNJ3	SNF2L4	3760_6597	0	0.0494679	1079
HLA-A	PRUNE2	3105_158471	0	0.0494673	1080
REG3A	SNF2L4	5068_6597	0	0.0494664	1081
MME	NIN	4311_51199	0	0.0494664	1082
VCAN	SMAD4	1462_4089	0	0.0494616	1083
SJS1	MME	3339_4311	0	0.0494506	1084
PEPN	KIF1B	290_23095	0	0.0494496	1085
MME	SETBP1	4311_26040	0	0.0494466	1086
MAGEE1	MME	57692_4311	0	0.0494415	1087
AKAP9	PEPN	10142_290	0	0.0494404	1088
TPR	MSK12	7175_3688	0	0.0494365	1089
IRS1	MMP16	3667_4325	0	0.0494342	1090
PEPN	REG3A	290_5068	0	0.0494306	1091
PEPN	REG1A	290_5967	0	0.0494231	1092
F8C	MME	2157_4311	0	0.0494206	1093
IRS1	PDZD2	3667_23037	0	0.0494202	1094
OPPG	ZEB2	4041_9839	0	0.0494174	1095
WBSCR9	LEPR	9031_3953	0	0.0494126	1096
HLA-A	ZEB2	3105_9839	0	0.0494101	1097
CDC42BPA	LEPR	8476_3953	0	0.0493857	1098
CHRD	LEPR	8646_3953	0	0.0493573	1099
LAMB1	LEPR	3912_3953	0	0.0493567	1100
LEPR	SCRIB	3953_23513	0	0.0493549	1101
MAGEC1	XRCC6	9947_2547	0	0.0493512	1102
WNK1	HK2	65125_3099	0	0.0493457	1103
LCP1	LEPR	3936_3953	0	0.0493364	1104
HF2	LEPR	3075_3953	0	0.0493355	1105
IRS1	LEPR	3667_3953	0	0.0493093	1106
LEPR	RREB1	3953_6239	0	0.0493026	1107
XPGC	LEPR	2073_3953	0	0.0492759	1108
LEPR	ZDHHC17	3953_23390	0	0.0492749	1109
LEPR	ZNF496	3953_84838	0	0.0492642	1110
TPR	HK2	7175_3099	0	0.0492581	1111
LEPR	SLIT1	3953_6585	0	0.0492546	1112
LEPR	MLLT10	3953_8028	0	0.0492432	1113
CR1	LEPR	1378_3953	0	0.0492384	1114
ADAM23	LEPR	8745_3953	0	0.0492233	1115
LEPR	USP25	3953_29761	0	0.049207	1116
CMOAT	LEPR	1244_3953	0	0.0492	1117
ITGA11	LEPR	22801_3953	0	0.0491934	1118
BCAR1	LEPR	9564_3953	0	0.0491857	1119
DCTN1	LEPR	1639_3953	0	0.0491808	1120
LEPR	MYO6	3953_4646	0	0.0491654	1121
LEPR	NCOR2	3953_9612	0	0.0491647	1122
HIF3A	LEPR	64344_3953	0	0.0491576	1123
DOCK3	LEPR	1795_3953	0	0.0491497	1124
LEPR	VEGFC	3953_7424	0	0.0491462	1125
PBT	LEPR	3815_3953	0	0.0491458	1126
LEPR	MED12	3953_9968	0	0.0491448	1127
LEPR	RB1CC1	3953_9821	0	0.0491416	1128
LEPR	VRK2	3953_7444	0	0.0491403	1129
GATA3	LEPR	2625_3953	0	0.0491359	1130
WNK1	FYN	65125_2534	0	0.0491308	1131
GLI2	LEPR	2736_3953	0	0.0491301	1132
LEPR	PAK7	3953_57144	0	0.0491244	1133
PBM1	LEPR	4299_3953	0	0.0491238	1134
LEPR	MARK1	3953_4139	0	0.04912	1135
CLSPN	LEPR	63967_3953	0	0.0491156	1136
CHD4	LEPR	1108_3953	0	0.0491149	1137
FBXO11	LEPR	80204_3953	0	0.0491143	1138
EGF	LEPR	1950_3953	0	0.0491131	1139
LEPR	UBE3A	3953_7337	0	0.0491097	1140
LEPR	MAP4K4	3953_9448	0	0.0491083	1141
LEPR	PRDM2	3953_7799	0	0.0491048	1142
CRNKL1	LEPR	51340_3953	0	0.0491045	1143
LEPR	RPS6KA2	3953_6196	0	0.0491038	1144
LEPR	MCM5	3953_4174	0	0.0491019	1145
LEPR	OPPG	3953_4041	0	0.0491019	1146
LEPR	STARD13	3953_90627	0	0.0491	1147
CUL9	LEPR	23113_3953	0	0.0490999	1148
LEPR	SP4	3953_6671	0	0.049098	1149
CLTCL2	PRUNE2	1213_158471	0	0.0490935	1150
LEPR	PTPRF	3953_5792	0	0.049087	1151
EPHB6	LEPR	2051_3953	0	0.0490847	1152
HLA-A	LEPR	3105_3953	0	0.0490842	1153
CLTCL2	LEPR	1213_3953	0	0.0490809	1154
LEPR	MAD1L1	3953_8379	0	0.049076	1155
LEPR	TP53BP1	3953_7158	0	0.0490758	1156
JAK3	LEPR	3718_3953	0	0.0490752	1157
DACH1	LEPR	1602_3953	0	0.0490747	1158
HIP1	LEPR	3092_3953	0	0.0490739	1159
SDYS	LEPR	2719_3953	0	0.0490724	1160
LEPR	TF	3953_7018	0	0.0490718	1161
TPR	HK3	7175_3101	0	0.0490674	1162
VCAN	HK2	1462_3099	0	0.0490616	1163
WNK1	HK3	65125_3101	0	0.049036	1164
VCAN	XRCC6	1462_2547	0	0.0490177	1165
MAGEC1	HK2	9947_3099	0	0.0490139	1166
KCNJ3	TYK2	3760_7297	0	0.0489426	1167
CLTCL2	ODG1	1213_2492	0	0.0489217	1168
MAGEC1	MSK12	9947_3688	0	0.0489081	1169
CLTCL2	ZEB2	1213_9839	0	0.0489032	1170
CLTCL2	EPHA5	1213_2044	0	0.0489024	1171
CLTCL2	MMP16	1213_4325	0	0.0489007	1172
CLTCL2	LAMA4	1213_3910	0	0.0488848	1173
VCAN	HK3	1462_3101	0	0.0488774	1174
CLTCL2	PDZD2	1213_23037	0	0.0488567	1175
KCNJ3	SEMA6D	3760_80031	0	0.0488259	1176
MAGEC1	AGTR1B	9947_185	0	0.0487613	1177
MAGEC1	HK3	9947_3101	0	0.0487556	1178
TPR	MIC4	7175_960	0	0.0487411	1179
REG1A	TYK2	5967_7297	0	0.0487387	1180
TPR	HRAS	7175_3265	0	0.0487138	1181
REG3A	TYK2	5068_7297	0	0.048699	1182
TPR	FBXO4	7175_26272	0	0.0486877	1183
TPR	UNC5A	7175_90249	0	0.0486851	1184
TPR	PALB2	7175_79728	0	0.0486812	1185
TPR	TTK	7175_7272	0	0.0486797	1186
PCNT	TYK2	5116_7297	0	0.0486788	1187
TPR	ZHX2	7175_22882	0	0.04865	1188
WNK1	AGTR1B	65125_185	0	0.0486495	1189
TPR	OPCML	7175_4978	0	0.0486371	1190
TYK2	ZNF521	7297_25925	0	0.048636	1191
TPR	GH2	7175_2689	0	0.0486307	1192
SELP	TYK2	6403_7297	0	0.048629	1193
TPR	CLCA2	7175_9635	0	0.0486273	1194
RAD54	TYK2	546_7297	0	0.0486221	1195
DICER1	TYK2	23405_7297	0	0.048622	1196
KIF1B	TYK2	23095_7297	0	0.04862	1197
TPR	PLCB2	7175_5330	0	0.0486128	1198
TPR	HTR3	7175_3359	0	0.0486099	1199
TPR	HPAFP	7175_174	0	0.0486095	1200
TPR	ARHGAP29	7175_9411	0	0.0486011	1201
TPR	CPT1A	7175_1374	0	0.0485946	1202
HHC1	TYK2	846_7297	0	0.0485925	1203
TPR	TRPM7	7175_54822	0	0.0485893	1204
TPR	TBX5	7175_6910	0	0.0485877	1205
TPR	PTGFR	7175_5737	0	0.0485873	1206
TPR	TTF1	7175_7270	0	0.0485814	1207
TPR	CNR1	7175_1268	0	0.0485775	1208
TPR	LAMNB2	7175_3918	0	0.0485736	1209
AMPH	TYK2	273_7297	0	0.0485674	1210
TPR	TOPBP1	7175_11073	0	0.0485672	1211
TPR	CARD6	7175_84674	0	0.048563	1212
TPR	SCEL	7175_8796	0	0.0485629	1213
TPR	NRP2	7175_8828	0	0.0485626	1214
TPR	TTC27	7175_55622	0	0.0485617	1215
TPR	USP7	7175_7874	0	0.0485606	1216
TPR	ARNT2	7175_9915	0	0.0485414	1217
TPR	RBMX	7175_27316	0	0.0485367	1218
AGAP2	KCNJ3	116986_3760	0	0.0485309	1219
TPR	DRD3	7175_1814	0	0.0485168	1220
TPR	LILRB4	7175_11006	0	0.0485166	1221
TPR	NUMA1	7175_4926	0	0.0485157	1222
TPR	HOXC10	7175_3226	0	0.0485155	1223
TPR	IQGAP2	7175_10788	0	0.0485108	1224
TPR	RFC4	7175_5984	0	0.0485049	1225
TPR	PIK3C2A	7175_5286	0	0.0485049	1226
TPR	AFF4	7175_27125	0	0.0485004	1227
TPR	URI1	7175_8725	0	0.0484962	1228
TPR	TAB3	7175_257397	0	0.0484955	1229
TPR	DDC	7175_1644	0	0.0484929	1230
TPR	WWC1	7175_23286	0	0.0484829	1231
TPR	CD226	7175_10666	0	0.0484774	1232
TPR	CYP2C	7175_1557	0	0.0484685	1233
TPR	PRKAA	7175_5563	0	0.0484649	1234
TPR	MLL	7175_4297	0	0.048461	1235
TPR	FLI1	7175_2313	0	0.0484599	1236
TPR	HSCR	7175_1910	0	0.0484467	1237
TPR	MKL1	7175_57591	0	0.0484461	1238
TPR	EPS15	7175_2060	0	0.0484449	1239
TPR	DPP4	7175_1803	0	0.0484445	1240
TPR	TRIP11	7175_9321	0	0.0484417	1241
TPR	CDH16	7175_1014	0	0.0484407	1242
TPR	EVPL	7175_2125	0	0.0484338	1243
TPR	ASAP1	7175_50807	0	0.0484324	1244
TPR	TYRO3	7175_7301	0	0.048432	1245
TPR	EEF2K	7175_29904	0	0.0484304	1246
TPR	MN1	7175_4330	0	0.0484299	1247
TPR	ITIH3	7175_3699	0	0.0484294	1248
TPR	SIRPA	7175_140885	0	0.0484279	1249
TPR	GHR	7175_2690	0	0.0484275	1250
OBSCN	THBS2	84033_7058	0	0.0484188	1251
TPR	CARD11	7175_84433	0	0.0484162	1252
TPR	SEMG2	7175_6407	0	0.0484122	1253
TPR	GAK	7175_2580	0	0.048401	1254
TPR	PBX1	7175_5087	0	0.0483973	1255
TPR	SETD2	7175_29072	0	0.0483958	1256
TPR	IL16	7175_3603	0	0.0483954	1257
TPR	WRN	7175_7486	0	0.048386	1258
TPR	TSC1	7175_7248	0	0.0483838	1259
TPR	RFWD2	7175_64326	0	0.0483787	1260
TPR	FANCH	7175_2175	0	0.0483783	1261
TPR	GALR1	7175_2587	0	0.0483772	1262
TPR	TRIM37	7175_4591	0	0.0483772	1263
TPR	CTTN	7175_2017	0	0.0483771	1264
TPR	CXCR4	7175_7852	0	0.0483771	1265
TPR	SNIP1	7175_79753	0	0.0483746	1266
TPR	PPARGC1B	7175_133522	0	0.0483721	1267
TPR	TSC4	7175_7249	0	0.0483694	1268
TPR	NCOA1	7175_8648	0	0.0483681	1269
TPR	PPARGC1A	7175_10891	0	0.0483598	1270
TPR	STAT4	7175_6775	0	0.048349	1271
TPR	FOXG1C	7175_2290	0	0.048349	1272
TPR	FSGS1	7175_81	0	0.0483422	1273
TPR	TNFAIP3	7175_7128	0	0.0483386	1274
TPR	NOS2	7175_4843	0	0.0483351	1275
ITGB4	KCNJ3	3691_3760	0	0.0483348	1276
TPR	NFATC1	7175_4772	0	0.0483301	1277
TPR	XIAP	7175_331	0	0.04833	1278
TPR	ADAM12	7175_8038	0	0.0483286	1279
TPR	MDC1	7175_9656	0	0.0483236	1280
TPR	AGTR1B	7175_185	0	0.0483165	1281
TPR	ZAP70	7175_7535	0	0.0483052	1282
TPR	LKP	7175_1660	0	0.0483025	1283
DICER1	SEMA6D	23405_80031	0	0.0482992	1284
TPR	CHEK1	7175_1111	0	0.0482912	1285
VCAN	ZBTB16	1462_7704	0	0.0482209	1286
CUX1	PPP2R1A	1523_5518	0	0.0482176	1287
MAGEC1	FYN	9947_2534	0	0.0482083	1288
AGAP2	GABRB3	116986_2562	0	0.0481064	1289
AGAP2	AKAP9	116986_10142	0	0.0480987	1290
AGAP2	DICER1	116986_23405	0	0.0480861	1291
AMPH	SEMA6D	273_80031	0	0.0480627	1292
MAGEC1	CXCR4	9947_7852	0	0.0480584	1293
ITGB4	REG1A	3691_5967	0	0.0480538	1294
AGAP2	KIF1B	116986_23095	0	0.048053	1295
IL7R	PCNT	3575_5116	0	0.0480443	1296
AGAP2	HHC1	116986_846	0	0.0480434	1297
AGAP2	PCNT	116986_5116	0	0.0480393	1298
VCAN	CXCR4	1462_7852	0	0.0480311	1299
IL7R	REG1A	3575_5967	0	0.0480113	1300
AGAP2	RAD54	116986_546	0	0.0480099	1301
AKAP9	ITGB4	10142_3691	0	0.0479968	1302
DPYSL5	FBXW7	56896_55294	0	0.0479918	1303
DICER1	ITGB4	23405_3691	0	0.0479829	1304
AGAP2	AMPH	116986_273	0	0.0479796	1305
RAD54	SEMA6D	546_80031	0	0.0479792	1306
IL7R	KIF1B	3575_23095	0	0.0479766	1307
ITGB4	REG3A	3691_5068	0	0.0479696	1308
FBXW7	MSR1	55294_4481	0	0.047965	1309
KIF1B	SEMA6D	23095_80031	0	0.0479575	1310
AGAP2	REG1A	116986_5967	0	0.0479518	1311
AKAP9	IL7R	10142_3575	0	0.0479485	1312
AKAP9	SEMA6D	10142_80031	0	0.0479439	1313
IL7R	ZNF521	3575_25925	0	0.0479436	1314
GABRB3	ITGB4	2562_3691	0	0.0479373	1315
CENPF	FBXW7	1063_55294	0	0.0479369	1316
DICER1	IL7R	23405_3575	0	0.047936	1317
AGAP2	REG3A	116986_5068	0	0.0479312	1318
PCNT	SEMA6D	5116_80031	0	0.0479196	1319
FBXW7	LIG4	55294_3981	0	0.0479143	1320
GABRB3	SEMA6D	2562_80031	0	0.0479067	1321
REG3A	SEMA6D	5068_80031	0	0.0479018	1322
REG1A	SEMA6D	5967_80031	0	0.0478999	1323
WNK1	CXCR4	65125_7852	0	0.0478998	1324
HHC1	ITGB4	846_3691	0	0.047899	1325
ITGB4	ZNF521	3691_25925	0	0.0478981	1326
HHC1	IL7R	846_3575	0	0.0478973	1327
ITGB4	SELP	3691_6403	0	0.0478895	1328
IL7R	SELP	3575_6403	0	0.0478882	1329
RAD54	ITGB4	546_3691	0	0.0478812	1330
RAD54	IL7R	546_3575	0	0.0478801	1331
AMPH	ITGB4	273_3691	0	0.0478678	1332
FBXW7	KTN1	55294_3895	0	0.0478467	1333
AGAP2	FBXW7	116986_55294	0	0.0478422	1334
CYLD1	FBXW7	1540_55294	0	0.047838	1335
EVI9	FBXW7	53335_55294	0	0.0478323	1336
FBXW7	TIE1	55294_7075	0	0.0478289	1337
FBXW7	SNF2L4	55294_6597	0	0.0478284	1338
PEPN	FBXW7	290_55294	0	0.0478258	1339
FBXW7	TNKS1BP1	55294_85456	0	0.0478187	1340
FBXW7	SIK3	55294_23387	0	0.0477855	1341
AKAP3	FBXW7	10566_55294	0	0.0477563	1342
FBXW7	PTPRZ	55294_5803	0	0.0477444	1343
CCDC88A	FBXW7	55704_55294	0	0.0477436	1344
DLC1	FBXW7	10395_55294	0	0.0477436	1345
MAGEC1	SMAD4	9947_4089	0	0.0477428	1346
FBXW7	NR1H4	55294_9971	0	0.0477375	1347
MAGEE1	PPP2R1A	57692_5518	0	0.047728	1348
FBXW7	KCNA5	55294_3741	0	0.0477061	1349
APC	FBXW7	324_55294	0	0.047669	1350
MYH9	PPP2R1A	4627_5518	0	0.0476606	1351
FBXW7	IQGAP1	55294_8826	0	0.0476573	1352
BCOR	FBXW7	54880_55294	0	0.0476521	1353
FBXW7	MTOR	55294_2475	0	0.0476513	1354
FBXW7	PTPRH	55294_5794	0	0.0476477	1355
FBXW7	MAP2	55294_4133	0	0.0476458	1356
PLXNA1	PPP2R1A	5361_5518	0	0.047639	1357
PPP2R1A	SETBP1	5518_26040	0	0.0476345	1358
NOS1	SNF2L4	4842_6597	0	0.0476273	1359
F8C	PPP2R1A	2157_5518	0	0.0476136	1360
FBXW7	PIWIL1	55294_9271	0	0.0476131	1361
PPP2R1A	PRKD1	5518_5587	0	0.047598	1362
FBXW7	ITGB4	55294_3691	0	0.0475894	1363
FBXW7	IL7R	55294_3575	0	0.0475876	1364
TAN1	ROS1	4851_6098	0	0.0475868	1365
BRAF	FBXW7	673_55294	0	0.0475767	1366
LAMNA	PPP2R1A	3909_5518	0	0.0475754	1367
PPP2R1A	TLR4	5518_7099	0	0.047573	1368
WNK1	DRD3	65125_1814	0	0.0475719	1369
WNK1	NUMA1	65125_4926	0	0.0475711	1370
FBXW7	TYK2	55294_7297	0	0.0475697	1371
PARK2	PPP2R1A	5071_5518	0	0.0475631	1372
STO	PSG2	64324_5670	0	0.0475583	1373
FBXW7	PHS	55294_2737	0	0.0475484	1374
PPP2R1A	ZEB1	5518_6935	0	0.047546	1375
STO	PPP2R1A	64324_5518	0	0.0475345	1376
ARID2	STO	196528_64324	0	0.0475325	1377
DSP	FBXW7	1832_55294	0	0.0475309	1378
ATM	FBXW7	472_55294	0	0.0475297	1379
COL1A1	PPP2R1A	1277_5518	0	0.0475267	1380
CHAT	STO	1103_64324	0	0.0474943	1381
STO	SVIL	64324_6840	0	0.0474923	1382
COL4A1	PPP2R1A	1282_5518	0	0.0474875	1383
JAK3	MMP16	3718_4325	0	0.047445	1384
JAK3	PDZD2	3718_23037	0	0.0474387	1385
PPP2R1A	UBR5	5518_51366	0	0.0474346	1386
MAGEC1	DRD3	9947_1814	0	0.0474317	1387
HGF	PPP2R1A	3082_5518	0	0.0474239	1388
NCAD	PPP2R1A	1000_5518	0	0.047418	1389
CUX1	EIF4G	1523_1981	0	0.0474146	1390
KAT6A	STO	7994_64324	0	0.0474039	1391
STO	PTPN13	64324_5783	0	0.0474032	1392
STO	ROBO4	64324_54538	0	0.0473634	1393
MME	STO	4311_64324	0	0.04731	1394
STO	PKD1	64324_5310	0	0.0473047	1395
JAK3	ZEB2	3718_9839	0	0.0473007	1396
FLNC	OBSCN	2318_84033	0	0.0471172	1397
EIF4G	MAGEE1	1981_57692	0	0.0470976	1398
VCAN	TRAF6	1462_7189	0	0.0470731	1399
MAGEC1	TSHR	9947_7253	0	0.0470515	1400
WMS	OBSCN	2200_84033	0	0.0470406	1401
EIF4G	STO	1981_64324	0	0.0470369	1402
EIF4G	SETBP1	1981_26040	0	0.0470274	1403
EIF4G	LAMNA	1981_3909	0	0.0470226	1404
INSR	TLR4	3643_7099	0	0.0469991	1405
MAGEC1	LKP	9947_1660	0	0.046992	1406
COL4A1	EIF4G	1282_1981	0	0.0469881	1407
EIF4G	MYH9	1981_4627	0	0.0469357	1408
EIF4G	UBR5	1981_51366	0	0.0469233	1409
WNK1	LKP	65125_1660	0	0.0469117	1410
PARK2	PKD1	5071_5310	0	0.0469067	1411
EIF4G	PRKD1	1981_5587	0	0.0468986	1412
EIF4G	RUNX1T1	1981_862	0	0.0468894	1413
EIF4G	HGF	1981_3082	0	0.0468757	1414
EIF4G	ZEB1	1981_6935	0	0.0468667	1415
MME	PARK2	4311_5071	0	0.0468408	1416
EIF4G	SJS1	1981_3339	0	0.0468366	1417
NCAD	EIF4G	1000_1981	0	0.0468364	1418
COL1A1	EIF4G	1277_1981	0	0.0468282	1419
VCAN	HRAS	1462_3265	0	0.046778	1420
VCAN	LKP	1462_1660	0	0.0467661	1421
ATR	PARK2	545_5071	0	0.0467642	1422
KEAP1	MAP3K5	9817_4217	0	0.0467392	1423
PARK2	ROBO1	5071_6091	0	0.0467132	1424
LAMA4	MEP1A	3910_4224	0	0.0466983	1425
CHAT	PARK2	1103_5071	0	0.0466956	1426
COL4A3	PARK2	1285_5071	0	0.0466578	1427
GRIA1	PARK2	2890_5071	0	0.0466552	1428
WNK1	CD226	65125_10666	0	0.0466545	1429
MECOM	PLXNA1	2122_5361	0	0.0466529	1430
ARID2	PARK2	196528_5071	0	0.0466497	1431
KEAP1	GSR	9817_2936	0	0.0466411	1432
KEAP1	PCSK2	9817_5126	0	0.0466411	1433
EIF4G	PLXNA1	1981_5361	0	0.0466365	1434
CHAT	PLXNA1	1103_5361	0	0.0465963	1435
MECOM	PARK2	2122_5071	0	0.0465902	1436
EIF4G	PARK2	1981_5071	0	0.0465819	1437
IGF2R	INSR	3482_3643	0	0.0465782	1438
ATR	PLXNA1	545_5361	0	0.046573	1439
NCOA6	NOS1	23054_4842	0	0.0465674	1440
PARK2	ROBO4	5071_54538	0	0.0465554	1441
PARK2	PSG2	5071_5670	0	0.046548	1442
FAP	PARK2	2191_5071	0	0.0465416	1443
PLXNA1	PTPN13	5361_5783	0	0.0465414	1444
KAT6A	PARK2	7994_5071	0	0.0465398	1445
ARID2	PLXNA1	196528_5361	0	0.0465327	1446
KCNJ3	MYLK	3760_4638	0	0.0465251	1447
PLXNA1	PSG2	5361_5670	0	0.0464931	1448
KAT6A	PLXNA1	7994_5361	0	0.0464726	1449
DSP	NOS1	1832_4842	0	0.0464661	1450
MME	PLXNA1	4311_5361	0	0.0464614	1451
PLXNA1	ROBO4	5361_54538	0	0.046446	1452
FAP	PLXNA1	2191_5361	0	0.046405	1453
MAGEC1	CD226	9947_10666	0	0.0463964	1454
PKD1	PLXNA1	5310_5361	0	0.0463813	1455
MAP2	NOS1	4133_4842	0	0.0463638	1456
ODG1	MEP1A	2492_4224	0	0.0463565	1457
APC	NOS1	324_4842	0	0.0463246	1458
WNK1	HRAS	65125_3265	0	0.0463	1459
WNK1	TRAF6	65125_7189	0	0.0462933	1460
IQGAP1	NOS1	8826_4842	0	0.0462848	1461
KEAP1	PTCH1	9817_5727	0	0.0462741	1462
PHS	NOS1	2737_4842	0	0.0462627	1463
ACACB	KCNJ3	32_3760	0	0.0461905	1464
MYLK	REG3A	4638_5068	0	0.0461802	1465
AKAP9	MYLK	10142_4638	0	0.0461713	1466
NOS1	TYK2	4842_7297	0	0.0461653	1467
MYLK	REG1A	4638_5967	0	0.0461559	1468
KCNJ3	KNG1	3760_3827	0	0.0461497	1469
KIF1B	MYLK	23095_4638	0	0.0461493	1470
BRAF	NOS1	673_4842	0	0.0461384	1471
HHC1	MYLK	846_4638	0	0.0461096	1472
IL7R	NOS1	3575_4842	0	0.0461024	1473
ITGB4	NOS1	3691_4842	0	0.0460951	1474
NOS1	NR1H4	4842_9971	0	0.0460908	1475
FLT1	SNF2L4	2321_6597	0	0.0460888	1476
GABRB3	MYLK	2562_4638	0	0.0460864	1477
VCAN	NCOA1	1462_8648	0	0.0460652	1478
CYLD1	KCNJ3	1540_3760	0	0.0460607	1479
MAGEC1	HRAS	9947_3265	0	0.0460581	1480
CUX1	TJP1	1523_7082	0	0.0460511	1481
MYLK	ZNF521	4638_25925	0	0.0460387	1482
RAD54	MYLK	546_4638	0	0.0460174	1483
AMPH	MYLK	273_4638	0	0.0459996	1484
WNK1	INHBA	65125_3624	0	0.0459972	1485
BCAR1	MMP16	9564_4325	0	0.0459895	1486
NOS1	PTPRZ	4842_5803	0	0.0459873	1487
KEAP1	ELL	9817_8178	0	0.0459866	1488
KEAP1	MSN	9817_4478	0	0.0459866	1489
KEAP1	SATB1	9817_6304	0	0.0459848	1490
KEAP1	CDC6	9817_990	0	0.0459838	1491
KEAP1	PSMD1	9817_5707	0	0.0459795	1492
KEAP1	NOTCH4	9817_4855	0	0.0459728	1493
BCAR1	PDZD2	9564_23037	0	0.0459691	1494
KEAP1	FLT4	9817_2324	0	0.0459688	1495
KEAP1	PICALM	9817_8301	0	0.0459641	1496
KEAP1	MSH6	9817_2956	0	0.0459636	1497
KEAP1	DNMT3B	9817_1789	0	0.0459623	1498
KEAP1	SERPINA3	9817_12	0	0.0459599	1499
BCAR1	EPHA5	9564_2044	0	0.0459586	1500
KEAP1	APAF1	9817_317	0	0.0459582	1501
KEAP1	CORD9	9817_8754	0	0.0459568	1502
KEAP1	SGK1	9817_6446	0	0.0459558	1503
KEAP1	SMARCC1	9817_6599	0	0.0459539	1504
NOS1	PTPRH	4842_5794	0	0.0459487	1505
KEAP1	MED28	9817_80306	0	0.0459483	1506
VCAN	USP7	1462_7874	0	0.0459471	1507
KEAP1	ETV1	9817_2115	0	0.0459467	1508
KEAP1	KNS1	9817_3799	0	0.045946	1509
KEAP1	ETV6	9817_2120	0	0.0459425	1510
KNG1	REG1A	3827_5967	0	0.0459405	1511
BCOR	NOS1	54880_4842	0	0.0459393	1512
KEAP1	PTPN14	9817_5784	0	0.0459339	1513
KEAP1	NR0B1	9817_190	0	0.0459312	1514
KEAP1	SELE	9817_6401	0	0.0459312	1515
KCNA5	NOS1	3741_4842	0	0.0459288	1516
KEAP1	EZH2	9817_2146	0	0.0459285	1517
KEAP1	PTK3A	9817_780	0	0.0459234	1518
KEAP1	TANK	9817_10010	0	0.0459212	1519
KEAP1	ASH2L	9817_9070	0	0.045921	1520
LHCGR	NOS1	3973_4842	0	0.0459174	1521
NOS1	TIE1	4842_7075	0	0.0459133	1522
KEAP1	POM121	9817_9883	0	0.0459093	1523
KEAP1	VAV2	9817_7410	0	0.0459072	1524
KEAP1	HOXD10	9817_3236	0	0.045904	1525
KEAP1	PTPN3	9817_5774	0	0.0458992	1526
KEAP1	HLF	9817_3131	0	0.0458934	1527
AGAP2	NOS1	116986_4842	0	0.0458933	1528
KNG1	REG3A	3827_5068	0	0.0458916	1529
KEAP1	COL17A1	9817_1308	0	0.0458889	1530
KTN1	NOS1	3895_4842	0	0.0458867	1531
KEAP1	NSMAF	9817_8439	0	0.0458851	1532
KEAP1	RPTOR	9817_57521	0	0.0458851	1533
KEAP1	JAK2	9817_3717	0	0.0458835	1534
KEAP1	DCUN1D1	9817_54165	0	0.0458811	1535
KNG1	PCNT	3827_5116	0	0.0458789	1536
KEAP1	KLF5	9817_688	0	0.0458758	1537
KEAP1	INPPL1	9817_3636	0	0.0458663	1538
KEAP1	HNRNPA1	9817_3178	0	0.0458647	1539
KEAP1	NURR1	9817_4929	0	0.0458642	1540
CUX1	ROBO1	1523_6091	0	0.0458546	1541
VCAN	KIF2C	1462_11004	0	0.0458506	1542
KEAP1	ITGA4	9817_3676	0	0.0458496	1543
MAGEC1	NCOA1	9947_8648	0	0.045844	1544
CRNKL1	PRUNE2	51340_158471	0	0.0458424	1545
KEAP1	FUBP1	9817_8880	0	0.0458424	1546
KEAP1	CDX3	9817_1045	0	0.0458388	1547
KEAP1	TCL5	9817_6886	0	0.0458381	1548
IL17RA	LAMA4	23765_3910	0	0.0458353	1549
KEAP1	NEK8	9817_284086	0	0.0458323	1550
KEAP1	DLGAP5	9817_9787	0	0.045832	1551
AKAP9	KNG1	10142_3827	0	0.0458303	1552
KEAP1	GLUL	9817_2752	0	0.0458275	1553
EBF1	NOS1	1879_4842	0	0.0458271	1554
WNK1	NCOA1	65125_8648	0	0.0458269	1555
DICER1	KNG1	23405_3827	0	0.045826	1556
KEAP1	CTNND1	9817_1500	0	0.0458226	1557
KEAP1	STIL	9817_6491	0	0.0458193	1558
NOS1	SIK3	4842_23387	0	0.0458174	1559
KEAP1	GHRHR	9817_2692	0	0.0458147	1560
KEAP1	SMPD1	9817_6609	0	0.0458142	1561
KEAP1	SNAI1	9817_6615	0	0.0458141	1562
KEAP1	TAPBP	9817_6892	0	0.0458108	1563
KEAP1	DBF4	9817_10926	0	0.0458105	1564
KEAP1	LRP12	9817_29967	0	0.0458085	1565
KEAP1	MEKK4	9817_4216	0	0.0458056	1566
BCAR1	PRUNE2	9564_158471	0	0.0458021	1567
BCAR1	ODG1	9564_2492	0	0.0458016	1568
KEAP1	PRKCQ	9817_5588	0	0.0458006	1569
KEAP1	OSBP2	9817_23762	0	0.0457989	1570
KEAP1	TGFBI	9817_7045	0	0.0457982	1571
KEAP1	TLR8	9817_51311	0	0.0457971	1572
BCAR1	LAMA4	9564_3910	0	0.0457941	1573
KEAP1	FSD1	9817_79187	0	0.0457901	1574
BCAR1	ZEB2	9564_9839	0	0.0457887	1575
KEAP1	LMOD1	9817_25802	0	0.0457877	1576
FCAR	NOS1	2204_4842	0	0.0457867	1577
CCDC88A	NOS1	55704_4842	0	0.0457835	1578
DLC1	NOS1	10395_4842	0	0.0457835	1579
KEAP1	TRAF1	9817_7185	0	0.04578	1580
KEAP1	CD1D	9817_912	0	0.0457787	1581
KNG1	SELP	3827_6403	0	0.0457783	1582
KEAP1	DRD2	9817_1813	0	0.0457776	1583
KEAP1	TRIB3	9817_57761	0	0.0457775	1584
KEAP1	WT1	9817_7490	0	0.0457761	1585
KEAP1	YY1AP1	9817_55249	0	0.0457758	1586
KEAP1	IFNGR1	9817_3459	0	0.0457755	1587
KEAP1	GDNF	9817_2668	0	0.0457742	1588
KEAP1	RECQL5	9817_9400	0	0.0457725	1589
CENPF	NOS1	1063_4842	0	0.0457703	1590
CRNKL1	ZEB2	51340_9839	0	0.0457671	1591
KEAP1	ADAM10	9817_102	0	0.045765	1592
KEAP1	TPP1	9817_1200	0	0.0457648	1593
KEAP1	ODDD	9817_2697	0	0.0457582	1594
KEAP1	PTPN18	9817_26469	0	0.0457567	1595
KEAP1	PYK	9817_5256	0	0.0457525	1596
KEAP1	BUB1L	9817_699	0	0.0457483	1597
GABRB3	KNG1	2562_3827	0	0.0457404	1598
VCAN	ITIH3	1462_3699	0	0.04574	1599
KEAP1	SNF2L2	9817_6595	0	0.0457398	1600
KIF1B	KNG1	23095_3827	0	0.0457359	1601
KEAP1	SERPINB2	9817_5055	0	0.0457301	1602
KEAP1	PYGB	9817_5834	0	0.045727	1603
KEAP1	KGFR	9817_2263	0	0.0457269	1604
KEAP1	HSPB8	9817_26353	0	0.0457253	1605
KEAP1	BARD1	9817_580	0	0.0457243	1606
KEAP1	AKAP12	9817_9590	0	0.0457237	1607
KEAP1	SERPINI1	9817_5274	0	0.0457219	1608
KEAP1	VTNR	9817_3685	0	0.0457217	1609
KEAP1	MCC	9817_4163	0	0.0457214	1610
KEAP1	PMSL2	9817_5395	0	0.0457147	1611
DPYSL5	NOS1	56896_4842	0	0.0457121	1612
KEAP1	ALK	9817_238	0	0.0457111	1613
KEAP1	MLLT4	9817_4301	0	0.0457088	1614
KEAP1	NRBP1	9817_29959	0	0.0457082	1615
KEAP1	CUL5	9817_8065	0	0.045708	1616
KNG1	ZNF521	3827_25925	0	0.0457064	1617
CUX1	GRIA1	1523_2890	0	0.0457053	1618
KEAP1	GLRX3	9817_10539	0	0.0457019	1619
KEAP1	GPAA1	9817_8733	0	0.0457013	1620
ODG1	IL17RA	2492_23765	0	0.0456987	1621
KEAP1	MORF4L2	9817_9643	0	0.045694	1622
KEAP1	CYP19A1	9817_1588	0	0.0456938	1623
WNK1	IL9R	65125_3581	0	0.0456895	1624
KEAP1	CLOCK	9817_9575	0	0.045688	1625
KEAP1	TOP2B	9817_7155	0	0.0456861	1626
KEAP1	IRF8	9817_3394	0	0.0456853	1627
AMPH	KNG1	273_3827	0	0.0456852	1628
KEAP1	RASSF8	9817_11228	0	0.0456831	1629
KEAP1	BRIP1	9817_83990	0	0.0456828	1630
KEAP1	SLC4A2	9817_6522	0	0.0456824	1631
VCAN	SETD2	1462_29072	0	0.0456803	1632
KEAP1	FGFR3	9817_2261	0	0.045679	1633
KEAP1	PGM5	9817_5239	0	0.0456783	1634
KEAP1	SF3B1	9817_23451	0	0.0456777	1635
KEAP1	ITGB3	9817_3690	0	0.0456769	1636
KEAP1	VMCM	9817_7010	0	0.0456765	1637
KEAP1	RNF40	9817_9810	0	0.0456753	1638
MAGEC1	INHBA	9947_3624	0	0.0456752	1639
KEAP1	LZTS1	9817_11178	0	0.0456741	1640
KEAP1	HSPA5	9817_3309	0	0.0456718	1641
CRNKL1	MMP16	51340_4325	0	0.0456716	1642
KEAP1	PLPB1	9817_4661	0	0.0456712	1643
KEAP1	CRP	9817_1401	0	0.0456706	1644
KEAP1	MPO	9817_4353	0	0.0456697	1645
CRNKL1	PDZD2	51340_23037	0	0.0456682	1646
KEAP1	LDLR	9817_3949	0	0.045668	1647
KEAP1	NTSR1	9817_4923	0	0.0456679	1648
VCAN	EVPL	1462_2125	0	0.0456677	1649
KEAP1	APPBP2	9817_10513	0	0.0456674	1650
KEAP1	UCHL5	9817_51377	0	0.0456673	1651
KEAP1	DAB2	9817_1601	0	0.0456671	1652
KEAP1	PTCH2	9817_8643	0	0.0456657	1653
VCAN	SCEL	1462_8796	0	0.0456608	1654
VCAN	CARD6	1462_84674	0	0.0456605	1655
KEAP1	RBBP6	9817_5930	0	0.0456592	1656
KEAP1	DNMT	9817_1786	0	0.0456563	1657
VCAN	PRDM1	1462_639	0	0.0456561	1658
MSR1	NOS1	4481_4842	0	0.0456477	1659
KEAP1	WS1	9817_5077	0	0.0456448	1660
KEAP1	MAG	9817_4099	0	0.0456371	1661
VCAN	ROCK1	1462_6093	0	0.045632	1662
VCAN	CHEK1	1462_1111	0	0.0456273	1663
KEAP1	CLIP1	9817_6249	0	0.0456227	1664
KEAP1	UPF1	9817_5976	0	0.0456221	1665
KEAP1	ADIPOR2	9817_79602	0	0.0456204	1666
KEAP1	CIC	9817_23152	0	0.0456163	1667
KEAP1	ITGAE	9817_3682	0	0.0456086	1668
KEAP1	ESRRB	9817_2103	0	0.0456063	1669
VCAN	CYP2C	1462_1557	0	0.0456028	1670
KEAP1	MCPH3	9817_55755	0	0.0455997	1671
VCAN	TRPM7	1462_54822	0	0.0455996	1672
KEAP1	FGB	9817_2244	0	0.0455961	1673
KEAP1	MEF2C	9817_4208	0	0.0455936	1674
KEAP1	NUF2	9817_83540	0	0.0455922	1675
KEAP1	WEE1	9817_7465	0	0.0455908	1676
KEAP1	KAT6B	9817_23522	0	0.0455904	1677
KEAP1	MBL	9817_4153	0	0.0455899	1678
AKAP3	FLT1	10566_2321	0	0.0455861	1679
KEAP1	MEP1B	9817_4225	0	0.0455827	1680
KEAP1	VDR	9817_7421	0	0.0455817	1681
VCAN	URI1	1462_8725	0	0.0455787	1682
VCAN	MAN1A2	1462_10905	0	0.0455669	1683
VCAN	PTGFR	1462_5737	0	0.04556	1684
VCAN	ARHGAP29	1462_9411	0	0.04556	1685
VCAN	GALR1	1462_2587	0	0.0455583	1686
KEAP1	GLUD1	9817_2746	0	0.0455569	1687
VCAN	ZHX2	1462_22882	0	0.0455528	1688
KEAP1	ZNF197	9817_10168	0	0.0455496	1689
APC	KCNJ3	324_3760	0	0.0455473	1690
VCAN	NRP2	1462_8828	0	0.0455442	1691
VCAN	DCX	1462_1641	0	0.0455399	1692
KEAP1	SRSF1	9817_6426	0	0.0455383	1693
KEAP1	MAP1B	9817_4131	0	0.0455382	1694
KEAP1	PON1	9817_5444	0	0.045538	1695
KEAP1	PELI2	9817_57161	0	0.0455358	1696
VCAN	PARP4	1462_143	0	0.0455352	1697
KEAP1	RINT1	9817_60561	0	0.0455337	1698
KCNJ3	LIG4	3760_3981	0	0.0455333	1699
KEAP1	MTTP	9817_4547	0	0.0455329	1700
VCAN	LILRB4	1462_11006	0	0.0455269	1701
VCAN	ITGA2	1462_3673	0	0.0455268	1702
EPHA5	MEP1A	2044_4224	0	0.0455262	1703
VCAN	LAMNB2	1462_3918	0	0.045526	1704
KEAP1	HRH4	9817_59340	0	0.0455211	1705
VCAN	TAB3	1462_257397	0	0.0455198	1706
KEAP1	TRIP2	9817_5469	0	0.0455187	1707
KEAP1	PLXNB3	9817_5365	0	0.0455163	1708
VCAN	GUCY2C	1462_2984	0	0.0455154	1709
FLT1	PIWIL1	2321_9271	0	0.0455154	1710
EVI9	NOS1	53335_4842	0	0.0455131	1711
KEAP1	ANGPT4	9817_51378	0	0.0455128	1712
VCAN	SNIP1	1462_79753	0	0.0455098	1713
VCAN	PRKCI	1462_5584	0	0.0455097	1714
FLT1	TNKS1BP1	2321_85456	0	0.0455083	1715
ACACB	NOS1	32_4842	0	0.0455082	1716
KEAP1	SUZ12	9817_23512	0	0.0455079	1717
VCAN	CTTN	1462_2017	0	0.0455079	1718
VCAN	FANCH	1462_2175	0	0.045507	1719
VCAN	DRD3	1462_1814	0	0.045506	1720
VCAN	HTR3	1462_3359	0	0.0455058	1721
VCAN	NUMA1	1462_4926	0	0.0455056	1722
CYLD1	NOS1	1540_4842	0	0.0455043	1723
KEAP1	CLDN16	9817_10686	0	0.0455041	1724
VCAN	CDH16	1462_1014	0	0.0455039	1725
KEAP1	ACVR2A	9817_92	0	0.0455023	1726
VCAN	DPP4	1462_1803	0	0.0455012	1727
VCAN	UNC5A	1462_90249	0	0.0455006	1728
VCAN	IL16	1462_3603	0	0.0454986	1729
VCAN	PBX1	1462_5087	0	0.045498	1730
VCAN	SEMG2	1462_6407	0	0.0454978	1731
VCAN	GAK	1462_2580	0	0.0454969	1732
VCAN	GH2	1462_2689	0	0.0454957	1733
KEAP1	STAR	9817_6770	0	0.0454955	1734
VCAN	NRP1	1462_8829	0	0.0454948	1735
VCAN	MLL	1462_4297	0	0.0454947	1736
VCAN	RFWD2	1462_64326	0	0.0454934	1737
VCAN	HSCR	1462_1910	0	0.0454934	1738
VCAN	TRIM37	1462_4591	0	0.0454933	1739
VCAN	GHR	1462_2690	0	0.0454932	1740
VCAN	EEF2K	1462_29904	0	0.045493	1741
VCAN	TYRO3	1462_7301	0	0.045493	1742
VCAN	OPCML	1462_4978	0	0.0454929	1743
KEAP1	TRIM32	9817_22954	0	0.0454922	1744
KEAP1	HOXB8	9817_3218	0	0.0454919	1745
CYLD1	FLT1	1540_2321	0	0.0454897	1746
KEAP1	PRSS1	9817_5644	0	0.045486	1747
KEAP1	OVGP1	9817_5016	0	0.0454851	1748
NOS1	TNKS1BP1	4842_85456	0	0.0454839	1749
FLT1	NCOA6	2321_23054	0	0.0454836	1750
VCAN	KIF14	1462_9928	0	0.0454824	1751
VCAN	TTK	1462_7272	0	0.0454821	1752
KEAP1	CD1A	9817_909	0	0.0454799	1753
KEAP1	MAPTL	9817_4137	0	0.0454748	1754
KEAP1	FANCB	9817_2187	0	0.045474	1755
KEAP1	FOXP1	9817_27086	0	0.0454735	1756
KEAP1	MET	9817_4233	0	0.0454701	1757
KEAP1	LPP	9817_4026	0	0.0454671	1758
NOS1	SEMA6D	4842_80031	0	0.045467	1759
KEAP1	NCOA3	9817_8202	0	0.0454655	1760
KEAP1	NCAM1	9817_4684	0	0.0454653	1761
VCAN	ROR2	1462_4920	0	0.0454644	1762
VCAN	PPARGC1A	1462_10891	0	0.0454525	1763
VCAN	RBMX	1462_27316	0	0.0454501	1764
VCAN	CPT1A	1462_1374	0	0.0454468	1765
CUX1	NOTCH2	1523_4853	0	0.0454464	1766
VCAN	PCM1	1462_5108	0	0.0454442	1767
FLT1	SEMA6D	2321_80031	0	0.0454437	1768
VCAN	TTF1	1462_7270	0	0.0454419	1769
VCAN	IQGAP2	1462_10788	0	0.0454406	1770
VCAN	CNR1	1462_1268	0	0.0454405	1771
VCAN	INHBA	1462_3624	0	0.0454395	1772
VCAN	RFC4	1462_5984	0	0.0454386	1773
VCAN	TSC4	1462_7249	0	0.0454369	1774
VCAN	TTC27	1462_55622	0	0.0454353	1775
VCAN	PER	1462_5187	0	0.0454348	1776
MMP8	NOS1	4317_4842	0	0.0454347	1777
VCAN	RBL1	1462_5933	0	0.0454337	1778
VCAN	WWC1	1462_23286	0	0.0454315	1779
VCAN	ZAP70	1462_7535	0	0.0454313	1780
VCAN	CD226	1462_10666	0	0.0454299	1781
VCAN	ARNT2	1462_9915	0	0.0454288	1782
VCAN	GPNMB	1462_10457	0	0.0454284	1783
VCAN	TSC1	1462_7248	0	0.0454243	1784
VCAN	AGTR1B	1462_185	0	0.0454229	1785
VCAN	WRN	1462_7486	0	0.0454229	1786
VCAN	MKL1	1462_57591	0	0.0454215	1787
VCAN	TRIP11	1462_9321	0	0.0454204	1788
ACACB	DICER1	32_23405	0	0.0454204	1789
VCAN	MDC1	1462_9656	0	0.0454194	1790
VCAN	PIK3C2A	1462_5286	0	0.0454194	1791
VCAN	AFF4	1462_27125	0	0.0454183	1792
VCAN	STAG1	1462_10274	0	0.0454182	1793
VCAN	MN1	1462_4330	0	0.0454179	1794
VCAN	CHN2	1462_1124	0	0.0454176	1795
VCAN	SIRPA	1462_140885	0	0.0454175	1796
VCAN	ADAM12	1462_8038	0	0.0454174	1797
VCAN	XIAP	1462_331	0	0.045417	1798
VCAN	DDC	1462_1644	0	0.0454169	1799
VCAN	VCAM1	1462_7412	0	0.0454169	1800
LAMA4	ZNF496	3910_84838	0	0.0454167	1801
EVI9	FLT1	53335_2321	0	0.0454165	1802
AKAP3	NOS1	10566_4842	0	0.0454165	1803
VCAN	CARD11	1462_84433	0	0.0454155	1804
VCAN	TNFAIP3	1462_7128	0	0.0454146	1805
VCAN	FSGS1	1462_81	0	0.0454138	1806
FLT1	IQGAP1	2321_8826	0	0.0454136	1807
VCAN	STAT4	1462_6775	0	0.0454128	1808
VCAN	FOXG1C	1462_2290	0	0.0454128	1809
VCAN	FLI1	1462_2313	0	0.0454126	1810
VCAN	PROX1	1462_5629	0	0.0454121	1811
VCAN	ASAP1	1462_50807	0	0.0454117	1812
VCAN	EPS15	1462_2060	0	0.0454117	1813
VCAN	PPARGC1B	1462_133522	0	0.0454116	1814
CMOAT	LAMA4	1244_3910	0	0.0454074	1815
IGSF8	LAMA4	93185_3910	0	0.0454069	1816
FLT1	PHS	2321_2737	0	0.0454066	1817
LAMA4	ZDHHC17	3910_23390	0	0.0454044	1818
XPGC	LAMA4	2073_3910	0	0.0454031	1819
MCF2	NCOR1	4168_9611	0	0.0454017	1820
CR1	LAMA4	1378_3910	0	0.0454016	1821
APC	FLT1	324_2321	0	0.0453962	1822
PEPN	NOS1	290_4842	0	0.0453923	1823
GABRB3	NCOR1	2562_9611	0	0.0453885	1824
ADAM23	LAMA4	8745_3910	0	0.0453877	1825
LAMA4	SLIT1	3910_6585	0	0.0453846	1826
NOS1	PIWIL1	4842_9271	0	0.0453834	1827
PEPN	FLT1	290_2321	0	0.0453806	1828
PLXNA1	ROBO1	5361_6091	0	0.0453779	1829
ASH1L	FLT1	55870_2321	0	0.0453759	1830
LAMA4	NCR1	3910_9437	0	0.0453755	1831
LAMA4	USP25	3910_29761	0	0.0453662	1832
ACACB	FLT1	32_2321	0	0.045365	1833
FLT1	MYLK	2321_4638	0	0.0453625	1834
FLT1	LIG4	2321_3981	0	0.0453514	1835
FLT1	NR1H4	2321_9971	0	0.0453505	1836
FLT1	PTPRZ	2321_5803	0	0.0453481	1837
ATM	FLT1	472_2321	0	0.0453471	1838
FLT1	MMP8	2321_4317	0	0.0453453	1839
FLT1	KTN1	2321_3895	0	0.0453409	1840
AGAP2	FLT1	116986_2321	0	0.0453406	1841
FLT1	KCNA5	2321_3741	0	0.0453395	1842
DOCK3	LAMA4	1795_3910	0	0.0453367	1843
LAMA4	VEGFC	3910_7424	0	0.0453322	1844
LAMA4	MED12	3910_9968	0	0.0453294	1845
LAMA4	RB1CC1	3910_9821	0	0.0453252	1846
CHRD	LAMA4	8646_3910	0	0.0453251	1847
LAMA4	VRK2	3910_7444	0	0.0453222	1848
APC	REG1A	324_5967	0	0.0453161	1849
LAMA4	LCP1	3910_3936	0	0.0453109	1850
LAMA4	TRPC4	3910_7223	0	0.0453104	1851
GLI2	LAMA4	2736_3910	0	0.0453076	1852
LAMA4	MYO6	3910_4646	0	0.0453061	1853
LAMA4	PPRC1	3910_23082	0	0.0453025	1854
LAMA4	SCRIB	3910_23513	0	0.0452978	1855
IRS1	LAMA4	3667_3910	0	0.0452931	1856
PBT	PDZD2	3815_23037	0	0.0452922	1857
LAMNA	ROBO1	3909_6091	0	0.0452893	1858
WBSCR9	LAMA4	9031_3910	0	0.0452856	1859
PBT	MMP16	3815_4325	0	0.0452852	1860
BUB1B	LAMA4	701_3910	0	0.0452822	1861
NCOR1	ZNF521	9611_25925	0	0.0452804	1862
LAMA4	PDGFR	3910_5159	0	0.0452801	1863
HERC5	LAMA4	51191_3910	0	0.0452782	1864
FANCD1	NCOR1	675_9611	0	0.0452757	1865
FLT1	TYK2	2321_7297	0	0.0452708	1866
CYLD1	DICER1	1540_23405	0	0.0452705	1867
BRAF	FLT1	673_2321	0	0.0452644	1868
CRNKL1	LAMA4	51340_3910	0	0.0452643	1869
GATA3	LAMA4	2625_3910	0	0.0452571	1870
APC	REG3A	324_5068	0	0.045257	1871
LAMA4	STARD13	3910_90627	0	0.0452561	1872
FLT1	IL7R	2321_3575	0	0.0452555	1873
KIF1B	NCOR1	23095_9611	0	0.0452549	1874
FLT1	ITGB4	2321_3691	0	0.0452539	1875
FLT1	MSR1	2321_4481	0	0.0452449	1876
CDH11	LAMA4	1009_3910	0	0.0452385	1877
LAMA4	PAK7	3910_57144	0	0.0452362	1878
FLT1	SIK3	2321_23387	0	0.0452299	1879
FLT1	PTPRH	2321_5794	0	0.0452297	1880
STO	ROBO1	64324_6091	0	0.0452296	1881
FLT1	MTOR	2321_2475	0	0.0452289	1882
BCOR	FLT1	54880_2321	0	0.0452287	1883
FLT1	LHCGR	2321_3973	0	0.0452267	1884
RAD54	NCOR1	546_9611	0	0.0452254	1885
DLC1	FLT1	10395_2321	0	0.0452247	1886
FLT1	TIE1	2321_7075	0	0.0452233	1887
FBXO11	LAMA4	80204_3910	0	0.0452205	1888
EPHB6	LAMA4	2051_3910	0	0.0452201	1889
CDC42BPA	LAMA4	8476_3910	0	0.0452192	1890
CLSPN	LAMA4	63967_3910	0	0.045219	1891
CHD4	LAMA4	1108_3910	0	0.0452176	1892
LAMA4	MAP4K4	3910_9448	0	0.0452068	1893
AKAP9	APC	10142_324	0	0.045202	1894
LAMA4	PRDM2	3910_7799	0	0.0451931	1895
HIP1	LAMA4	3092_3910	0	0.0451925	1896
LAMA4	RPS6KA2	3910_6196	0	0.0451898	1897
APC	GABRB3	324_2562	0	0.0451874	1898
LAMA4	NCOR2	3910_9612	0	0.045185	1899
LAMA4	MCM5	3910_4174	0	0.0451833	1900
DCTN1	LAMA4	1639_3910	0	0.0451821	1901
CUL9	LAMA4	23113_3910	0	0.0451784	1902
F8C	ROBO1	2157_6091	0	0.0451776	1903
AMPH	NCOR1	273_9611	0	0.0451733	1904
JAK3	LAMA4	3718_3910	0	0.0451618	1905
LAMA4	TP53BP1	3910_7158	0	0.0451611	1906
COL4A1	ROBO1	1282_6091	0	0.0451581	1907
DOCK3	ODG1	1795_2492	0	0.0451551	1908
NCAD	ROBO1	1000_6091	0	0.045152	1909
NCOR1	REG1A	9611_5967	0	0.0451514	1910
APC	HHC1	324_846	0	0.0451513	1911
ODG1	MED12	2492_9968	0	0.0451508	1912
HLA-A	LAMA4	3105_3910	0	0.0451501	1913
LAMA4	PTPRF	3910_5792	0	0.0451495	1914
ROBO1	RUNX1T1	6091_862	0	0.0451488	1915
APC	SELP	324_6403	0	0.0451432	1916
ODG1	RB1CC1	2492_9821	0	0.0451424	1917
ATM	REG3A	472_5068	0	0.045142	1918
MYH9	ROBO1	4627_6091	0	0.0451414	1919
ODG1	VEGFC	2492_7424	0	0.0451373	1920
HGF	ROBO1	3082_6091	0	0.045136	1921
IGF2R	NOTCH2	3482_4853	0	0.0451339	1922
ATAD2	ROBO1	29028_6091	0	0.0451265	1923
ODG1	VRK2	2492_7444	0	0.045123	1924
ROBO1	TLR4	6091_7099	0	0.0451141	1925
ODG1	GLI2	2492_2736	0	0.0451129	1926
ODG1	USP25	2492_29761	0	0.0451117	1927
ODG1	MYO6	2492_4646	0	0.0451104	1928
SNF2L4	TIAM1	6597_7074	0	0.0451028	1929
ODG1	TRPC4	2492_7223	0	0.0451016	1930
APC	KIF1B	324_23095	0	0.0450983	1931
MYH9	TJP1	4627_7082	0	0.0450962	1932
PBM1	ODG1	4299_2492	0	0.0450958	1933
MAGEC1	NUP214	9947_8021	0	0.0450934	1934
WNK1	NUP214	65125_8021	0	0.0450904	1935
NIN	ROBO1	51199_6091	0	0.0450885	1936
PRKD1	ROBO1	5587_6091	0	0.0450751	1937
ODG1	HIF3A	2492_64344	0	0.0450743	1938
ODG1	MARK1	2492_4139	0	0.0450688	1939
ROBO1	UBR5	6091_51366	0	0.0450686	1940
ROBO1	ZEB1	6091_6935	0	0.0450671	1941
APC	ZNF521	324_25925	0	0.0450666	1942
ADAM23	ODG1	8745_2492	0	0.0450656	1943
ODG1	IGSF8	2492_93185	0	0.0450582	1944
BUB1B	ODG1	701_2492	0	0.0450533	1945
APC	RAD54	324_546	0	0.0450526	1946
EGF	ODG1	1950_2492	0	0.0450489	1947
AMPH	APC	273_324	0	0.0450435	1948
CMOAT	ODG1	1244_2492	0	0.0450415	1949
SJS1	ROBO1	3339_6091	0	0.045031	1950
EPHA5	HLA-A	2044_3105	0	0.0450226	1951
ODG1	STARD13	2492_90627	0	0.0450225	1952
COL1A1	ROBO1	1277_6091	0	0.0450224	1953
LAMNA	NOTCH2	3909_4853	0	0.0450163	1954
ODG1	GATA3	2492_2625	0	0.0450138	1955
SHPRH	TLR4	257218_7099	0	0.0450121	1956
EPHA5	RGS3	2044_5998	0	0.0450088	1957
ODG1	ZDHHC17	2492_23390	0	0.045004	1958
ODG1	ZNF496	2492_84838	0	0.0450032	1959
XPGC	ODG1	2073_2492	0	0.0450027	1960
CR1	ODG1	1378_2492	0	0.0450019	1961
ODG1	SP4	2492_6671	0	0.0450007	1962
CDH11	ODG1	1009_2492	0	0.0449963	1963
NCOR1	REG3A	9611_5068	0	0.044984	1964
ODG1	SLIT1	2492_6585	0	0.0449825	1965
ODG1	MLLT10	2492_8028	0	0.0449812	1966
ODG1	PAK7	2492_57144	0	0.0449776	1967
GRIA1	SETBP1	2890_26040	0	0.0449775	1968
PRKD1	TJP1	5587_7082	0	0.0449774	1969
VCAN	NUP214	1462_8021	0	0.0449759	1970
ATAD2	NOTCH2	29028_4853	0	0.0449757	1971
ODG1	RREB1	2492_6239	0	0.0449713	1972
ACACB	AMPH	32_273	0	0.0449653	1973
EPHB6	ODG1	2051_2492	0	0.0449627	1974
NOTCH2	TLR4	4853_7099	0	0.0449584	1975
EPHA5	UBE3A	2044_7337	0	0.0449574	1976
MAGEE1	NOTCH2	57692_4853	0	0.0449562	1977
EGF	PRUNE2	1950_158471	0	0.0449535	1978
CLSPN	ODG1	63967_2492	0	0.0449462	1979
CHD4	ODG1	1108_2492	0	0.0449436	1980
EPHA5	TP53BP1	2044_7158	0	0.0449436	1981
DACH1	EPHA5	1602_2044	0	0.0449435	1982
ACACB	TIAM1	32_7074	0	0.0449415	1983
FBXO11	ODG1	80204_2492	0	0.0449411	1984
KAT6A	TLR4	7994_7099	0	0.0449374	1985
NOTCH2	SETBP1	4853_26040	0	0.0449319	1986
F8C	NOTCH2	2157_4853	0	0.0449268	1987
NIN	NOTCH2	51199_4853	0	0.0449224	1988
CHRD	ODG1	8646_2492	0	0.0449188	1989
ODG1	MAD1L1	2492_8379	0	0.044915	1990
ODG1	MAP4K4	2492_9448	0	0.0449148	1991
ATM	PCNT	472_5116	0	0.044911	1992
ARID2	TLR4	196528_7099	0	0.0449091	1993
COL4A1	NOTCH2	1282_4853	0	0.0449035	1994
ODG1	HIP1	2492_3092	0	0.0448985	1995
EGF	LAMA4	1950_3910	0	0.0448981	1996
ODG1	PRDM2	2492_7799	0	0.0448969	1997
ODG1	PPRC1	2492_23082	0	0.0448955	1998
EPHA5	SDYS	2044_2719	0	0.0448947	1999
[truncated: 279 more rows]

## Sheet: OV
gene_A	gene_B	pair	tag (positive SL or candidate SL)	predicted f value	Ranking position		tag =1 indicate positive SL pairs
BLM	PPP2R4	641_5524	1	1.17193	1		tag =0 indicate candidate SL pairs
BLM	ICK	641_22858	1	1.17012	2
BLM	TRIM8	641_81603	1	1.16801	3
BLM	TOPBP1	641_11073	1	1.163	4
BLM	URI1	641_8725	1	1.15946	5
BLM	MMS22L	641_253714	1	1.15729	6
BLM	FBXO18	641_84893	1	1.15578	7
BLM	RREB1	641_6239	1	1.1521	8
MUC16	SYNE1	94025_23345	0	1.03431	9
RB1	TP53	5925_7157	1	0.762946	10
BRCA1	TP53	672_7157	1	0.732078	11
MET	TP53	4233_7157	1	0.717782	12
ATM	TP53	472_7157	1	0.715344	13
TP53BP2	TP53	7159_7157	1	0.714831	14
ATR	TP53	545_7157	1	0.713824	15
TP53	ARHGEF2	7157_9181	1	0.713063	16
TP53	PAK3	7157_5063	1	0.712959	17
TP53	VDAC2	7157_7417	1	0.711195	18
INSR	TP53	3643_7157	0	0.610024	19
MYLK	TP53	4638_7157	0	0.594633	20
ANK3	TP53	288_7157	0	0.594037	21
MTOR	TP53	2475_7157	0	0.593376	22
MLL	TP53	4297_7157	0	0.593138	23
LATS1	TP53	9113_7157	0	0.592479	24
CCAR1	TP53	55749_7157	0	0.592363	25
MADD	TP53	8567_7157	0	0.592137	26
SNRNP200	TP53	23020_7157	0	0.592045	27
IQGAP2	TP53	10788_7157	0	0.591977	28
LCT	TP53	3938_7157	0	0.591182	29
SETD2	TP53	29072_7157	0	0.588708	30
TOP1	PARP1	7150_142	1	0.514112	31
EGFR	PARP1	1956_142	1	0.501506	32
TOP2A	RB1	7153_5925	1	0.478863	33
BLM	SNW1	641_22938	1	0.471559	34
RB1	VDAC2	5925_7417	1	0.468952	35
MUS81	TRIM24	80198_8805	1	0.450708	36
KRAS	PSMB6	3845_5694	1	0.449786	37
KRAS	ADAM10	3845_102	1	0.449713	38
KRAS	PKNOX1	3845_5316	1	0.449529	39
KRAS	VDAC2	3845_7417	1	0.449518	40
MUS81	POLD1	80198_5424	1	0.449084	41
POLE	POLD1	5426_5424	1	0.448824	42
KRAS	THOC1	3845_9984	1	0.448484	43
KRAS	PSMB5	3845_5693	1	0.448422	44
MUS81	BRAF	80198_673	1	0.448196	45
MUS81	POLD2	80198_5425	1	0.447977	46
KRAS	NXF1	3845_10482	1	0.44766	47
MUS81	LTK	80198_4058	1	0.447595	48
KRAS	NXT2	3845_55916	1	0.447595	49
MUS81	RFC1	80198_5981	1	0.447515	50
KRAS	PIK3CB	3845_5291	1	0.447242	51
KRAS	KDM5B	3845_10765	1	0.446977	52
TBK1	KRAS	29110_3845	1	0.446786	53
KRAS	TBC1D8	3845_11138	1	0.446515	54
KRAS	TFDP1	3845_7027	1	0.446269	55
KRAS	NUP98	3845_4928	1	0.446265	56
MUS81	XIAP	80198_331	1	0.445613	57
KRAS	DOCK3	3845_1795	1	0.445309	58
TOP1	KRAS	7150_3845	1	0.445294	59
MUS81	SNW1	80198_22938	1	0.445162	60
KRAS	MTNR1A	3845_4543	1	0.444779	61
ATR	KRAS	545_3845	1	0.444616	62
MUS81	TOP1	80198_7150	1	0.444533	63
KRAS	GSK3A	3845_2931	1	0.444385	64
NRAS	BRAF	4893_673	1	0.443792	65
MUS81	FANCD2	80198_2177	1	0.443746	66
KRAS	DNM2	3845_1785	1	0.443544	67
KRAS	NONO	3845_4841	1	0.443474	68
KRAS	PTPN13	3845_5783	1	0.441926	69
KRAS	YWHAE	3845_7531	1	0.441561	70
KRAS	CDK12	3845_51755	1	0.441404	71
TOP2A	KRAS	7153_3845	1	0.44134	72
KRAS	HSPA5	3845_3309	1	0.440477	73
MUS81	ZNF496	80198_84838	1	0.440137	74
MUS81	USP1	80198_7398	1	0.439777	75
PTEN	PARP1	5728_142	1	0.439739	76
PIK3CA	CDK1	5290_983	1	0.43962	77
KRAS	TAF1	3845_6872	1	0.439592	78
MUS81	WRN	80198_7486	1	0.43947	79
BLM	TAF6	641_6878	1	0.438874	80
FANCD2	ATM	2177_472	1	0.438805	81
FANCE	ATM	2178_472	1	0.438402	82
ATM	XRCC1	472_7515	1	0.438278	83
BLM	RPS27A	641_6233	1	0.437467	84
PTEN	IRS1	5728_3667	1	0.437429	85
MUS81	MBP	80198_4155	1	0.436273	86
PTEN	TRIM24	5728_8805	1	0.435972	87
NLK	PTEN	51701_5728	1	0.435927	88
MUS81	TRAF6	80198_7189	1	0.435218	89
PTEN	OSBP2	5728_23762	1	0.435137	90
PTEN	TRIM8	5728_81603	1	0.434978	91
MUS81	TIMELESS	80198_8914	1	0.434942	92
KRAS	SVIL	3845_6840	1	0.434797	93
PTEN	EIF4A1	5728_1973	1	0.434791	94
WRN	TOP1	7486_7150	1	0.434747	95
PTEN	PXN	5728_5829	1	0.434663	96
BLM	SNRNP200	641_23020	1	0.433819	97
PTEN	POLM	5728_27434	1	0.433425	98
FANCC	ATM	2176_472	1	0.433413	99
BLM	PSMD1	641_5707	1	0.432796	100
PTEN	RASSF2	5728_9770	1	0.431944	101
APEX1	ATM	328_472	1	0.431903	102
BLM	RAD23B	641_5887	1	0.431513	103
ATM	PARP1	472_142	1	0.431079	104
PTEN	MTOR	5728_2475	1	0.428419	105
MUS81	BLM	80198_641	1	0.427091	106
ATR	XRCC1	545_7515	1	0.426552	107
BLM	SUPT5H	641_6829	1	0.426438	108
BLM	RPA1	641_6117	1	0.426419	109
ATM	PRKDC	472_5591	1	0.426333	110
PARP1	BRCA1	142_672	1	0.426211	111
BLM	XIAP	641_331	1	0.423856	112
LRP1B	NF1	53353_4763	0	0.306342	113
TTN	VAV3	7273_10451	0	0.302817	114
TTN	IL16	7273_3603	0	0.302815	115
MUC16	SI	94025_6476	0	0.302679	116
TTN	FES	7273_2242	0	0.30261	117
TTN	CBLC	7273_23624	0	0.302411	118
TTN	WRN	7273_7486	0	0.302358	119
TTN	JAK3	7273_3718	0	0.302328	120
TTN	PAPPA	7273_5069	0	0.30231	121
TP53BP1	TTN	7158_7273	0	0.302268	122
TTN	ALK	7273_238	0	0.302237	123
TTN	NR1H4	7273_9971	0	0.30222	124
TTN	TOPORS	7273_10210	0	0.302089	125
TTN	BDKRB2	7273_624	0	0.302055	126
TTN	RBL2	7273_5934	0	0.301967	127
TTN	F2	7273_2147	0	0.301965	128
TRRAP	TTN	8295_7273	0	0.301951	129
TTN	PRKCQ	7273_5588	0	0.301935	130
TTN	CAMK4	7273_814	0	0.301929	131
TTN	PTPRS	7273_5802	0	0.30181	132
TTN	FLT4	7273_2324	0	0.301749	133
TTN	FBXW7	7273_55294	0	0.301631	134
TTN	LHCGR	7273_3973	0	0.301325	135
TTN	EIF2AK3	7273_9451	0	0.301294	136
TTN	DNMT3A	7273_1788	0	0.301133	137
TTN	SELP	7273_6403	0	0.301111	138
TTN	PDGFRA	7273_5156	0	0.301109	139
TTN	TLR4	7273_7099	0	0.301104	140
TTN	FLT3	7273_2322	0	0.301055	141
TTN	NOTCH2	7273_4853	0	0.30096	142
TTN	NTRK1	7273_4914	0	0.300817	143
TTN	ZNF521	7273_25925	0	0.300815	144
TTN	HOXD10	7273_3236	0	0.30079	145
TTN	PIK3C2A	7273_5286	0	0.300731	146
TRIP11	TTN	9321_7273	0	0.300663	147
TTN	DPP4	7273_1803	0	0.300619	148
TTN	COL4A1	7273_1282	0	0.300613	149
TTN	COL17A1	7273_1308	0	0.300608	150
TTN	SP4	7273_6671	0	0.300519	151
TTN	FGA	7273_2243	0	0.300472	152
TTN	NOTCH3	7273_4854	0	0.300442	153
TTN	CCDC88A	7273_55704	0	0.30042	154
TTN	DLC1	7273_10395	0	0.30042	155
TTN	NUMA1	7273_4926	0	0.300383	156
TTN	PRKD3	7273_23683	0	0.300354	157
TTN	SOS1	7273_6654	0	0.300345	158
TTN	TGFBR2	7273_7048	0	0.300309	159
TTN	GPNMB	7273_10457	0	0.300277	160
TTN	STAT5B	7273_6777	0	0.300268	161
TTN	ITGA4	7273_3676	0	0.300183	162
TTN	XPC	7273_7508	0	0.300162	163
TTN	HERC5	7273_51191	0	0.300071	164
TTN	LZTS2	7273_84445	0	0.300052	165
TTN	GNAS	7273_2778	0	0.300035	166
TTN	TMPRSS3	7273_64699	0	0.300027	167
TTN	RBBP6	7273_5930	0	0.300017	168
TTN	SLC4A4	7273_8671	0	0.299848	169
TTN	NCOA6	7273_23054	0	0.299835	170
TTN	TAPBP	7273_6892	0	0.299705	171
TTN	EPAS1	7273_2034	0	0.299697	172
TRPC4	TTN	7223_7273	0	0.299586	173
TTN	ATF6	7273_22926	0	0.299525	174
TTN	TOP2A	7273_7153	0	0.299483	175
TTN	TJP1	7273_7082	0	0.29944	176
TTN	TFRC	7273_7037	0	0.299422	177
TTN	NUF2	7273_83540	0	0.299383	178
TTN	YBX1	7273_4904	0	0.299372	179
TTN	ARMCX2	7273_9823	0	0.299341	180
TTN	MKI67	7273_4288	0	0.299322	181
TTN	TIMELESS	7273_8914	0	0.299034	182
TTN	GFRA1	7273_2674	0	0.298991	183
TTN	GLG1	7273_2734	0	0.29895	184
TTN	DCTN1	7273_1639	0	0.298891	185
TTN	SLC6A2	7273_6530	0	0.298827	186
TTN	CTSL1	7273_1514	0	0.298807	187
TTN	PRICKLE1	7273_144165	0	0.298726	188
TTN	ANGPT1	7273_284	0	0.298683	189
TTN	PALB2	7273_79728	0	0.298619	190
TTN	PCNT	7273_5116	0	0.298554	191
TTN	ZNF197	7273_10168	0	0.298527	192
TTN	ITPR3	7273_3710	0	0.29848	193
TTN	CASP5	7273_838	0	0.298443	194
TTN	ST14	7273_6768	0	0.298428	195
TTN	NEUROD1	7273_4760	0	0.298308	196
TTN	KAT6A	7273_7994	0	0.298295	197
TTN	SHPRH	7273_257218	0	0.298252	198
TTN	HK3	7273_3101	0	0.298114	199
TTN	TBC1D8	7273_11138	0	0.2981	200
TTN	LAMC1	7273_3915	0	0.298074	201
TTN	PARP4	7273_143	0	0.297936	202
TTN	C7	7273_730	0	0.297796	203
TTN	EXOC2	7273_55770	0	0.297727	204
TTN	ST3GAL3	7273_6487	0	0.297557	205
TTN	PTGFR	7273_5737	0	0.297388	206
TTN	NCOA3	7273_8202	0	0.29735	207
TTN	MMP8	7273_4317	0	0.297225	208
TTN	NDRG1	7273_10397	0	0.297138	209
TTN	MYH9	7273_4627	0	0.297086	210
TTN	IRS1	7273_3667	0	0.296795	211
TTN	MC2R	7273_4158	0	0.296437	212
TTN	MMP16	7273_4325	0	0.296386	213
TTN	THBS3	7273_7059	0	0.296219	214
TTN	IL21R	7273_50615	0	0.296148	215
TTN	PXN	7273_5829	0	0.29597	216
TTN	HLA-G	7273_3135	0	0.294689	217
TTN	USP7	7273_7874	0	0.294664	218
COL6A3	MUC16	1293_94025	0	0.293464	219
TTN	DCC	7273_1630	0	0.2928	220
TTN	ERCC6	7273_2074	0	0.292593	221
TTN	ELN	7273_2006	0	0.292051	222
TTN	ROR2	7273_4920	0	0.290153	223
TTN	GRB2	7273_2885	0	0.290008	224
TTN	PCSK2	7273_5126	0	0.287818	225

## Sheet: SKCM
gene_A	gene_B	pair	tag (positive SL or candidate SL)	predicted f value	Ranking position		tag =1 indicate positive SL pairs
RB1	TP53	5925_7157	1	0.0528544	1		tag =0 indicate candidate SL pairs
NRAS	BRAF	4893_673	1	0.0515125	2
BRCA1	TP53	672_7157	1	0.0503817	3
MET	TP53	4233_7157	1	0.0492297	4
PLK1	TP53	5347_7157	1	0.0490226	5
CHEK1	TP53	1111_7157	1	0.0489292	6
ATM	TP53	472_7157	1	0.0489269	7
TP53BP2	TP53	7159_7157	1	0.0488531	8
ATR	TP53	545_7157	1	0.0488281	9
TP53	ARHGEF2	7157_9181	1	0.0487134	10
TP53	PAK3	7157_5063	1	0.0486695	11
TP53	VDAC1	7157_7416	1	0.0486336	12
TP53	SGK2	7157_10110	1	0.0485298	13
TP53	VDAC2	7157_7417	1	0.0484714	14
MUS81	BRAF	80198_673	1	0.0468117	15
AKT1	EGFR	207_1956	1	0.0454165	16
RRM1	CHEK1	6240_1111	1	0.0443867	17
KRAS	TFDP1	3845_7027	1	0.0443293	18
MUS81	VCP	80198_7415	1	0.0442942	19
RAD54B	PARP1	25788_142	1	0.0441865	20
TOP1	PARP1	7150_142	1	0.0441744	21
MUS81	FANCD2	80198_2177	1	0.044166	22
KRAS	SVIL	3845_6840	1	0.0441401	23
IKZF1	GATA1	10320_2623	1	0.0441179	24
EGFR	PARP1	1956_142	1	0.0436141	25
AKT3	EGFR	10000_1956	1	0.0432109	26
MUS81	POLR2L	80198_5441	1	0.0421198	27
KRAS	CDK6	3845_1021	1	0.0419834	28
TBK1	KRAS	29110_3845	1	0.0419478	29
MUS81	ELK4	80198_2005	1	0.0419182	30
MUS81	KPNA6	80198_23633	1	0.0418528	31
MUS81	STIL	80198_6491	1	0.0417697	32
PTEN	PXN	5728_5829	1	0.041228	33
PTEN	IRS1	5728_3667	1	0.0412031	34
PTEN	PARP1	5728_142	1	0.0411784	35
PTEN	SUV39H1	5728_6839	1	0.041077	36
PTEN	MTOR	5728_2475	1	0.0410541	37
MYC	GSK3B	4609_2932	1	0.0410337	38
PTEN	TRIM24	5728_8805	1	0.0410179	39
PTEN	TUBA1A	5728_7846	1	0.0410005	40
PTEN	PKMYT1	5728_9088	1	0.0409907	41
NLK	PTEN	51701_5728	1	0.0409862	42
PTEN	MXD1	5728_4084	1	0.040975	43
PTEN	SLC25A6	5728_293	1	0.0409737	44
PTEN	CFB	5728_629	1	0.0409575	45
PTEN	UBE2D1	5728_7321	1	0.0409536	46
PTEN	PPAP2B	5728_8613	1	0.0409497	47
PTEN	OSBP2	5728_23762	1	0.0409467	48
PTEN	POLM	5728_27434	1	0.0409221	49
PTEN	RASSF2	5728_9770	1	0.0409197	50
PTEN	PSMB2	5728_5690	1	0.040918	51
PTEN	FBXL6	5728_26233	1	0.0409136	52
PTEN	TRIM8	5728_81603	1	0.0409106	53
PTEN	PBX3	5728_5090	1	0.0408996	54
PTEN	EIF4A1	5728_1973	1	0.0408924	55
PTEN	THBD	5728_7056	1	0.0408823	56
PTEN	ENO2	5728_2026	1	0.0408482	57
TOP2A	RB1	7153_5925	1	0.0408407	58
MYC	TNFRSF10B	4609_8795	1	0.0407803	59
UBA2	MYC	10054_4609	1	0.0407678	60
PTEN	TXNDC11	5728_51061	1	0.040728	61
SAE1	MYC	10055_4609	1	0.0407227	62
RB1	VDAC1	5925_7416	1	0.040664	63
CHEK1	WEE1	1111_7465	1	0.0406444	64
MUS81	PCNA	80198_5111	1	0.0406233	65
KRAS	ANAPC10	3845_10393	1	0.0405971	66
RB1	VDAC2	5925_7417	1	0.0405229	67
POLE	POLD1	5426_5424	1	0.0404859	68
MUS81	TIMELESS	80198_8914	1	0.0403686	69
MTOR	MYC	2475_4609	1	0.0403406	70
KRAS	PIK3CB	3845_5291	1	0.0403072	71
KRAS	NUP98	3845_4928	1	0.0402796	72
KRAS	NONO	3845_4841	1	0.0402433	73
MUS81	RFC1	80198_5981	1	0.0394672	74
MUS81	SF3A2	80198_8175	1	0.0393958	75
KRAS	DNM2	3845_1785	1	0.0393454	76
AKT1	KEAP1	207_9817	1	0.0393386	77
KRAS	ADAM10	3845_102	1	0.0393328	78
RAD52	BRCA1	5893_672	1	0.0391258	79
PARP1	BRCA1	142_672	1	0.039102	80
PSMB2	PPP6C	5690_5537	1	0.0389867	81
KRAS	PLK1	3845_5347	1	0.0387986	82
APEX1	ATM	328_472	1	0.0386621	83
FANCE	ATM	2178_472	1	0.0386177	84
FANCC	ATM	2176_472	1	0.0385574	85
ATM	XRCC1	472_7515	1	0.038473	86
ATM	PARP1	472_142	1	0.0384309	87
KRAS	BCAS2	3845_10286	1	0.0384227	88
KRAS	RPS16	3845_6217	1	0.0383767	89
ATM	PRKDC	472_5591	1	0.0383705	90
FANCD2	ATM	2177_472	1	0.0382975	91
KRAS	HSPA5	3845_3309	1	0.0382402	92
MIER1	PIK3CA	57708_5290	1	0.0381773	93
MUS81	XIAP	80198_331	1	0.0381316	94
ATR	CHEK1	545_1111	1	0.0379747	95
ATR	ERCC3	545_2071	1	0.0379296	96
ATR	KRAS	545_3845	1	0.0379053	97
KRAS	PSMB5	3845_5693	1	0.0378981	98
ATR	XRCC1	545_7515	1	0.0378939	99
MUS81	TRAF6	80198_7189	1	0.0377857	100
BLM	CSNK2B	641_1460	1	0.0377257	101
SMURF1	SMURF2	57154_64750	1	0.0376704	102
BLM	RAD52	641_5893	1	0.0376321	103
BLM	URI1	641_8725	1	0.0376219	104
BLM	MORF4L2	641_9643	1	0.03762	105
BLM	PPP2CB	641_5516	1	0.0376178	106
BLM	RPS27A	641_6233	1	0.0376122	107
MUS81	SNW1	80198_22938	1	0.0376095	108
BLM	PPP2R4	641_5524	1	0.0376064	109
BLM	SNW1	641_22938	1	0.0375813	110
BLM	RPL7	641_6129	1	0.0375773	111
BLM	RAD23B	641_5887	1	0.0375746	112
BLM	XIAP	641_331	1	0.0375722	113
MUS81	BLM	80198_641	1	0.0375706	114
BLM	TAF6	641_6878	1	0.037565	115
BLM	RPA1	641_6117	1	0.0375635	116
BLM	TOPBP1	641_11073	1	0.0375287	117
BLM	VCP	641_7415	1	0.0375245	118
BLM	PSMD1	641_5707	1	0.0374967	119
BLM	NDUFA13	641_51079	1	0.0374936	120
BLM	TRIM8	641_81603	1	0.0374676	121
BLM	SUPT5H	641_6829	1	0.0374667	122
BLM	ELK4	641_2005	1	0.0374648	123
BLM	MMS22L	641_253714	1	0.0374499	124
BLM	SNRNP200	641_23020	1	0.0374491	125
BLM	ICK	641_22858	1	0.0374416	126
BLM	BICD2	641_23299	1	0.0374407	127
MUS81	POLD1	80198_5424	1	0.0374306	128
BLM	FBXO18	641_84893	1	0.0374195	129
BLM	RREB1	641_6239	1	0.0374193	130
KRAS	TAF1	3845_6872	1	0.0373489	131
TXNRD1	KEAP1	7296_9817	1	0.0373446	132
MUS81	WRN	80198_7486	1	0.0372278	133
RECQL5	WRN	9400_7486	1	0.0369824	134
WRN	TOP1	7486_7150	1	0.0369758	135
DNMT	TTN	1786_7273	0	0.0313168	136
NTRK1	TTN	4914_7273	0	0.0313133	137
EGF	TTN	1950_7273	0	0.031312	138
BRAF	SERPINB3	673_6317	0	0.0276205	139
ARHGAP29	BRAF	9411_673	0	0.0275434	140
BRAF	COL4A2	673_1284	0	0.0275375	141
BRAF	WMS	673_2200	0	0.0274678	142
TNXB2	SVIL	7148_6840	0	0.025377	143
TNXB2	LUM	7148_4060	0	0.0253759	144
RUNX1T1	ESR1	862_2099	0	0.0249213	145
MAGEC1	SERPINB2	9947_5055	0	0.0248487	146
PEG3	DLL4	5178_54567	0	0.024663	147
PEG3	NEK2	5178_4751	0	0.0246277	148
PEG3	NEU4	5178_129807	0	0.0246249	149
PEG3	PARP1	5178_142	0	0.0246156	150
EGFR	PTPN11	1956_5781	0	0.0246013	151
EGFR	CASP8	1956_841	0	0.0244872	152
ABCG8	IL17A	64241_3605	0	0.0244825	153
PTPRD	CYP19A1	5789_1588	0	0.024477	154
NRAS	RB1	4893_5925	0	0.0243439	155
FLNC	ITGA2	2318_3673	0	0.0243276	156
FLNC	RICTOR	2318_253260	0	0.0242983	157
EGFR	PTCH1	1956_5727	0	0.0242429	158
EVPL	FANCD2	2125_2177	0	0.0242279	159
FLNC	STAT1	2318_6772	0	0.0242235	160
ABCG8	KIAA1549	64241_57670	0	0.0242152	161
TRPM6	FANCD2	140803_2177	0	0.0242045	162
HF2	CXCR6	3075_10663	0	0.0241926	163
FLNC	IRF4	2318_3662	0	0.0241878	164
FLNC	CDC45L2	2318_8318	0	0.0241865	165
FLNC	EPS15	2318_2060	0	0.0241809	166
FLNC	ADA	2318_100	0	0.0241804	167
FLNC	NR0B2	2318_8431	0	0.0241791	168
FLT4	MEP1A	2324_4224	0	0.0241764	169
FLNC	NR4A1	2318_3164	0	0.0241757	170
KCNJ3	PRSS1	3760_5644	0	0.0241723	171
FLNC	SLC9A1	2318_6548	0	0.0241629	172
FLNC	LRAT	2318_9227	0	0.0241576	173
FLNC	RAP1GN1	2318_397	0	0.0241546	174
FLNC	SUFU	2318_51684	0	0.0241536	175
FLNC	REL	2318_5966	0	0.0241525	176
FLNC	ACTA2	2318_59	0	0.0241515	177
FLNC	YY1	2318_7528	0	0.0241514	178
FLNC	DOK1	2318_1796	0	0.0241507	179
FLNC	RARA	2318_5914	0	0.0241506	180
ABCG8	MMP16	64241_4325	0	0.0241437	181
ABCG8	TFR2	64241_7036	0	0.0241315	182
ABCG8	NAT2	64241_10	0	0.0241172	183
ABCG8	HTK	64241_2050	0	0.0241153	184
ABCG8	LIPC	64241_3990	0	0.0241151	185
ABCG8	ANGPT4	64241_51378	0	0.024112	186
ABCG8	NOX4	64241_50507	0	0.0241114	187
ABCG8	CPM	64241_1368	0	0.0241104	188
ABCG8	CNTRL	64241_11064	0	0.0241075	189
ABCG8	HTR3	64241_3359	0	0.0241053	190
MEP1A	PRSS1	4224_5644	0	0.0241047	191
HF2	GNB2L1	3075_10399	0	0.0241033	192
ABCG8	MCC	64241_4163	0	0.0241001	193
BCAS1	COL4A3	8537_1285	0	0.0240958	194
ABCG8	PON1	64241_5444	0	0.0240946	195
ABCG8	TLR1	64241_7096	0	0.0240899	196
ABCG8	DAB2IP	64241_153090	0	0.0240884	197
ABCG8	OSBP2	64241_23762	0	0.0240867	198
ABCG8	MYO6	64241_4646	0	0.0240851	199
ABCG8	LRP12	64241_29967	0	0.0240847	200
ABCG8	ITGA2	64241_3673	0	0.024083	201
GUCY2C	IL17RA	2984_23765	0	0.0240817	202
ABCG8	SFRP2	64241_6423	0	0.0240791	203
ABCG8	CCKBR	64241_887	0	0.0240789	204
COL4A3	MKL1	1285_57591	0	0.0240766	205
ABCG8	F10	64241_2159	0	0.024076	206
ABCG8	PDE4A	64241_5141	0	0.0240735	207
ABCG8	ITGA9	64241_3680	0	0.0240732	208
ABCG8	ESRRG	64241_2104	0	0.0240715	209
ABCG8	SOX10	64241_6663	0	0.0240691	210
ABCG8	MN1	64241_4330	0	0.0240683	211
COL4A3	PDGFR	1285_5159	0	0.0240662	212
ABCG8	CASP14	64241_23581	0	0.024066	213
COL4A3	PRKCQ	1285_5588	0	0.0240632	214
ABCG8	RIN1	64241_9610	0	0.0240572	215
ABCG8	PRDM2	64241_7799	0	0.0240561	216
ABCG8	PAK3	64241_5063	0	0.0240547	217
ABCG8	PTGS2	64241_5743	0	0.0240531	218
HF2	PORCN	3075_64840	0	0.0240524	219
PKD1	DAXX	5310_1616	0	0.0240418	220
PRSS1	ZEB1	5644_6935	0	0.0240383	221
ABCG8	LKP	64241_1660	0	0.0240349	222
STAT4	KIF2C	6775_11004	0	0.0240341	223
STAT4	TXNDC11	6775_51061	0	0.0240341	224
HF2	HIF1A	3075_3091	0	0.0240285	225
PKD1	SMAD9	5310_4093	0	0.0240281	226
CHD4	PLPB1	1108_4661	0	0.0240199	227
CHD4	TIE1	1108_7075	0	0.0240173	228
HF2	GALR1	3075_2587	0	0.0240161	229
HF2	SPG13	3075_3329	0	0.0240126	230
CHD4	FLT4	1108_2324	0	0.0240123	231
MLL	TOPBP1	4297_11073	0	0.0240109	232
MLL	TFRC	4297_7037	0	0.0240081	233
HF2	MSLN	3075_10232	0	0.0240073	234
HF2	GOLM1	3075_51280	0	0.0240071	235
MLL	PGK1	4297_5230	0	0.0240044	236
HF2	APPBP2	3075_10513	0	0.0240032	237
OPPG	DAXX	4041_1616	0	0.0240031	238
MLL	ST3GAL3	4297_6487	0	0.0240029	239
STAT4	VTN	6775_7448	0	0.0240023	240
HF2	CDK5	3075_1020	0	0.0240019	241
HF2	PELI1	3075_57162	0	0.0239986	242
HF2	MYETS1	3075_11061	0	0.0239979	243
HF2	ARAF	3075_369	0	0.0239978	244
HF2	CPSF3	3075_51692	0	0.023997	245
MLL	HLA-DRB1	4297_3123	0	0.0239967	246
HF2	EWSR2	3075_2113	0	0.0239963	247
HF2	MEKK3	3075_4215	0	0.0239963	248
EPHT2	SVIL	2047_6840	0	0.0239963	249
HF2	CSF3	3075_1440	0	0.0239959	250
MLL	CDK5	4297_1020	0	0.0239955	251
MLL	NRF1	4297_4899	0	0.0239952	252
HF2	EGR1	3075_1958	0	0.0239952	253
MLL	RXRG	4297_6258	0	0.023995	254
HF2	HSP90B1	3075_7184	0	0.0239948	255
HF2	SLC16A1	3075_6566	0	0.0239947	256
HF2	RNS4I	3075_6059	0	0.0239947	257
HF2	RP18	3075_9129	0	0.0239947	258
HF2	BCAR1	3075_9564	0	0.0239947	259
HF2	ADAM15	3075_8751	0	0.0239946	260
MLL	AXIN2	4297_8313	0	0.0239943	261
GUCY2C	SMAD1	2984_4086	0	0.023994	262
HF2	TNFRSF25	3075_8718	0	0.0239939	263
HF2	SLC2A1	3075_6513	0	0.0239937	264
HF2	MEN1	3075_4221	0	0.0239936	265
HF2	UBA7	3075_7318	0	0.0239935	266
HF2	PAX5	3075_5079	0	0.0239935	267
STAT4	PLCG1	6775_5335	0	0.0239935	268
HF2	KLF4	3075_9314	0	0.0239933	269
HF2	SS18	3075_6760	0	0.023993	270
HF2	ZMYM2	3075_7750	0	0.0239923	271
HF2	REPS1	3075_85021	0	0.0239912	272
HF2	ABI1	3075_10006	0	0.0239912	273
PTK3A	RICTOR	780_253260	0	0.0239912	274
HF2	WIPI1	3075_55062	0	0.0239912	275
TCF4	PTK2B	6925_2185	0	0.0239911	276
HF2	PATZ1	3075_23598	0	0.0239909	277
CDH16	ITGA2	1014_3673	0	0.0239909	278
HF2	DDX18	3075_8886	0	0.0239907	279
RBBP6	F10	5930_2159	0	0.0239906	280
HF2	HEXDC	3075_284004	0	0.0239905	281
HF2	PTPN1	3075_5770	0	0.0239903	282
HF2	FGF6	3075_2251	0	0.02399	283
HF2	BCL4	3075_602	0	0.02399	284
HF2	DDX39A	3075_10212	0	0.02399	285
HF2	YY1AP1	3075_55249	0	0.0239899	286
HF2	TOPBP1	3075_11073	0	0.0239898	287
MLL	EWSR2	4297_2113	0	0.0239896	288
HF2	DMTF1	3075_9988	0	0.0239895	289
HF2	TFRC	3075_7037	0	0.0239895	290
HF2	RTN4	3075_57142	0	0.0239895	291
HF2	NDUFA13	3075_51079	0	0.0239894	292
HF2	OPRM1	3075_4988	0	0.0239894	293
HF2	BECN1	3075_8678	0	0.0239894	294
HF2	DLL1	3075_28514	0	0.0239894	295
HF2	PRKD3	3075_23683	0	0.0239893	296
HF2	NKG2	3075_3821	0	0.0239893	297
HF2	WS1	3075_5077	0	0.0239893	298
HF2	PLCD1	3075_5333	0	0.0239893	299
GUCY2C	MAGED1	2984_9500	0	0.0239891	300
ABCG8	MYH9	64241_4627	0	0.0239889	301
HF2	WNT7B	3075_7477	0	0.0239881	302
MLL	CLOCK	4297_9575	0	0.0239879	303
SEMG2	ITGA2	6407_3673	0	0.0239878	304
CDH16	F10	1014_2159	0	0.0239872	305
HF2	PI3	3075_5266	0	0.0239871	306
RBBP6	VMAT2	5930_6571	0	0.0239871	307
MPP6	ITGA2	51678_3673	0	0.023987	308
HF2	SGOL1	3075_151648	0	0.0239866	309
MLL	RAD54B	4297_25788	0	0.0239864	310
ADAM19	VMAT2	8728_6571	0	0.0239861	311
HF2	INHA	3075_3623	0	0.023986	312
HF2	FOXO3	3075_2309	0	0.0239855	313
SEMG2	RICTOR	6407_253260	0	0.0239854	314
HF2	IGF2	3075_3481	0	0.0239851	315
HF2	LCP1	3075_3936	0	0.023985	316
MLL	GPI	4297_2821	0	0.0239849	317
MLL	PRKMK7	4297_5609	0	0.023984	318
ELN	ITGA2	2006_3673	0	0.0239839	319
HF2	NXF1	3075_10482	0	0.0239839	320
HF2	PTN	3075_5764	0	0.0239838	321
MPP6	F10	51678_2159	0	0.0239837	322
CIC	ITGA2	23152_3673	0	0.0239837	323
HF2	RASSF8	3075_11228	0	0.0239835	324
ELN	RICTOR	2006_253260	0	0.0239834	325
HF2	CLIC1	3075_1192	0	0.0239831	326
HF2	NF2	3075_4771	0	0.0239829	327
HF2	CLOCK	3075_9575	0	0.0239826	328
HF2	PRKM8IP	3075_9479	0	0.0239824	329
HF2	TNFSF8	3075_944	0	0.0239823	330
SEMG2	VMAT2	6407_6571	0	0.0239815	331
HF2	SEMA6D	3075_80031	0	0.0239815	332
HF2	ST3GAL3	3075_6487	0	0.0239815	333
HF2	RUVBL2	3075_10856	0	0.0239812	334
MLL	BCL4	4297_602	0	0.0239811	335
MLL	CASP7	4297_840	0	0.023981	336
HF2	PEG10	3075_23089	0	0.0239809	337
IQGAP2	TLR3	10788_7098	0	0.0239809	338
BRD4	ITGA2	23476_3673	0	0.0239808	339
HF2	MYBL2	3075_4605	0	0.0239808	340
HF2	MLC1	3075_23209	0	0.0239806	341
HF2	SHH	3075_6469	0	0.0239805	342
EZH2	RICTOR	2146_253260	0	0.0239805	343
ABCG8	HIPK2	64241_28996	0	0.0239805	344
HF2	KHDRBS1	3075_10657	0	0.0239804	345
RUNX1T1	PRKCE	862_5581	0	0.0239804	346
HF2	LLGL1	3075_3996	0	0.0239803	347
RBBP6	RICTOR	5930_253260	0	0.0239803	348
HF2	CSE1L	3075_1434	0	0.0239802	349
HF2	ITGB5	3075_3693	0	0.02398	350
SEMG1	NINL	6406_22981	0	0.0239798	351
HF2	SHBG	3075_6462	0	0.0239798	352
IQGAP2	APBA1	10788_320	0	0.0239795	353
HF2	GNAI2	3075_2771	0	0.0239793	354
HF2	WISP1	3075_8840	0	0.0239792	355
HF2	SAA1	3075_6288	0	0.023979	356
HF2	AXIN2	3075_8313	0	0.0239787	357
HF2	MKNK1	3075_8569	0	0.0239785	358
MLL	EGR1	4297_1958	0	0.0239781	359
HF2	FMOD	3075_2331	0	0.0239781	360
HF2	PARVG	3075_64098	0	0.0239781	361
HF2	GAS6	3075_2621	0	0.0239779	362
HF2	SF3A3	3075_10946	0	0.0239779	363
HF2	NPY	3075_4852	0	0.0239778	364
HF2	SDGF	3075_374	0	0.0239777	365
HF2	CALD1	3075_800	0	0.0239777	366
EPHT2	MVP	2047_9961	0	0.0239777	367
HF2	IFNGT1	3075_3460	0	0.0239776	368
HF2	DYRK2	3075_8445	0	0.0239776	369
MLL	CPSF3	4297_51692	0	0.0239775	370
HF2	EIF3	3075_8661	0	0.0239774	371
SCEL	VMAT2	8796_6571	0	0.0239774	372
HF2	E2F2	3075_1870	0	0.0239774	373
HF2	ELL	3075_8178	0	0.0239774	374
HF2	KDM6A	3075_7403	0	0.0239772	375
HF2	BAG3	3075_9531	0	0.0239772	376
HF2	PALB2	3075_79728	0	0.0239771	377
HF2	ALDH2	3075_217	0	0.0239771	378
HF2	TTK	3075_7272	0	0.0239771	379
WDR33	HCK	55339_3055	0	0.0239771	380
HF2	NAB1	3075_4664	0	0.023977	381
HF2	MAP3K6	3075_9064	0	0.023977	382
HF2	PRKMK7	3075_5609	0	0.0239769	383
MLL	ARAF	4297_369	0	0.0239767	384
HF2	EDA2R	3075_60401	0	0.0239767	385
LTF	HCK	4057_3055	0	0.0239767	386
HF2	FAIM2	3075_23017	0	0.0239766	387
HF2	GPI	3075_2821	0	0.0239766	388
HF2	ANXA7	3075_310	0	0.0239765	389
HF2	C2orf44	3075_80304	0	0.0239765	390
HF2	HNRNPA2B1	3075_3181	0	0.0239764	391
HF2	RECQL	3075_5965	0	0.0239764	392
HF2	SSBP2	3075_23635	0	0.0239764	393
HF2	ITI	3075_259	0	0.0239764	394
HF2	CD1D	3075_912	0	0.0239763	395
HF2	YEATS4	3075_8089	0	0.0239763	396
HF2	ABI3	3075_51225	0	0.0239763	397
IQGAP2	DAXX	10788_1616	0	0.0239763	398
HF2	ASH2L	3075_9070	0	0.0239762	399
HF2	PCGF2	3075_7703	0	0.0239762	400
HF2	RASSF4	3075_83937	0	0.0239762	401
EZH2	HCK	2146_3055	0	0.0239761	402
HF2	TGIF2	3075_60436	0	0.0239761	403
HF2	USH1J	3075_10518	0	0.0239761	404
HF2	CD14	3075_929	0	0.023976	405
HF2	ALCAM	3075_214	0	0.023976	406
HF2	PRDX6	3075_9588	0	0.023976	407
HF2	ST12	3075_1316	0	0.023976	408
ATAD2	SMAD9	29028_4093	0	0.023976	409
HF2	ASIC3	3075_9311	0	0.023976	410
HF2	FMNL1	3075_752	0	0.0239759	411
HF2	DAPK2	3075_23604	0	0.0239759	412
HF2	RIEG1	3075_5308	0	0.0239759	413
HF2	RPL10	3075_6134	0	0.0239759	414
HF2	NSMAF	3075_8439	0	0.0239758	415
HF2	2015-09-09	3075_10801	0	0.0239758	416
HF2	CRLF2	3075_64109	0	0.0239758	417
HF2	LIN9	3075_286826	0	0.0239758	418
HF2	BAP1	3075_8314	0	0.0239758	419
HF2	CCDC88A	3075_55704	0	0.0239757	420
HF2	RNF40	3075_9810	0	0.0239757	421
HF2	KHDRBS3	3075_10656	0	0.0239757	422
HF2	POU2AF1	3075_5450	0	0.0239757	423
HF2	RTDR1	3075_27156	0	0.0239757	424
HF2	FUBP1	3075_8880	0	0.0239757	425
HF2	PGK1	3075_5230	0	0.0239757	426
ELN	PTK2B	2006_2185	0	0.0239757	427
BRD4	VMAT2	23476_6571	0	0.0239755	428
ABCG8	USP7	64241_7874	0	0.0239749	429
SEMG1	DAXX	6406_1616	0	0.0239746	430
BRD4	RICTOR	23476_253260	0	0.0239742	431
CIC	HCK	23152_3055	0	0.0239741	432
ELN	HCK	2006_3055	0	0.023974	433
SCEL	ITGA2	8796_3673	0	0.0239739	434
SCEL	HCK	8796_3055	0	0.0239738	435
NES	PTK2B	10763_2185	0	0.0239733	436
CDH16	VMAT2	1014_6571	0	0.0239726	437
SCEL	PTK2B	8796_2185	0	0.0239726	438
CDH16	HCK	1014_3055	0	0.0239723	439
SEMG1	APBA1	6406_320	0	0.0239723	440
LTF	ITGA2	4057_3673	0	0.023972	441
STAT4	CD244	6775_51744	0	0.0239717	442
STAT4	KIR3DL2	6775_3812	0	0.0239716	443
ADAM19	F10	8728_2159	0	0.0239716	444
STAT4	STEAP3	6775_55240	0	0.0239715	445
STAT4	RAB8IPL1	6775_8491	0	0.0239713	446
PTCH2	F10	8643_2159	0	0.0239712	447
NES	RICTOR	10763_253260	0	0.0239711	448
LTF	RICTOR	4057_253260	0	0.023971	449
PTCH2	ITGA2	8643_3673	0	0.0239709	450
BRD4	PTK2B	23476_2185	0	0.0239709	451
ABCG8	ERCC6	64241_2074	0	0.0239709	452
EPHT2	TMPRSS3	2047_64699	0	0.0239708	453
STAT4	ASS1	6775_445	0	0.0239708	454
ATAD2	APBA1	29028_320	0	0.0239706	455
PKD1	MAP4K1	5310_11184	0	0.0239703	456
EPHB6	NEU4	2051_129807	0	0.0239701	457
IQGAP2	PPP1R13L	10788_10848	0	0.0239699	458
STAT4	ZDHHC17	6775_23390	0	0.0239698	459
EZH2	ITGA2	2146_3673	0	0.0239698	460
STAT4	UNC5A	6775_90249	0	0.0239693	461
ADAM19	ITGA2	8728_3673	0	0.0239687	462
WDR33	ITGA2	55339_3673	0	0.0239684	463
STAT4	EDIL3	6775_10085	0	0.0239683	464
STAT4	CASP5	6775_838	0	0.023968	465
SERPINA3	TLR3	12_7098	0	0.0239676	466
EZH2	F10	2146_2159	0	0.0239672	467
CDCP1	CASP5	64866_838	0	0.0239671	468
PKD1	MS4A1	5310_931	0	0.0239667	469
CDCP1	PARP1	64866_142	0	0.023966	470
PTK3A	HCK	780_3055	0	0.0239657	471
IQGAP2	NINL	10788_22981	0	0.0239656	472
STAT4	LNPEP	6775_4012	0	0.0239655	473
IQGAP2	MAP4K1	10788_11184	0	0.0239654	474
STAT4	NEU4	6775_129807	0	0.0239652	475
EZH2	VMAT2	2146_6571	0	0.023965	476
GUCY2C	GGT1	2984_2678	0	0.0239649	477
EPHB6	DLL4	2051_54567	0	0.0239648	478
PTPRZ	PARP1	5803_142	0	0.0239645	479
CDCP1	NEU4	64866_129807	0	0.0239644	480
SEMG1	TLR3	6406_7098	0	0.0239641	481
GUCY2C	UPK3B	2984_80761	0	0.0239638	482
SEMG2	PTK2B	6407_2185	0	0.0239637	483
ATAD2	MS4A1	29028_931	0	0.0239635	484
STAT4	DLL4	6775_54567	0	0.0239633	485
STAT4	PRSS9	6775_5653	0	0.0239632	486
EPHT2	SATB1	2047_6304	0	0.0239631	487
MERTK	PTK2B	10461_2185	0	0.0239629	488
LTF	VMAT2	4057_6571	0	0.0239629	489
STAT4	FDXR	6775_2232	0	0.0239627	490
IQGAP2	SEMA3A	10788_10371	0	0.0239626	491
CDH16	PTK2B	1014_2185	0	0.0239626	492
ADAM19	RICTOR	8728_253260	0	0.0239624	493
SEMG2	HCK	6407_3055	0	0.0239623	494
SERPINA3	SEMA3A	12_10371	0	0.0239623	495
ATAD2	TLR3	29028_7098	0	0.0239623	496
CUL9	DLL4	23113_54567	0	0.023962	497
SEMG1	MAP4K1	6406_11184	0	0.023962	498
STAT4	NGFR	6775_4804	0	0.0239619	499
PKD1	SEMA3A	5310_10371	0	0.0239617	500
MERTK	HCK	10461_3055	0	0.0239616	501
LTF	F10	4057_2159	0	0.0239616	502
PKD1	TLR3	5310_7098	0	0.0239615	503
GUCY2C	UPK3A	2984_7380	0	0.0239615	504
RBBP6	PTK2B	5930_2185	0	0.0239615	505
STAT4	REG1A	6775_5967	0	0.0239606	506
STAT4	COPG2	6775_26958	0	0.0239605	507
STAT4	NOD1	6775_10392	0	0.0239605	508
SERPINA3	MAP4K1	12_11184	0	0.0239602	509
PKD1	NINL	5310_22981	0	0.0239602	510
SCEL	RICTOR	8796_253260	0	0.0239599	511
STAT4	TTF1	6775_7270	0	0.0239599	512
CUL9	PARP1	23113_142	0	0.0239598	513
OPPG	PPP1R13L	4041_10848	0	0.0239598	514
ANGPT1	CLU	284_1191	0	0.0239598	515
IQGAP2	MS4A1	10788_931	0	0.0239598	516
STAT4	PYK	6775_5256	0	0.0239597	517
STAT4	CNR1	6775_1268	0	0.0239596	518
CUL9	CASP5	23113_838	0	0.0239595	519
PTPRZ	NEU4	5803_129807	0	0.0239593	520
STAT4	HOPS	6775_249	0	0.0239592	521
STAT4	BICD2	6775_23299	0	0.0239587	522
STAT4	MGF	6775_4254	0	0.0239586	523
STAT4	CDK12	6775_51755	0	0.0239585	524
IL1RL1	PPAR	9173_5465	0	0.0239583	525
GUCY2C	CCT5	2984_22948	0	0.0239581	526
STAT4	MMP24	6775_10893	0	0.0239581	527
IL1RL1	NEK2	9173_4751	0	0.0239579	528
STAT4	GCNT1	6775_2650	0	0.0239579	529
SETBP1	NEK2	26040_4751	0	0.0239579	530
GUCY2C	POU5F1	2984_5460	0	0.0239578	531
GUCY2C	MPSL1	2984_4316	0	0.0239575	532
MKI67	CASP5	4288_838	0	0.0239574	533
GUCY2C	GRB7	2984_2886	0	0.0239569	534
CUL9	NEU4	23113_129807	0	0.0239568	535
STAT4	PDGFD	6775_80310	0	0.0239568	536
GUCY2C	STAT2	2984_6773	0	0.0239568	537
GUCY2C	SPAG9	2984_9043	0	0.0239568	538
ANGPT1	DURS2	284_1123	0	0.0239563	539
STAT4	FABP1	6775_2168	0	0.023956	540
ANGPT1	E2F3	284_1871	0	0.023956	541
GUCY2C	E4F1	2984_1877	0	0.0239559	542
ANGPT1	DES	284_1674	0	0.0239559	543
CDCP1	DLL4	64866_54567	0	0.0239556	544
GUCY2C	MRE11	2984_4361	0	0.0239556	545
GUCY2C	YES1	2984_7525	0	0.0239555	546
STAT4	L3MBTL1	6775_26013	0	0.0239554	547
GUCY2C	STMN2	2984_11075	0	0.0239551	548
STAT4	SOX6	6775_55553	0	0.0239551	549
STAT4	PLAG1	6775_5324	0	0.0239549	550
PTPRZ	NEK2	5803_4751	0	0.0239548	551
ATAD2	PPP1R13L	29028_10848	0	0.0239546	552
GUCY2C	FSGS1	2984_81	0	0.0239546	553
ITGA8	TIMP3	8516_7078	0	0.0239545	554
STAT4	MPL	6775_4352	0	0.0239543	555
COL17A1	PRKCE	1308_5581	0	0.0239539	556
MKI67	DLL4	4288_54567	0	0.0239538	557
STAT4	GALNT12	6775_79695	0	0.0239538	558
MKI67	PARP1	4288_142	0	0.0239537	559
STAT4	NRPB	6775_8507	0	0.0239537	560
GUCY2C	PAX6	2984_5080	0	0.0239537	561
SETBP1	PPAR	26040_5465	0	0.0239536	562
CUL9	NEK2	23113_4751	0	0.0239536	563
STAT4	SPARCL1	6775_8404	0	0.0239533	564
ITGA8	PRKCE	8516_5581	0	0.0239532	565
STAT4	SLA2	6775_84174	0	0.0239531	566
PKD1	APBA1	5310_320	0	0.023953	567
GUCY2C	ITGB7	2984_3695	0	0.0239529	568
STAT4	MAP4K4	6775_9448	0	0.0239528	569
EPHB6	PARP1	2051_142	0	0.0239528	570
GUCY2C	HSF1	2984_3297	0	0.0239528	571
OPPG	TLR3	4041_7098	0	0.0239527	572
GUCY2C	TNRC8	2984_8573	0	0.0239526	573
GUCY2C	SERPINA1	2984_5265	0	0.0239526	574
GUCY2C	MAD1L1	2984_8379	0	0.0239525	575
STAT4	TRIM37	6775_4591	0	0.0239524	576
STAT4	KRT20	6775_54474	0	0.0239524	577
SERPINA3	PPP1R13L	12_10848	0	0.0239524	578
GUCY2C	MARK2	2984_2011	0	0.0239524	579
OPPG	APBA1	4041_320	0	0.0239523	580
MKI67	NEU4	4288_129807	0	0.0239523	581
ITGA8	PTHLH	8516_5744	0	0.0239522	582
GUCY2C	TYRO10	2984_4921	0	0.0239522	583
GUCY2C	HSCR	2984_1910	0	0.0239521	584
SERPINA3	MS4A1	12_931	0	0.0239521	585
EPHB6	NEK2	2051_4751	0	0.0239521	586
GUCY2C	CDC14A	2984_8556	0	0.0239521	587
GUCY2C	RFWD2	2984_64326	0	0.0239521	588
ATAD2	MAP4K1	29028_11184	0	0.023952	589
GUCY2C	TADA3	2984_10474	0	0.023952	590
GUCY2C	SSTR2	2984_6752	0	0.023952	591
STAT4	SELL	6775_6402	0	0.0239519	592
ALK	FOSB	238_2354	0	0.0239519	593
GUCY2C	BCL2L11	2984_10018	0	0.0239519	594
STAT4	EEF2K	6775_29904	0	0.0239518	595
GUCY2C	TSC1	2984_7248	0	0.0239517	596
STAT4	MTNR1A	6775_4543	0	0.0239517	597
STAT4	ODDD	6775_2697	0	0.0239513	598
GUCY2C	SH3KBP1	2984_30011	0	0.0239513	599
GUCY2C	HSPH1	2984_10808	0	0.0239512	600
GUCY2C	HBP1	2984_26959	0	0.0239512	601
STAT4	SERPINF2	6775_5345	0	0.0239512	602
STAT4	CBLC	6775_23624	0	0.0239512	603
EPHB6	PPAR	2051_5465	0	0.023951	604
STAT4	ZNF148	6775_7707	0	0.0239509	605
COL17A1	TIMP3	1308_7078	0	0.0239509	606
ALK	MSH3	238_4437	0	0.0239509	607
GUCY2C	SYVN1	2984_84447	0	0.0239508	608
GUCY2C	JAK3	2984_3718	0	0.0239507	609
IL1RL1	PARP1	9173_142	0	0.0239506	610
STAT4	PKP3	6775_11187	0	0.0239506	611
GUCY2C	ILF3	2984_3609	0	0.0239506	612
GUCY2C	TAB2	2984_23118	0	0.0239504	613
GUCY2C	EPB41L3	2984_23136	0	0.0239502	614
GUCY2C	REPS2	2984_9185	0	0.0239501	615
GUCY2C	DNMT3A	2984_1788	0	0.0239498	616
PTPRF	CASP5	5792_838	0	0.0239496	617
GUCY2C	S100A9	2984_6280	0	0.0239494	618
GUCY2C	MYCN	2984_4613	0	0.0239493	619
STAT4	PLK2	6775_10769	0	0.0239491	620
GUCY2C	FBXO11	2984_80204	0	0.0239487	621
GUCY2C	NCL	2984_4691	0	0.0239481	622
PTPRF	NEU4	5792_129807	0	0.0239481	623
RUNX1T1	VCP	862_7415	0	0.023948	624
GUCY2C	PTK6	2984_5753	0	0.0239479	625
GUCY2C	PTHLH	2984_5744	0	0.0239478	626
GUCY2C	TNKS	2984_8658	0	0.0239476	627
ANGPT1	PTK8	284_4486	0	0.0239473	628
STAT4	NEK2	6775_4751	0	0.0239473	629
GUCY2C	SERPINF1	2984_5176	0	0.0239472	630
ANGPT1	NEU1	284_4758	0	0.0239471	631
PTPRF	DLL4	5792_54567	0	0.0239471	632
GUCY2C	SMARCA5	2984_8467	0	0.0239469	633
CDCP1	NEK2	64866_4751	0	0.0239469	634
GUCY2C	ZAP70	2984_7535	0	0.0239465	635
GUCY2C	TRAF1	2984_7185	0	0.0239465	636
STAT4	SCYAR1	6775_1230	0	0.0239464	637
GUCY2C	SERPINB9	2984_5272	0	0.0239463	638
GUCY2C	CNN1	2984_1264	0	0.023946	639
SETBP1	CASP5	26040_838	0	0.0239459	640
GUCY2C	TNFRSF10A	2984_8797	0	0.0239459	641
ITGA8	SYVN1	8516_84447	0	0.0239459	642
GUCY2C	LZTS2	2984_84445	0	0.0239459	643
GUCY2C	MMP9	2984_4318	0	0.0239459	644
ALK	RUNX2	238_860	0	0.0239458	645
GUCY2C	MAPKAPK2	2984_9261	0	0.0239457	646
STAT4	TERT	6775_7015	0	0.0239456	647
ALK	NEU1	238_4758	0	0.0239456	648
GUCY2C	IL9R	2984_3581	0	0.0239455	649
GUCY2C	TRIP11	2984_9321	0	0.0239453	650
GUCY2C	GNB3	2984_2784	0	0.0239453	651
STAT4	TRIM27	6775_5987	0	0.0239452	652
GUCY2C	DPP4	2984_1803	0	0.0239451	653
ANGPT1	MSH3	284_4437	0	0.0239451	654
STAT4	RPS6KA2	6775_6196	0	0.023945	655
IL1RL1	DLL4	9173_54567	0	0.0239448	656
GUCY2C	DRD3	2984_1814	0	0.0239448	657
GUCY2C	IRF8	2984_3394	0	0.0239444	658
IL1RL1	NEU4	9173_129807	0	0.0239443	659
SETBP1	PARP1	26040_142	0	0.0239443	660
GUCY2C	LATS1	2984_9113	0	0.0239441	661
MKI67	PPAR	4288_5465	0	0.0239441	662
RUNX1T1	TP73	862_7161	0	0.0239441	663
GUCY2C	AHR	2984_196	0	0.023944	664
IL1RL1	CASP5	9173_838	0	0.0239439	665
STAT4	TOP2B	6775_7155	0	0.0239438	666
GUCY2C	CLDN1	2984_9076	0	0.0239437	667
ALK	CAT	238_847	0	0.0239435	668
GUCY2C	TST1	2984_8030	0	0.0239432	669
GUCY2C	TIMP3	2984_7078	0	0.0239432	670
GUCY2C	LDHA	2984_3939	0	0.0239431	671
GUCY2C	ARNT2	2984_9915	0	0.023943	672
GUCY2C	FHL1	2984_2273	0	0.0239428	673
GUCY2C	NKX3-1	2984_4824	0	0.023942	674
GUCY2C	ZBTB33	2984_10009	0	0.023942	675
ALK	POLL	238_27343	0	0.0239419	676
GUCY2C	FANCB	2984_2187	0	0.0239419	677
GUCY2C	LMOD1	2984_25802	0	0.0239417	678
ANGPT1	SPP1	284_6696	0	0.0239416	679
GUCY2C	TRAF7	2984_84231	0	0.0239414	680
GUCY2C	NFATC2	2984_4773	0	0.0239413	681
GUCY2C	SSX2IP	2984_117178	0	0.0239413	682
ANGPT1	FOSB	284_2354	0	0.0239412	683
GUCY2C	WNT2	2984_7472	0	0.0239411	684
COL17A1	EPLG8	1308_1949	0	0.0239407	685
GUCY2C	PIDD	2984_55367	0	0.0239405	686
GUCY2C	PRKCE	2984_5581	0	0.0239404	687
GUCY2C	TRIM8	2984_81603	0	0.02394	688
GUCY2C	TNFRSF17	2984_608	0	0.0239396	689
GUCY2C	TCF12	2984_6938	0	0.0239395	690
GUCY2C	RAD17	2984_5884	0	0.0239393	691
GUCY2C	SERPINB13	2984_5275	0	0.0239391	692
GUCY2C	TP73	2984_7161	0	0.023939	693
ITGA8	EPLG8	8516_1949	0	0.0239389	694
COL17A1	PAX6	1308_5080	0	0.0239388	695
GUCY2C	PELI2	2984_57161	0	0.0239387	696
GUCY2C	TIMP4	2984_7079	0	0.0239387	697
GUCY2C	2015-09-06	2984_23157	0	0.0239386	698
GUCY2C	SART3	2984_9733	0	0.0239382	699
GUCY2C	WNT5B	2984_81029	0	0.023938	700
GUCY2C	FGF5	2984_2250	0	0.023938	701
COL17A1	BCL2L11	1308_10018	0	0.023938	702
GUCY2C	HGFAC	2984_3083	0	0.0239378	703
ITGA8	VCP	8516_7415	0	0.0239378	704
GUCY2C	MOX44	2984_963	0	0.0239378	705
GUCY2C	NTSR1	2984_4923	0	0.0239377	706
GUCY2C	FBXL6	2984_26233	0	0.0239376	707
GUCY2C	INHBB	2984_3625	0	0.0239375	708
GUCY2C	GALNT2	2984_2590	0	0.0239374	709
GUCY2C	PAX2	2984_5076	0	0.0239372	710
GUCY2C	HNRNPK	2984_3190	0	0.0239372	711
GUCY2C	MC2R	2984_4158	0	0.0239371	712
GUCY2C	ST8SIA2	2984_8128	0	0.0239371	713
GUCY2C	EPLG8	2984_1949	0	0.023937	714
GUCY2C	AVPR3	2984_553	0	0.023937	715
GUCY2C	FZD2	2984_2535	0	0.023937	716
ITGA8	TP73	8516_7161	0	0.023937	717
GUCY2C	CYLD1	2984_1540	0	0.0239369	718
GUCY2C	CDR2	2984_1039	0	0.0239369	719
GUCY2C	MASP2	2984_10747	0	0.0239369	720
GUCY2C	FGFBP1	2984_9982	0	0.0239368	721
GUCY2C	KRT7	2984_3855	0	0.0239366	722
COL17A1	VCP	1308_7415	0	0.0239362	723
GUCY2C	IL7	2984_3574	0	0.0239361	724
ALK	CCR5	238_1234	0	0.0239359	725
ALK	PTK8	238_4486	0	0.0239355	726
ANGPT1	RUNX2	284_860	0	0.0239354	727
GUCY2C	HRH4	2984_59340	0	0.0239354	728
GUCY2C	CDK5RAP3	2984_80279	0	0.0239353	729
GUCY2C	FOXP4	2984_116113	0	0.0239351	730
GUCY2C	XPGC	2984_2073	0	0.0239349	731
GUCY2C	GHSR	2984_2693	0	0.0239349	732
COL17A1	TP73	1308_7161	0	0.0239349	733
GUCY2C	MLLT6	2984_4302	0	0.0239349	734
GUCY2C	C4B	2984_721	0	0.0239348	735
RUNX1T1	BCL2L11	862_10018	0	0.0239347	736
GUCY2C	SSX3	2984_10214	0	0.0239347	737
GUCY2C	HPN	2984_3249	0	0.0239346	738
GUCY2C	LOXL4	2984_84171	0	0.0239346	739
RUNX1T1	SYVN1	862_84447	0	0.0239345	740
GUCY2C	NASP	2984_4678	0	0.0239344	741
EGFR	MLLT4	1956_4301	0	0.0238052	742
EGFR	DAXX	1956_1616	0	0.0237857	743
EGFR	PARK2	1956_5071	0	0.0236463	744
EGFR	ESR2	1956_2100	0	0.0235948	745
EGFR	TOP2A	1956_7153	0	0.023479	746
EGFR	PRO1	1956_4000	0	0.0234507	747
EGFR	EPAS1	1956_2034	0	0.0234465	748
EGFR	MODY3	1956_6927	0	0.0234295	749
EGFR	TGFBR2	1956_7048	0	0.0234213	750
EGFR	HDAC4	1956_9759	0	0.0233888	751
EGFR	MCM2	1956_4171	0	0.0233607	752
EGFR	IQGAP1	1956_8826	0	0.023359	753
NRAS	ABL1	4893_25	0	0.0233383	754
EGFR	ETS2	1956_2114	0	0.0233239	755
EGFR	BMX	1956_660	0	0.023305	756
EGFR	MAG	1956_4099	0	0.0233004	757
TNXB2	CTNNB1	7148_1499	0	0.0232999	758
EGFR	MRX46	1956_9459	0	0.0232966	759
EGFR	MAP4K1	1956_11184	0	0.0232631	760
EGFR	GAK	1956_2580	0	0.0232596	761
EGFR	SPG1	1956_3897	0	0.0232426	762
EGFR	TNK2	1956_10188	0	0.0232382	763
EGFR	SNF2L2	1956_6595	0	0.0232289	764
EGFR	MS4A1	1956_931	0	0.023227	765
EGFR	KPNA6	1956_23633	0	0.0232232	766
EGFR	ETV1	1956_2115	0	0.0232114	767
EGFR	ASAP1	1956_50807	0	0.0232105	768
EGFR	PAX8	1956_7849	0	0.0232054	769
EGFR	NIN	1956_51199	0	0.0232003	770
EGFR	GPHN	1956_10243	0	0.0231869	771
EGFR	TNFRSF11B	1956_4982	0	0.0231633	772
EGFR	KCNA5	1956_3741	0	0.0231478	773
EGFR	VGR	1956_654	0	0.0231469	774
EGFR	SCTR	1956_6344	0	0.0231436	775
EGFR	NUMA1	1956_4926	0	0.0231364	776
EGFR	TLR3	1956_7098	0	0.0231306	777
EGFR	STMY1	1956_4314	0	0.0231193	778
LRP1B	KDM5A	53353_5927	0	0.0231064	779
EGFR	SLC6A4	1956_6532	0	0.0231054	780
EGFR	TRAK1	1956_22906	0	0.0230851	781
EGFR	TRIM22	1956_10346	0	0.0230847	782
EGFR	KIAA1524	1956_57650	0	0.0230829	783
EGFR	NINL	1956_22981	0	0.0230809	784
EGFR	FGFR4	1956_2264	0	0.0230708	785
EGFR	OSM	1956_5008	0	0.0230704	786
EGFR	PIK3C2A	1956_5286	0	0.0230588	787
EGFR	CTSE	1956_1510	0	0.0230461	788
EGFR	SGK2	1956_10110	0	0.0230428	789
LRP1B	RPTOR	53353_57521	0	0.0230315	790
EGFR	USP25	1956_29761	0	0.0230274	791
LRP1B	NR1H4	53353_9971	0	0.0230229	792
LRP1B	ERN1	53353_2081	0	0.0230203	793
EGFR	MTR	1956_4548	0	0.0230198	794
EGFR	PRICKLE1	1956_144165	0	0.0230186	795
LRP1B	ATM	53353_472	0	0.0230139	796
EGFR	SRPX2	1956_27286	0	0.02301	797
EGFR	CD209	1956_30835	0	0.0229982	798
EGFR	CCR4	1956_1233	0	0.0229938	799
EGFR	MMP13	1956_4322	0	0.0229933	800
EGFR	SERPINI1	1956_5274	0	0.0229837	801
EGFR	PER2	1956_8864	0	0.0229699	802
EGFR	RREB1	1956_6239	0	0.0229446	803
EGFR	FBXO18	1956_84893	0	0.0229436	804
NRAS	LIPC	4893_3990	0	0.0229347	805
NRAS	CPM	4893_1368	0	0.0229325	806
NRAS	TBX5	4893_6910	0	0.0229317	807
NRAS	CA2	4893_760	0	0.0229313	808
NRAS	LAMC1	4893_3915	0	0.0229312	809
NRAS	TUBGCP3	4893_10426	0	0.0229306	810
NRAS	TFR2	4893_7036	0	0.0229284	811
NRAS	ALDOB	4893_229	0	0.0229251	812
NRAS	CPT1A	4893_1374	0	0.0229221	813
NRAS	LRP12	4893_29967	0	0.0229219	814
NRAS	USP7	4893_7874	0	0.0229218	815
NRAS	SERPING1	4893_710	0	0.0229204	816
NRAS	AHSG	4893_197	0	0.0229198	817
NRAS	SFRP2	4893_6423	0	0.0229198	818
NRAS	HERC5	4893_51191	0	0.0229197	819
NRAS	SOX10	4893_6663	0	0.0229193	820
NRAS	F10	4893_2159	0	0.0229187	821
NRAS	ITGA9	4893_3680	0	0.0229177	822
NRAS	IGF1	4893_3479	0	0.0229165	823
NRAS	IGF1R	4893_3480	0	0.0229158	824
NRAS	RIN1	4893_9610	0	0.0229128	825
NRAS	PRDM2	4893_7799	0	0.0229125	826
NRAS	BDKRB2	4893_624	0	0.022911	827
NRAS	LKP	4893_1660	0	0.0229079	828
NRAS	HCK	4893_3055	0	0.0229063	829
NRAS	BCR	4893_613	0	0.0229061	830
NRAS	AXIN1	4893_8312	0	0.022906	831
NRAS	IL6ST	4893_3572	0	0.0229059	832
EGFR	CD1A	1956_909	0	0.0229057	833
EGFR	CHRD	1956_8646	0	0.0228994	834
EGFR	MYO1C	1956_4641	0	0.0228945	835
EGFR	KRT13	1956_3860	0	0.0228841	836
NRAS	NOX4	4893_50507	0	0.0228732	837
NRAS	ANGPT4	4893_51378	0	0.0228732	838
NRAS	F7	4893_2155	0	0.0228725	839
NRAS	MCC	4893_4163	0	0.0228717	840
NRAS	HSD17B5	4893_8644	0	0.022869	841
NRAS	TNFSF10	4893_8743	0	0.0228656	842
NRAS	MMP16	4893_4325	0	0.0228639	843
NRAS	MYO6	4893_4646	0	0.0228619	844
NRAS	LQT	4893_3784	0	0.0228599	845
NRAS	CASP14	4893_23581	0	0.0228581	846
NRAS	VMAT2	4893_6571	0	0.0228562	847
NRAS	MN1	4893_4330	0	0.0228559	848
NRAS	VTNR	4893_3685	0	0.0228556	849
NRAS	DNMT3B	4893_1789	0	0.0228537	850
NRAS	PTGS2	4893_5743	0	0.0228514	851
NRAS	IRS4	4893_8471	0	0.022851	852
EGFR	ENAH	1956_55740	0	0.022847	853
NRAS	TJP1	4893_7082	0	0.0228456	854
LRP1B	GNB2L1	53353_10399	0	0.0228183	855
IDH1	RB1	3417_5925	0	0.0227579	856
EGFR	FOXP1	1956_27086	0	0.0227461	857
LRP1B	RELA	53353_5970	0	0.0227311	858
LRP1B	CD34	53353_947	0	0.0226988	859
LRP1B	PRKD3	53353_23683	0	0.0226982	860
LRP1B	2015-09-09	53353_10801	0	0.0226979	861
LRP1B	STK38L	53353_23012	0	0.0226978	862
LRP1B	BAP1	53353_8314	0	0.0226973	863
LRP1B	ARVCF	53353_421	0	0.0226972	864
LRP1B	PRDX6	53353_9588	0	0.0226964	865
LRP1B	USH1J	53353_10518	0	0.022696	866
LRP1B	RIEG1	53353_5308	0	0.0226959	867
LRP1B	FMNL1	53353_752	0	0.0226957	868
LRP1B	ASIC3	53353_9311	0	0.0226955	869
LRP1B	PCGF2	53353_7703	0	0.0226949	870
LRP1B	YEATS4	53353_8089	0	0.0226944	871
LRP1B	TMEM8B	53353_51754	0	0.0226944	872
LRP1B	ABI3	53353_51225	0	0.0226938	873
LRP1B	AKT3	53353_10000	0	0.0226924	874
LRP1B	EIF3	53353_8661	0	0.0226909	875
LRP1B	GAS6	53353_2621	0	0.0226899	876
LRP1B	VPRBP	53353_9730	0	0.0226898	877
LRP1B	REPS1	53353_85021	0	0.0226898	878
LRP1B	CALD1	53353_800	0	0.0226896	879
LRP1B	MMP12	53353_4321	0	0.0226888	880
LRP1B	SAA1	53353_6288	0	0.0226879	881
LRP1B	SERK1	53353_6416	0	0.022687	882
LRP1B	SS18	53353_6760	0	0.0226869	883
LRP1B	FSCN1	53353_6624	0	0.022686	884
LRP1B	CSE1L	53353_1434	0	0.0226858	885
LRP1B	BANP	53353_54971	0	0.0226855	886
LRP1B	NXF1	53353_10482	0	0.0226829	887
LRP1B	ARAF	53353_369	0	0.0226824	888
LRP1B	MYETS1	53353_11061	0	0.0226823	889
LRP1B	CCNL1	53353_57018	0	0.0226809	890
LRP1B	MDM2	53353_4193	0	0.02268	891
LRP1B	SHBG	53353_6462	0	0.0226799	892
LRP1B	CPSF3	53353_51692	0	0.022678	893
LRP1B	ACVRLK2	53353_90	0	0.0226773	894
PAPPA	PRKACA	5069_5566	0	0.0226746	895
LRP1B	HIF1A	53353_3091	0	0.022672	896
LRP1B	CXCR6	53353_10663	0	0.0226605	897
LRP1B	PES1	53353_23481	0	0.0226605	898
LRP1B	FUBP1	53353_8880	0	0.0226177	899
LRP1B	NKG2	53353_3821	0	0.0226168	900
LRP1B	KHDRBS3	53353_10656	0	0.022616	901
LRP1B	CRLF2	53353_64109	0	0.0226157	902
FLNC	PRKACA	2318_5566	0	0.0226155	903
LRP1B	CCDC88A	53353_55704	0	0.0226153	904
LRP1B	BECN1	53353_8678	0	0.0226151	905
LRP1B	OPRM1	53353_4988	0	0.0226149	906
LRP1B	NDUFA13	53353_51079	0	0.0226147	907
LRP1B	RBMX	53353_27316	0	0.0226142	908
LRP1B	DMTF1	53353_9988	0	0.0226141	909
LRP1B	RPL10	53353_6134	0	0.0226137	910
LRP1B	ALCAM	53353_214	0	0.0226128	911
LRP1B	SRSF3	53353_6428	0	0.0226125	912
LRP1B	ITI	53353_259	0	0.0226117	913
LRP1B	YY1AP1	53353_55249	0	0.0226116	914
LRP1B	ASH2L	53353_9070	0	0.0226115	915
LRP1B	DDX39A	53353_10212	0	0.0226115	916
LRP1B	PSMC3	53353_5702	0	0.0226114	917
LRP1B	C2orf44	53353_80304	0	0.0226114	918
LRP1B	GP1BA	53353_2811	0	0.0226106	919
LRP1B	CUL2	53353_8453	0	0.0226102	920
LRP1B	MAP3K6	53353_9064	0	0.0226096	921
LRP1B	NAB1	53353_4664	0	0.0226096	922
LRP1B	TTK	53353_7272	0	0.0226092	923
LRP1B	KIF4A	53353_24137	0	0.0226091	924
LRP1B	KDM6A	53353_7403	0	0.022609	925
LRP1B	TAF15	53353_8148	0	0.0226085	926
LRP1B	BAG3	53353_9531	0	0.0226083	927
LRP1B	PATZ1	53353_23598	0	0.0226083	928
LRP1B	CDKN1	53353_1026	0	0.0226077	929
LRP1B	ABI1	53353_10006	0	0.0226073	930
LRP1B	IFNGT1	53353_3460	0	0.0226072	931
LRP1B	SDGF	53353_374	0	0.022607	932
LRP1B	ECM1	53353_1893	0	0.0226068	933
LRP1B	RXRG	53353_6258	0	0.022606	934
LRP1B	MKNK1	53353_8569	0	0.0226055	935
LRP1B	AXIN2	53353_8313	0	0.0226052	936
LRP1B	ZMYM2	53353_7750	0	0.0226052	937
LRP1B	CHP2	53353_63928	0	0.0226045	938
LRP1B	CD55	53353_1604	0	0.0226038	939
LRP1B	KLF4	53353_9314	0	0.0226037	940
LRP1B	FCGR2A1	53353_2212	0	0.0226037	941
LRP1B	SAA2	53353_6289	0	0.0226033	942
LRP1B	IL6R	53353_3570	0	0.0226031	943
LRP1B	BCL7	53353_605	0	0.0226029	944
LRP1B	ERO1L	53353_30001	0	0.0226028	945
LRP1B	PEG10	53353_23089	0	0.0226028	946
LRP1B	TAF3C	53353_2972	0	0.0226026	947
LRP1B	SOSTDC1	53353_25928	0	0.0226023	948
LRP1B	SLC16A1	53353_6566	0	0.0226022	949
LRP1B	ST3GAL3	53353_6487	0	0.0226022	950
LRP1B	RUVBL2	53353_10856	0	0.0226021	951
LRP1B	HSP90B1	53353_7184	0	0.022602	952
LRP1B	HOXB8	53353_3218	0	0.0226018	953
LRP1B	IHH	53353_3549	0	0.0226017	954
LRP1B	CLOCK	53353_9575	0	0.0226012	955
LRP1B	CSF3	53353_1440	0	0.0226011	956
LRP1B	NF2	53353_4771	0	0.0226006	957
LRP1B	RASSF8	53353_11228	0	0.0226005	958
LRP1B	PTN	53353_5764	0	0.0226	959
LRP1B	LCP1	53353_3936	0	0.0225995	960
LRP1B	CEP55	53353_55165	0	0.0225994	961
LRP1B	PELI1	53353_57162	0	0.0225992	962
LRP1B	STMY3	53353_4320	0	0.0225984	963
LRP1B	SCKL2	53353_5932	0	0.0225984	964
LRP1B	ATG4B	53353_23192	0	0.0225983	965
LRP1B	NEDD4	53353_4734	0	0.0225982	966
LRP1B	WNT7B	53353_7477	0	0.0225979	967
LRP1B	GNAI2	53353_2771	0	0.0225976	968
LRP1B	F11R	53353_50848	0	0.0225975	969
LRP1B	GRPR	53353_2925	0	0.0225971	970
LRP1B	KHDRBS1	53353_10657	0	0.022597	971
LRP1B	HSPA5	53353_3309	0	0.0225963	972
LRP1B	UBA7	53353_7318	0	0.0225961	973
LRP1B	TNFRSF5	53353_958	0	0.0225956	974
LRP1B	MEKK3	53353_4215	0	0.0225955	975
LRP1B	PPP1R12A	53353_4659	0	0.0225951	976
LRP1B	CDK5	53353_1020	0	0.0225948	977
LRP1B	NFKB2	53353_4791	0	0.0225948	978
LRP1B	APPBP2	53353_10513	0	0.0225947	979
LRP1B	GALR1	53353_2587	0	0.0225947	980
LRP1B	BTRC	53353_8945	0	0.0225947	981
LRP1B	PCSK3	53353_5045	0	0.0225946	982
DCP1	ESR1	1636_2099	0	0.0225577	983
VAV1	RB1	7409_5925	0	0.0225408	984
PEG3	JAK2	5178_3717	0	0.0224859	985
PEG3	MYB	5178_4602	0	0.0224443	986
PEG3	AGAP2	5178_116986	0	0.0224123	987
PEG3	SOS1	5178_6654	0	0.0223948	988
RAC1	RAF1	5879_5894	0	0.0223395	989
PTPRD	CTNNB1	5789_1499	0	0.0222832	990
FN1	FYN	2335_2534	0	0.0221746	991
DCP1	VIM	1636_7431	0	0.0220976	992
GUCY2C	VIM	2984_7431	0	0.0220957	993
ARHGEF2	ARID2	9181_196528	0	0.022057	994
CYP2C9	VIM	1559_7431	0	0.0220505	995
FLNC	LQT	2318_3784	0	0.0219789	996
SJS1	CTNNB1	3339_1499	0	0.0219157	997
ANK3	DLC1	288_10395	0	0.0219149	998
TRPM6	ZEB2	140803_9839	0	0.0219042	999
EVPL	ZEB2	2125_9839	0	0.0218938	1000
TRPM6	STIL	140803_6491	0	0.0218937	1001
EVPL	ZMIZ2	2125_83637	0	0.0218889	1002
FLNC	PML	2318_5371	0	0.0218717	1003
KGFR	CTNNB1	2263_1499	0	0.0218648	1004
TRPM6	STAG1	140803_10274	0	0.0218627	1005
FLNC	ADRBK2	2318_157	0	0.0218393	1006
FLNC	SAE1	2318_10055	0	0.0218366	1007
FLNC	NDC80	2318_10403	0	0.0218267	1008
FLNC	RELB	2318_5971	0	0.0218254	1009
FLNC	ENO2	2318_2026	0	0.0218233	1010
FLNC	TNFRSF1B	2318_7133	0	0.0218223	1011
FLNC	NKX2A	2318_7080	0	0.0218213	1012
FLNC	CDK6	2318_1021	0	0.0218195	1013
FLNC	KLC1	2318_3831	0	0.0217979	1014
FLNC	SPDEF	2318_25803	0	0.0217967	1015
FLNC	BAX	2318_581	0	0.0217959	1016
FLNC	RBPJ	2318_3516	0	0.0217941	1017
FLNC	GAPDH	2318_2597	0	0.0217905	1018
FLNC	FANCC	2318_2176	0	0.0217903	1019
FLNC	PRKD1	2318_5587	0	0.0217899	1020
RAC1	CASP8	5879_841	0	0.0217835	1021
CFB	IL17A	629_3605	0	0.021742	1022
JUP	TCF14	3728_3172	0	0.0217221	1023
JUP	IL6ST	3728_3572	0	0.0217196	1024
NCOA3	ERCC6	8202_2074	0	0.0217182	1025
CYP2C9	IL17RA	1559_23765	0	0.02171	1026
CYP2C9	GSTA1	1559_2938	0	0.0217056	1027
MLL	MSK12	4297_3688	0	0.0216983	1028
ABCG8	LAMC1	64241_3915	0	0.021692	1029
GUCY2C	GSTA1	2984_2938	0	0.0216752	1030
DCP1	ABCG5	1636_64240	0	0.0216731	1031
DCP1	IL17RA	1636_23765	0	0.0216731	1032
CFB	MUC2	629_4583	0	0.0216694	1033
ABCG8	LQT	64241_3784	0	0.0216633	1034
JUP	PER3	3728_8863	0	0.0216602	1035
ANGPT1	PCSK2	284_5126	0	0.0216565	1036
COL17A1	FAS1	1308_355	0	0.0216451	1037
MUC2	NCOA3	4583_8202	0	0.0216433	1038
HF2	KLRC4	3075_8302	0	0.0216427	1039
ABCG8	SMARCC1	64241_6599	0	0.0216374	1040
NCOA3	HIPK2	8202_28996	0	0.0216333	1041
ITGA8	GSTA1	8516_2938	0	0.0216309	1042
ITGA8	FAS1	8516_355	0	0.0216309	1043
JUP	SMARCC1	3728_6599	0	0.021627	1044
ABCG8	PER3	64241_8863	0	0.0216168	1045
CDCP1	JAK2	64866_3717	0	0.0216144	1046
NPY1R	NRP1	4886_8829	0	0.0216143	1047
NCOA3	MYH9	8202_4627	0	0.0216055	1048
ROR2	ENAH	4920_55740	0	0.021605	1049
SELP	SIGLEC7	6403_27036	0	0.021605	1050
CHD4	SELP	1108_6403	0	0.021604	1051
NRP1	PRSS1	8829_5644	0	0.0216034	1052
TIE1	TRPC6	7075_7225	0	0.0215973	1053
PLPB1	NRP1	4661_8829	0	0.0215926	1054
ROR2	MDC	4920_4185	0	0.0215924	1055
GUCY2C	FAS1	2984_355	0	0.0215914	1056
EPHB6	JAK2	2051_3717	0	0.021591	1057
ROR2	MYO1C	4920_4641	0	0.0215901	1058
ROR2	SEMA3A	4920_10371	0	0.0215899	1059
ROR2	FBXO18	4920_84893	0	0.0215849	1060
ROR2	RREB1	4920_6239	0	0.0215846	1061
ROR2	KRT13	4920_3860	0	0.0215833	1062
JUP	LAMC1	3728_3915	0	0.0215832	1063
ROR2	SEMA4D	4920_10507	0	0.0215821	1064
HF2	MSK12	3075_3688	0	0.0215818	1065
MLL	TBK1	4297_29110	0	0.0215751	1066
ROR2	SERPINI1	4920_5274	0	0.0215735	1067
HF2	MMP12	3075_4321	0	0.0215735	1068
GPLD1	SMAD9	2822_4093	0	0.0215728	1069
ROR2	CCR4	4920_1233	0	0.021571	1070
ROR2	NBR1	4920_4077	0	0.0215678	1071
ROR2	SRPX2	4920_27286	0	0.021567	1072
HF2	GRPR	3075_2925	0	0.0215669	1073
ROR2	CD209	4920_30835	0	0.0215657	1074
ROR2	ARNTL2	4920_56938	0	0.0215638	1075
ABCG8	TCF14	64241_3172	0	0.0215636	1076
ROR2	TNFRSF21	4920_27242	0	0.0215635	1077
ROR2	USP25	4920_29761	0	0.0215623	1078
NCOA3	TJP1	8202_7082	0	0.0215612	1079
HF2	VHL	3075_7428	0	0.0215607	1080
ROR2	TNFSF14	4920_8740	0	0.0215595	1081
ATP2A3	ERCC6	489_2074	0	0.0215594	1082
ROR2	SEMA3F	4920_6405	0	0.0215593	1083
ROR2	SGK2	4920_10110	0	0.0215586	1084
ROR2	DPP3	4920_10072	0	0.021558	1085
MKI67	JAK2	4288_3717	0	0.0215574	1086
MLL	PSMD1	4297_5707	0	0.0215574	1087
NCOA3	HCK	8202_3055	0	0.0215572	1088
MLL	KLRC4	4297_8302	0	0.021557	1089
ROR2	PRICKLE1	4920_144165	0	0.0215557	1090
MLL	GRPR	4297_2925	0	0.0215555	1091
HF2	TAF3C	3075_2972	0	0.0215553	1092
MLL	TAF3C	4297_2972	0	0.0215533	1093
HF2	PSMD1	3075_5707	0	0.021552	1094
MLL	VHL	4297_7428	0	0.0215508	1095
ROR2	FGFR4	4920_2264	0	0.0215507	1096
MLL	PCSK3	4297_5045	0	0.0215503	1097
ROR2	ZHX2	4920_22882	0	0.0215494	1098
GPLD1	ESR2	2822_2100	0	0.0215476	1099
ROR2	KIAA1524	4920_57650	0	0.0215476	1100
DCP1	MAGED1	1636_9500	0	0.0215443	1101
VMCM	DAXX	7010_1616	0	0.0215438	1102
NCOA3	IL6ST	8202_3572	0	0.0215435	1103
ROR2	TRIM22	4920_10346	0	0.0215399	1104
SETBP1	JAK2	26040_3717	0	0.0215388	1105
ROR2	APBA1	4920_320	0	0.0215363	1106
ROR2	NEK8	4920_284086	0	0.0215362	1107
ROR2	VGR	4920_654	0	0.0215351	1108
CIC	LAMC1	23152_3915	0	0.0215338	1109
MAP1B	ESR2	4131_2100	0	0.021531	1110
CYP2C9	MAGED1	1559_9500	0	0.021531	1111
CYP2C9	SMAD1	1559_4086	0	0.0215308	1112
ATP2A3	ESRRG	489_2104	0	0.0215302	1113
CYP2C9	UPK3A	1559_7380	0	0.0215298	1114
PTK3A	LAMC1	780_3915	0	0.0215295	1115
ROR2	TLR3	4920_7098	0	0.0215292	1116
ROR2	STMY1	4920_4314	0	0.021529	1117
ATP2A3	VMAT2	489_6571	0	0.0215282	1118
CFB	LKP	629_1660	0	0.0215273	1119
ATP2A3	MN1	489_4330	0	0.0215273	1120
WDR33	LAMC1	55339_3915	0	0.0215271	1121
ROR2	IGF2BP1	4920_10642	0	0.0215267	1122
ADAM19	SMARCC1	8728_6599	0	0.0215267	1123
ATP2A3	F10	489_2159	0	0.0215267	1124
ROR2	NUAK2	4920_81788	0	0.0215264	1125
NES	LQT	10763_3784	0	0.021526	1126
CDH16	LQT	1014_3784	0	0.0215255	1127
ATP2A3	HERC5	489_51191	0	0.0215244	1128
PTCH2	IL6ST	8643_3572	0	0.0215243	1129
NCOA3	SDYS	8202_2719	0	0.0215241	1130
ATP2A3	AHSG	489_197	0	0.021524	1131
CYP2C9	UPK3B	1559_80761	0	0.0215235	1132
ATP2A3	PAK3	489_5063	0	0.0215233	1133
ROR2	NIN	4920_51199	0	0.0215228	1134
ROR2	RALGDS	4920_5900	0	0.0215227	1135
ROR2	FKBP5	4920_2289	0	0.0215227	1136
RAC1	DAXX	5879_1616	0	0.0215226	1137
ELN	LAMC1	2006_3915	0	0.0215216	1138
ATP2A3	ITGA2	489_3673	0	0.0215211	1139
SEMG2	LQT	6407_3784	0	0.021521	1140
WDR33	TUBGCP3	55339_10426	0	0.0215205	1141
BRD4	PER3	23476_8863	0	0.0215201	1142
NCOA3	PER3	8202_8863	0	0.02152	1143
ROR2	KPNA6	4920_23633	0	0.0215197	1144
CFB	SDYS	629_2719	0	0.0215193	1145
ROR2	SNF2L2	4920_6595	0	0.0215189	1146
NCOA3	LKP	8202_1660	0	0.0215186	1147
NCOA3	IRS4	8202_8471	0	0.0215179	1148
LTF	BCR	4057_613	0	0.0215173	1149
NCOA3	PTGS2	8202_5743	0	0.0215166	1150
EZH2	LAMC1	2146_3915	0	0.0215166	1151
NCOA3	SHC3	8202_53358	0	0.0215166	1152
ROR2	GPHN	4920_10243	0	0.0215166	1153
ATP2A3	KAT6B	489_23522	0	0.0215166	1154
ELN	LQT	2006_3784	0	0.0215163	1155
MERTK	LAMC1	10461_3915	0	0.0215161	1156
CIC	LQT	23152_3784	0	0.0215161	1157
ATP2A3	USP7	489_7874	0	0.0215152	1158
ROR2	CPNE1	4920_8904	0	0.021515	1159
ATP2A3	SHC3	489_53358	0	0.0215149	1160
CDH16	LAMC1	1014_3915	0	0.0215149	1161
GPLD1	MODY3	2822_6927	0	0.0215147	1162
NES	LAMC1	10763_3915	0	0.0215144	1163
BRD4	SMARCC1	23476_6599	0	0.0215144	1164
BRD4	LQT	23476_3784	0	0.0215142	1165
ATP2A3	CASP14	489_23581	0	0.0215141	1166
NCOA3	RIN1	8202_9610	0	0.021514	1167
ROR2	GAK	4920_2580	0	0.0215137	1168
ATP2A3	IRS4	489_8471	0	0.0215135	1169
MAP1B	ENAH	4131_55740	0	0.0215135	1170
LTF	IL6ST	4057_3572	0	0.0215131	1171
CFB	IRS4	629_8471	0	0.0215129	1172
NES	SMARCC1	10763_6599	0	0.0215128	1173
LTF	TCF14	4057_3172	0	0.0215123	1174
CFB	IL6ST	629_3572	0	0.0215117	1175
CFB	SHC3	629_53358	0	0.0215115	1176
ATP2A3	PER3	489_8863	0	0.0215114	1177
NCOA3	SMARCC1	8202_6599	0	0.0215111	1178
PTK3A	LQT	780_3784	0	0.0215107	1179
ATP2A3	CCKBR	489_887	0	0.0215106	1180
ROR2	MAP4K1	4920_11184	0	0.0215102	1181
MPP6	TUBGCP3	51678_10426	0	0.0215097	1182
PTCH2	TCF14	8643_3172	0	0.0215096	1183
WDR33	LQT	55339_3784	0	0.0215091	1184
CFB	RIN1	629_9610	0	0.0215089	1185
ROR2	NTRK2	4920_4915	0	0.0215089	1186
CFB	TJP1	629_7082	0	0.0215088	1187
SEMG2	TUBGCP3	6407_10426	0	0.0215087	1188
GPLD1	EPAS1	2822_2034	0	0.0215087	1189
VMCM	LAMB1	7010_3912	0	0.0215084	1190
VMCM	CD1A	7010_909	0	0.0215084	1191
VMCM	CHRD	7010_8646	0	0.0215083	1192
ATP2A3	SMARCC1	489_6599	0	0.0215083	1193
ROR2	MAG	4920_4099	0	0.0215082	1194
ATP2A3	PDE4A	489_5141	0	0.021508	1195
ADAM19	PER3	8728_8863	0	0.0215075	1196
NCOA3	VMAT2	8202_6571	0	0.0215074	1197
TCF4	LAMC1	6925_3915	0	0.0215069	1198
ATP2A3	LAMC1	489_3915	0	0.0215069	1199
CFB	DNMT3B	629_1789	0	0.0215067	1200
DCP1	UPK3A	1636_7380	0	0.0215066	1201
DCP1	UPK3B	1636_80761	0	0.0215066	1202
ATP2A3	MCC	489_4163	0	0.0215064	1203
ATP2A3	TBX5	489_6910	0	0.0215064	1204
VMCM	MYO1C	7010_4641	0	0.0215063	1205
MPP6	LAMC1	51678_3915	0	0.0215063	1206
GPLD1	FOXP1	2822_27086	0	0.0215061	1207
ATP2A3	LRP12	489_29967	0	0.0215061	1208
MPP6	LQT	51678_3784	0	0.021506	1209
VMCM	RREB1	7010_6239	0	0.0215059	1210
DCP1	MEF2D	1636_4209	0	0.0215057	1211
NCOA3	ITGA9	8202_3680	0	0.0215057	1212
ATP2A3	CPM	489_1368	0	0.0215056	1213
CFB	PAK3	629_5063	0	0.0215055	1214
CYP2C9	ZAP70	1559_7535	0	0.0215054	1215
CDCP1	POT1	64866_25913	0	0.0215054	1216
LTF	SMARCC1	4057_6599	0	0.0215052	1217
NCOA3	CASP14	8202_23581	0	0.021505	1218
DCP1	PPP1CB	1636_5500	0	0.0215049	1219
CFB	HCK	629_3055	0	0.0215047	1220
STAT4	CCK	6775_885	0	0.0215042	1221
ROR2	ETS2	4920_2114	0	0.0215041	1222
ATP2A3	LIPC	489_3990	0	0.0215039	1223
NCOA3	SOX10	8202_6663	0	0.0215038	1224
TCF4	TCF14	6925_3172	0	0.0215036	1225
CFB	MN1	629_4330	0	0.0215034	1226
ATP2A3	LKP	489_1660	0	0.0215034	1227
NCOA3	SFRP2	8202_6423	0	0.0215033	1228
RBBP6	TUBGCP3	5930_10426	0	0.0215031	1229
RBBP6	SMARCC1	5930_6599	0	0.0215028	1230
CDCP1	CCK	64866_885	0	0.0215028	1231
RAC1	MLLT4	5879_4301	0	0.0215028	1232
NCOA3	SERPING1	8202_710	0	0.0215027	1233
MAP1B	MODY3	4131_6927	0	0.0215026	1234
DCP1	FSGS1	1636_81	0	0.0215025	1235
EZH2	SMARCC1	2146_6599	0	0.0215024	1236
CFB	MMP16	629_4325	0	0.0215024	1237
VMCM	MTR	7010_4548	0	0.0215024	1238
SCEL	LQT	8796_3784	0	0.0215024	1239
WDR33	TCF14	55339_3172	0	0.0215023	1240
ATP2A3	NOX4	489_50507	0	0.0215023	1241
PTK3A	SMARCC1	780_6599	0	0.0215022	1242
PTPRZ	POT1	5803_25913	0	0.0215022	1243
VMCM	USP25	7010_29761	0	0.0215021	1244
VMCM	NBR1	7010_4077	0	0.0215021	1245
NCOA3	ITGA2	8202_3673	0	0.021502	1246
ATP2A3	HIPK2	489_28996	0	0.0215019	1247
CFB	PTK2B	629_2185	0	0.0215019	1248
DCP1	STAT2	1636_6773	0	0.0215016	1249
MPP6	PER3	51678_8863	0	0.0215016	1250
NCOA3	PRDM2	8202_7799	0	0.0215015	1251
PTK3A	TCF14	780_3172	0	0.0215014	1252
NCOA3	LRP12	8202_29967	0	0.0215014	1253
CFB	PER3	629_8863	0	0.0215012	1254
ADAM19	LAMC1	8728_3915	0	0.0215011	1255
DCP1	HSCR	1636_1910	0	0.021501	1256
PTK3A	IL6ST	780_3572	0	0.0215009	1257
NCOA3	OSBP2	8202_23762	0	0.0215008	1258
EZH2	IL6ST	2146_3572	0	0.0215007	1259
ATP2A3	NAT2	489_10	0	0.0215007	1260
DCP1	E4F1	1636_1877	0	0.0215004	1261
VMCM	SEMA3F	7010_6405	0	0.0215003	1262
DCP1	ITGB7	1636_3695	0	0.0215003	1263
BRD4	BCR	23476_613	0	0.0215002	1264
VMCM	ZHX2	7010_22882	0	0.0214998	1265
CYP2C9	WT1	1559_7490	0	0.0214998	1266
CFB	SFRP2	629_6423	0	0.0214997	1267
CFB	AHSG	629_197	0	0.0214997	1268
VMCM	ESR2	7010_2100	0	0.0214997	1269
CFB	LQT	629_3784	0	0.0214996	1270
VMCM	DPP3	7010_10072	0	0.0214995	1271
CFB	TFR2	629_7036	0	0.0214995	1272
ADAM19	LQT	8728_3784	0	0.0214994	1273
PTPRZ	CCK	5803_885	0	0.0214992	1274
DCP1	SYVN1	1636_84447	0	0.0214991	1275
DCP1	BCL2L11	1636_10018	0	0.0214988	1276
CFB	ITGA2	629_3673	0	0.0214988	1277
CDH16	SMARCC1	1014_6599	0	0.0214985	1278
NCOA3	DNMT3B	8202_1789	0	0.0214984	1279
NCOA3	DAB2IP	8202_153090	0	0.0214984	1280
CFB	NAT2	629_10	0	0.0214984	1281
DCP1	MTA2	1636_9219	0	0.0214982	1282
EZH2	PER3	2146_8863	0	0.0214981	1283
CYP2C9	TNFRSF10A	1559_8797	0	0.0214981	1284
CFB	OSBP2	629_23762	0	0.0214981	1285
ELN	IL6ST	2006_3572	0	0.021498	1286
VMCM	CCR4	7010_1233	0	0.021498	1287
GUCY2C	MEF2D	2984_4209	0	0.021498	1288
MKI67	AGAP2	4288_116986	0	0.0214979	1289
MPP6	IL6ST	51678_3572	0	0.0214978	1290
CYP2C9	MAPKAPK2	1559_9261	0	0.0214977	1291
GPLD1	BMX	2822_660	0	0.0214976	1292
CFB	PTGS2	629_5743	0	0.0214976	1293
CFB	TLR1	629_7096	0	0.0214976	1294
NCOA3	PON1	8202_5444	0	0.0214975	1295
ATP2A3	BCR	489_613	0	0.0214974	1296
ATP2A3	MMP16	489_4325	0	0.0214974	1297
NCOA3	HTR3	8202_3359	0	0.0214972	1298
MAP1B	HDAC4	4131_9759	0	0.0214972	1299
EZH2	LQT	2146_3784	0	0.0214972	1300
IL1RL1	TYK2	9173_7297	0	0.0214971	1301
CYP2C9	BCL2L11	1559_10018	0	0.0214971	1302
SCEL	SMARCC1	8796_6599	0	0.0214971	1303
DCP1	FOXG1C	1636_2290	0	0.021497	1304
DCP1	TYRO3	1636_7301	0	0.021497	1305
CFB	HTK	629_2050	0	0.021497	1306
MERTK	IL6ST	10461_3572	0	0.021497	1307
CFB	TNFSF10	629_8743	0	0.021497	1308
CFB	TCF14	629_3172	0	0.021497	1309
NCOA3	LAMC1	8202_3915	0	0.021497	1310
CDH16	TCF14	1014_3172	0	0.0214969	1311
MAP1B	FBXO18	4131_84893	0	0.0214969	1312
DCP1	NCOA4	1636_8031	0	0.0214969	1313
NES	TCF14	10763_3172	0	0.0214969	1314
RBBP6	LAMC1	5930_3915	0	0.0214969	1315
NCOA3	TBX5	8202_6910	0	0.0214968	1316
CFB	DAB2IP	629_153090	0	0.0214968	1317
SCEL	LAMC1	8796_3915	0	0.0214967	1318
ATP2A3	IL6ST	489_3572	0	0.0214967	1319
NCOA3	CPM	8202_1368	0	0.0214967	1320
PTCH2	LQT	8643_3784	0	0.0214967	1321
RBBP6	BCR	5930_613	0	0.0214967	1322
ATP2A3	TCF14	489_3172	0	0.0214966	1323
LTF	LAMC1	4057_3915	0	0.0214966	1324
CFB	ZNF197	629_10168	0	0.0214966	1325
CFB	TBX5	629_6910	0	0.0214966	1326
CFB	MCC	629_4163	0	0.0214966	1327
MERTK	BCR	10461_613	0	0.0214965	1328
CFB	CNTRL	629_11064	0	0.0214965	1329
RBBP6	TCF14	5930_3172	0	0.0214965	1330
NCOA3	HTK	8202_2050	0	0.0214965	1331
CFB	PON1	629_5444	0	0.0214965	1332
NCOA3	SCGN	8202_10590	0	0.0214965	1333
CDH16	BCR	1014_613	0	0.0214965	1334
TCF4	SMARCC1	6925_6599	0	0.0214965	1335
CFB	HTR3	629_3359	0	0.0214965	1336
DCP1	TOPORS	1636_10210	0	0.0214964	1337
EPHB6	CCK	2051_885	0	0.0214964	1338
VMCM	TNFSF14	7010_8740	0	0.0214963	1339
DCP1	SPAG9	1636_9043	0	0.0214962	1340
DCP1	FOXM1	1636_2305	0	0.0214962	1341
SCEL	BCR	8796_613	0	0.0214961	1342
ROR2	HDAC4	4920_9759	0	0.021496	1343
DCP1	STMN2	1636_11075	0	0.021496	1344
CYP2C9	ITGB7	1559_3695	0	0.0214958	1345
CFB	PRDM2	629_7799	0	0.0214956	1346
CYP2C9	E4F1	1559_1877	0	0.0214956	1347
CYP2C9	SREBF1	1559_6720	0	0.0214955	1348
VMCM	FGFR4	7010_2264	0	0.0214952	1349
GUCY2C	LCCS2	2984_2065	0	0.0214951	1350
SEMG2	SMARCC1	6407_6599	0	0.0214951	1351
VMCM	NINL	7010_22981	0	0.021495	1352
CUL9	CCK	23113_885	0	0.021495	1353
DCP1	MX1	1636_4599	0	0.0214949	1354
ATP2A3	PON1	489_5444	0	0.0214949	1355
DCP1	ILF3	1636_3609	0	0.0214947	1356
CYP2C9	STAT2	1559_6773	0	0.0214946	1357
MAP1B	MYO1C	4131_4641	0	0.0214946	1358
DCP1	MRE11	1636_4361	0	0.0214945	1359
VMCM	CD209	7010_30835	0	0.0214945	1360
CYP2C9	AHR	1559_196	0	0.0214944	1361
IL1RL1	MYB	9173_4602	0	0.0214942	1362
DCP1	SERPINA1	1636_5265	0	0.0214942	1363
GPLD1	MDC	2822_4185	0	0.0214941	1364
DCP1	PAX6	1636_5080	0	0.021494	1365
VMCM	TRAK1	7010_22906	0	0.021494	1366
CYP2C9	FSGS1	1559_81	0	0.0214939	1367
VMCM	PRICKLE1	7010_144165	0	0.0214938	1368
DCP1	NCL	1636_4691	0	0.0214937	1369
DCP1	SSTR2	1636_6752	0	0.0214936	1370
VMCM	KIAA1524	7010_57650	0	0.0214936	1371
ELN	SMARCC1	2006_6599	0	0.0214936	1372
RBBP6	PER3	5930_8863	0	0.0214934	1373
CIC	SMARCC1	23152_6599	0	0.0214933	1374
CYP2C9	TRAF1	1559_7185	0	0.0214933	1375
DCP1	JAK3	1636_3718	0	0.0214932	1376
GPLD1	MYO1C	2822_4641	0	0.0214932	1377
CYP2C9	SERPINB9	1559_5272	0	0.0214931	1378
DCP1	S100A9	1636_6280	0	0.021493	1379
CYP2C9	FES	1559_2242	0	0.021493	1380
CYP2C9	TOPORS	1559_10210	0	0.0214929	1381
ATP2A3	CNTRL	489_11064	0	0.0214928	1382
IQGAP2	PAX8	10788_7849	0	0.0214927	1383
SCEL	IL6ST	8796_3572	0	0.0214927	1384
DCP1	HSF1	1636_3297	0	0.0214927	1385
DCP1	SLAMF1	1636_6504	0	0.0214925	1386
CYP2C9	REPS2	1559_9185	0	0.0214923	1387
GPLD1	GAK	2822_2580	0	0.0214921	1388
SCEL	TCF14	8796_3172	0	0.0214921	1389
CYP2C9	PPP1CB	1559_5500	0	0.021492	1390
ANGPT1	TRAF5	284_7188	0	0.021492	1391
GPLD1	CHRD	2822_8646	0	0.0214919	1392
GPLD1	CD1A	2822_909	0	0.0214919	1393
EPHB6	POT1	2051_25913	0	0.0214919	1394
MAP1B	FOXP1	4131_27086	0	0.0214918	1395
DCP1	ZAP70	1636_7535	0	0.0214916	1396
SEMG1	KPNA6	6406_23633	0	0.0214916	1397
DCP1	SH3PXD2A	1636_9644	0	0.0214913	1398
VMCM	SLC6A4	7010_6532	0	0.0214911	1399
DCP1	EPB41L3	1636_23136	0	0.021491	1400
ATP2A3	ANGPT4	489_51378	0	0.021491	1401
CYP2C9	CCT5	1559_22948	0	0.0214908	1402
NES	PER3	10763_8863	0	0.0214906	1403
MAP1B	ETS2	4131_2114	0	0.0214905	1404
MAP1B	CMOAT	4131_1244	0	0.0214905	1405
CDH16	PER3	1014_8863	0	0.0214903	1406
DCP1	TNRC8	1636_8573	0	0.0214903	1407
PTCH2	TUBGCP3	8643_10426	0	0.0214902	1408
CYP2C9	NFATC2	1559_4773	0	0.0214899	1409
MAP1B	TNFSF14	4131_8740	0	0.0214899	1410
NCOA3	HERC5	8202_51191	0	0.0214899	1411
NCOA3	CCKBR	8202_887	0	0.0214899	1412
GPLD1	ENAH	2822_55740	0	0.0214898	1413
DCP1	CDC14A	1636_8556	0	0.0214895	1414
IQGAP2	KPNA6	10788_23633	0	0.0214895	1415
DCP1	SMARCA5	1636_8467	0	0.0214895	1416
CYP2C9	SPAG9	1559_9043	0	0.0214895	1417
GUCY2C	FES	2984_2242	0	0.0214893	1418
VMCM	TLR3	7010_7098	0	0.0214893	1419
PTPRF	POT1	5792_25913	0	0.0214892	1420
GPLD1	PPP1R13L	2822_10848	0	0.021489	1421
VMCM	ENAH	7010_55740	0	0.0214886	1422
DCP1	FES	1636_2242	0	0.0214885	1423
VMCM	APBA1	7010_320	0	0.0214884	1424
DCP1	TIMP3	1636_7078	0	0.0214883	1425
VMCM	IGF2BP1	7010_10642	0	0.0214883	1426
GPLD1	ASAP1	2822_50807	0	0.0214883	1427
DCP1	HSPH1	1636_10808	0	0.0214882	1428
DCP1	TGM2	1636_7052	0	0.0214882	1429
DCP1	AHR	1636_196	0	0.0214882	1430
CFB	ESRRG	629_2104	0	0.0214881	1431
SEMG2	PER3	6407_8863	0	0.0214881	1432
MAP1B	MTR	4131_4548	0	0.0214881	1433
VMCM	SCTR	7010_6344	0	0.0214879	1434
VMCM	VGR	7010_654	0	0.0214879	1435
CYP2C9	HSCR	1559_1910	0	0.0214879	1436
CYP2C9	NTSR1	1559_4923	0	0.0214877	1437
DCP1	PTK6	1636_5753	0	0.0214877	1438
CYP2C9	SSTR2	1559_6752	0	0.0214877	1439
EZH2	TCF14	2146_3172	0	0.0214876	1440
GPLD1	NIN	2822_51199	0	0.0214876	1441
CYP2C9	PAX6	1559_5080	0	0.0214875	1442
ELN	PER3	2006_8863	0	0.0214874	1443
DCP1	EDAR	1636_10913	0	0.0214874	1444
GPLD1	PAX8	2822_7849	0	0.0214873	1445
VMCM	KCNA5	7010_3741	0	0.0214872	1446
CYP2C9	GRB7	1559_2886	0	0.0214871	1447
DCP1	WT1	1636_7490	0	0.021487	1448
MAP1B	RREB1	4131_6239	0	0.021487	1449
GPLD1	CPNE1	2822_8904	0	0.021487	1450
MAP1B	SGK2	4131_10110	0	0.0214867	1451
MAP1B	MAG	4131_4099	0	0.0214867	1452
NCOA3	ICK	8202_22858	0	0.0214866	1453
CYP2C9	MPSL1	1559_4316	0	0.0214865	1454
GPLD1	GPHN	2822_10243	0	0.0214864	1455
NCOA3	KAT6B	8202_23522	0	0.0214864	1456
DCP1	SREBF1	1636_6720	0	0.0214863	1457
GPLD1	NUAK2	2822_81788	0	0.0214863	1458
ANGPT1	ELK4	284_2005	0	0.0214862	1459
GPLD1	TNFRSF10D	2822_8793	0	0.0214861	1460
CYP2C9	STMN2	1559_11075	0	0.0214859	1461
OPPG	VGR	4041_654	0	0.0214857	1462
PTPRF	CCK	5792_885	0	0.0214855	1463
EZH2	BCR	2146_613	0	0.0214854	1464
CFB	SERPING1	629_710	0	0.0214853	1465
LTF	TUBGCP3	4057_10426	0	0.0214852	1466
PTCH2	LAMC1	8643_3915	0	0.0214852	1467
GPLD1	TNFRSF21	2822_27242	0	0.0214851	1468
NCOA3	MMP16	8202_4325	0	0.0214851	1469
DCP1	CNN1	1636_1264	0	0.021485	1470
VMCM	NUAK2	7010_81788	0	0.021485	1471
CFB	PDE4A	629_5141	0	0.0214849	1472
VMCM	GPHN	7010_10243	0	0.0214849	1473
GPLD1	MAP4K1	2822_11184	0	0.0214848	1474
RUNX1T1	TPP1	862_1200	0	0.0214848	1475
DCP1	MMP9	1636_4318	0	0.0214848	1476
GPLD1	TNFRSF11B	2822_4982	0	0.0214847	1477
CYP2C9	FBXO11	1559_80204	0	0.0214846	1478
ALK	GLG1	238_2734	0	0.0214846	1479
EPHB6	AGAP2	2051_116986	0	0.0214846	1480
BRD4	IL6ST	23476_3572	0	0.0214846	1481
CYP2C9	FANCB	1559_2187	0	0.0214845	1482
MAP1B	MS4A1	4131_931	0	0.0214844	1483
CFB	MYO6	629_4646	0	0.0214843	1484
TCF4	PER3	6925_8863	0	0.0214843	1485
MAP1B	TRAK1	4131_22906	0	0.0214842	1486
ALK	VEGFA	238_7422	0	0.0214842	1487
DCP1	IL9R	1636_3581	0	0.0214842	1488
[truncated: 5,937 more rows]

[truncated: 1 more sheets: STAD]
