# Supplementary material for: Ranking novel cancer driving synthetic lethal gene pairs using TCGA data
Source: Oncotarget. 2016 Jul 11;7(34):55352–67. doi: 10.18632/oncotarget.10536 (PMC5342422; doi:10.18632/oncotarget.10536)
Supplement: Supplementary file 4 [file oncotarget-07-55352-s004.xlsx]

## Sheet: five_prediction_integ
entrzgene_id pair	gene A	gene B	methods			note:
5304_672	PIP	BRCA1	Srihari's prediction			Wang's prediction: Wang X, Simon R (2013) Identification of potential synthetic lethal genes to p53 using a computational biology approach. BMC Med Genomics 6: 30
10250_9088	SRRM1	PKMYT1	Livnat's prediction			Kranthi’s prediction: Kranthi T, Rao SB, Manimaran P (2013) Identification of synthetic lethal pairs in biological systems through network information centrality. Mol Biosyst 9: 2163-2167.
5983_5702	RFC3	PSMC3	Livnat's prediction			Livnat's prediction: Jerby-Arnon L, Pfetzer N, Waldman YY, McGarry L, James D, et al. (2014) Predicting cancer-specific vulnerability via data-driven detection of synthetic lethality. Cell 158: 1199-1209.
23598_317781	PATZ1	DDX51	Livnat's prediction			Srihari's prediction:Sriganesh Srihari1,Jitin Singla, Limsoon Wong and Mark A. Ragan (2015) Inferring synthetic lethal interactions from mutual exclusivity of genetic events in cancer.Biology Direct 2015, 10: 57.
10922_1209	FASTK	CLPTM1	Livnat's prediction
26509_5523	MYOF	PPP2R3A	Livnat's prediction
3851_5728	KRT4	PTEN	Srihari's prediction
55215_11073	FANCI	TOPBP1	Livnat's prediction
9362_5728	CPNE6	PTEN	Srihari's prediction
474344_672	GIMAP6	BRCA1	Srihari's prediction
344191_675	EVX2	BRCA2	Srihari's prediction
2300_2688	FOXL1	GH1	Livnat's prediction
11014_5728	KDELR2	PTEN	Srihari's prediction
10247_672	HRSP12	BRCA1	Srihari's prediction
2720_967	GLB1	CD63	Livnat's prediction
3308_3312	HSPA4	HSPA8	Livnat's prediction
90378_10236	SAMD1	HNRNPR	Livnat's prediction
55775_4678	TDP1	NASP	Livnat's prediction
51343_57530	FZR1	CGN	Livnat's prediction
10207_9289	INADL	ADGRG1	Livnat's prediction
6764_7077	ST5	TIMP2	Livnat's prediction
284323_4436	ZNF780A	MSH2	Livnat's prediction
5985_3181	RFC5	HNRNPA2B1	Livnat's prediction
7536_7874	SF1	USP7	Livnat's prediction
6643_5861	SNX2	RAB1A	Livnat's prediction
116154_672	PHACTR3	BRCA1	Srihari's prediction
27352_23162	SGSM3	MAPK8IP3	Livnat's prediction
813_80381	CALU	CD276	Livnat's prediction
80231_6339	CXORF21	SCNN1D	Livnat's prediction
509_51068	ATP5C1	NMD3	Livnat's prediction
9814_5426	SFI1	POLE	Livnat's prediction
53832_415117	IL20RA	STX19	Livnat's prediction
157753_672	TMEM74	BRCA1	Srihari's prediction
4168_5728	MCF2	PTEN	Srihari's prediction
3752_2016	KCND3	EMX1	Livnat's prediction
2867_672	FFAR2	BRCA1	Srihari's prediction
8013_5728	NR4A3	PTEN	Srihari's prediction
590_7157	BCHE	TP53	Srihari's prediction
1839_5728	HBEGF	PTEN	Srihari's prediction
5725_10432	PTBP1	RBM14	Livnat's prediction
1894_672	ECT2	BRCA1	Srihari's prediction
9390_50835	SLC22A13	TAS2R9	Livnat's prediction
5621_10959	PRNP	TMED2	Livnat's prediction
83442_7041	SH3BGRL3	TGFB1I1	Livnat's prediction
2116_672	ETV2	BRCA1	Srihari's prediction
54795_5728	TRPM4	PTEN	Srihari's prediction
5393_10635	EXOSC9	RAD51AP1	Livnat's prediction
8615_54431	USO1	DNAJC10	Livnat's prediction
1040_5357	CDS1	PLS1	Livnat's prediction
5274_672	SERPINI1	BRCA1	Srihari's prediction
3148_2521	HMGB2	FUS	Livnat's prediction
23512_8106	SUZ12	PABPN1	Livnat's prediction
7318_64108	UBA7	RTP4	Livnat's prediction
55388_9133	MCM10	CCNB2	Livnat's prediction
60437_672	CDH26	BRCA1	Srihari's prediction
5116_2175	PCNT	FANCA	Livnat's prediction
1445_23031	CSK	MAST3	Livnat's prediction
6198_1738	RPS6KB1	DLD	Livnat's prediction
7072_6726	TIA1	SRP9	Livnat's prediction
3014_5426	H2AFX	POLE	Livnat's prediction
121457_813	IKBIP	CALU	Livnat's prediction
9774_220988	BCLAF1	HNRNPA3	Livnat's prediction
1584_672	CYP11B1	BRCA1	Srihari's prediction
8369_672	HIST1H4G	BRCA1	Srihari's prediction
3074_8754	HEXB	ADAM9	Livnat's prediction
55970_6284	GNG12	S100A13	Livnat's prediction
55723_672	ASF1B	BRCA1	Livnat's prediction
3612_5728	IMPA1	PTEN	Srihari's prediction
6135_1967	RPL11	EIF2B1	Livnat's prediction
57570_94239	TRMT5	H2AFV	Livnat's prediction
3284_5459	HSD3B2	POU4F3	Livnat's prediction
9861_51002	PSMD6	TPRKB	Livnat's prediction
51366_7157	UBR5	TP53	Srihari's prediction
7157_6198	TP53	RPS6KB1	Wang’s prediction
57113_2215	TRPC7	FCGR3B	Livnat's prediction
353500_81033	BMP8A	KCNH6	Livnat's prediction
26716_5728	OR2H1	PTEN	Srihari's prediction
4622_9757	MYH4	KMT2B	Livnat's prediction
9341_90780	VAMP3	PYGO2	Livnat's prediction
57822_5017	GRHL3	OVOL1	Livnat's prediction
1040_55359	CDS1	STYK1	Livnat's prediction
22823_79682	MTF2	CENPU	Livnat's prediction
5983_60386	RFC3	SLC25A19	Livnat's prediction
51690_5426	LSM7	POLE	Livnat's prediction
7171_7157	TPM4	TP53	Srihari's prediction
25926_1111	NOL11	CHEK1	Livnat's prediction
26873_7157	OPLAH	TP53	Srihari's prediction
92421_1829	CHMP4C	DSG2	Livnat's prediction
11030_4026	RBPMS	LPP	Livnat's prediction
8089_672	YEATS4	BRCA1	Srihari's prediction
79815_672	NIPAL2	BRCA1	Srihari's prediction
995_4176	CDC25C	MCM7	Livnat's prediction
64151_4605	NCAPG	MYBL2	Livnat's prediction
5268_80352	SERPINB5	RNF39	Livnat's prediction
284323_7316	ZNF780A	UBC	Livnat's prediction
4595_5451	MUTYH	POU2F1	Livnat's prediction
303_51474	ANXA2P1	LIMA1	Livnat's prediction
6449_6601	SGTA	SMARCC2	Livnat's prediction
3651_5260	PDX1	PHKG1	Livnat's prediction
5832_9375	ALDH18A1	TM9SF2	Livnat's prediction
27122_1490	DKK3	CTGF	Livnat's prediction
3480_7157	IGF1R	TP53	Kranthi’s prediction
9521_51002	EEF1E1	TPRKB	Livnat's prediction
152503_6277	SH3D19	S100A6	Livnat's prediction
64172_5884	OSGEPL1	RAD17	Livnat's prediction
10205_55808	MPZL2	ST6GALNAC1	Livnat's prediction
79364_4194	ZXDC	MDM4	Livnat's prediction
9988_54482	DMTF1	TRMT13	Livnat's prediction
811_672	CALR	BRCA1	Srihari's prediction
91624_5728	NEXN	PTEN	Srihari's prediction
51104_51495	ABHD17B	HACD3	Livnat's prediction
4076_8450	CAPRIN1	CUL4B	Livnat's prediction
51574_2895	LARP7	GRID2	Livnat's prediction
11095_336	ADAMTS8	APOA2	Livnat's prediction
64175_2771	P3H1	GNAI2	Livnat's prediction
64065_5205	PERP	ATP8B1	Livnat's prediction
7536_23264	SF1	ZC3H7B	Livnat's prediction
121214_5728	SDR9C7	PTEN	Srihari's prediction
27161_7157	AGO2	TP53	Srihari's prediction
55760_8412	DHX32	BCAR3	Livnat's prediction
8754_26056	ADAM9	RAB11FIP5	Livnat's prediction
26998_7157	FETUB	TP53	Srihari's prediction
3673_8754	ITGA2	ADAM9	Livnat's prediction
2534_7157	FYN	TP53	Kranthi’s prediction
10592_10112	SMC2	KIF20A	Livnat's prediction
4297_25788	KMT2A	RAD54B	Our prediction
80218_51573	NAA50	GDE1	Livnat's prediction
55625_977	ZDHHC7	CD151	Livnat's prediction
7157_7006	TP53	TEC	Wang’s prediction
51365_472	PLA1A	ATM	Srihari's prediction
6434_9879	TRA2B	DDX46	Livnat's prediction
116238_1942	TLCD1	EFNA1	Livnat's prediction
55092_27242	TMEM51	TNFRSF21	Livnat's prediction
3169_57530	FOXA1	CGN	Livnat's prediction
7414_26064	VCL	RAI14	Livnat's prediction
2765_7157	GML	TP53	Srihari's prediction
7424_824	VEGFC	CAPN2	Livnat's prediction
1440_5728	CSF3	PTEN	Srihari's prediction
83988_7157	NCALD	TP53	Srihari's prediction
286749_5728	STON1-GTF2A1L	PTEN	Srihari's prediction
29888_55738	STRN4	ARFGAP1	Livnat's prediction
2153_472	F5	ATM	Srihari's prediction
10944_10092	C11ORF58	ARPC5	Livnat's prediction
5639_54961	PRRG2	SSH3	Livnat's prediction
9276_672	COPB2	BRCA1	Srihari's prediction
64374_26020	SIL1	LRP10	Livnat's prediction
392391_5728	OR5C1	PTEN	Srihari's prediction
8715_5728	NOL4	PTEN	Srihari's prediction
3146_79733	HMGB1	E2F8	Livnat's prediction
4258_50848	MGST2	F11R	Livnat's prediction
11011_675	TLK2	BRCA2	Srihari's prediction
64600_7142	PLA2G2F	TNP2	Livnat's prediction
23194_672	FBXL7	BRCA1	Srihari's prediction
146_7066	ADRA1D	THPO	Livnat's prediction
114822_7157	RHPN1	TP53	Srihari's prediction
10397_7157	NDRG1	TP53	Kranthi’s prediction|Srihari's prediction
64062_9406	RBM26	ZRANB2	Livnat's prediction
6546_5728	SLC8A1	PTEN	Srihari's prediction
308_54796	ANXA5	BNC2	Livnat's prediction
79915_8438	ATAD5	RAD54L	Livnat's prediction
8711_5268	TNK1	SERPINB5	Livnat's prediction
84248_672	FYTTD1	BRCA1	Srihari's prediction
22995_11073	CEP152	TOPBP1	Livnat's prediction
9735_83879	KNTC1	CDCA7	Livnat's prediction
7157_7314	TP53	UBB	Kranthi’s prediction
22823_10926	MTF2	DBF4	Livnat's prediction
55930_55227	MYO5C	LRRC1	Livnat's prediction
3832_5427	KIF11	POLE2	Livnat's prediction
641_165055	BLM	CCDC138	Livnat's prediction
55742_5351	PARVA	PLOD1	Livnat's prediction
2175_8317	FANCA	CDC7	Livnat's prediction
148753_5728	FAM163A	PTEN	Srihari's prediction
10272_375790	FSTL3	AGRN	Livnat's prediction
304_113026	ANXA2P2	PLCD3	Livnat's prediction
168667_5728	BMPER	PTEN	Srihari's prediction
286205_149420	SCAI	PDIK1L	Livnat's prediction
25996_5029	REXO2	P2RY2	Livnat's prediction
29079_6726	MED4	SRP9	Livnat's prediction
57673_3930	BEND3	LBR	Livnat's prediction
1385_10558	CREB1	SPTLC1	Livnat's prediction
28977_4904	MRPL42	YBX1	Livnat's prediction
6390_28998	SDHB	MRPL13	Livnat's prediction
993_3930	CDC25A	LBR	Livnat's prediction
26206_177	SPAG8	AGER	Livnat's prediction
55165_1894	CEP55	ECT2	Livnat's prediction
81620_56915	CDT1	EXOSC5	Livnat's prediction
64151_11130	NCAPG	ZWINT	Livnat's prediction
79767_7984	ELMO3	ARHGEF5	Livnat's prediction
1043_153	CD52	ADRB1	Livnat's prediction
1040_5753	CDS1	PTK6	Livnat's prediction
7750_905	ZMYM2	CCNT2	Livnat's prediction
1633_6877	DCK	TAF5	Livnat's prediction
84057_23397	MND1	NCAPH	Livnat's prediction
641_11073	BLM	TOPBP1	Livnat's prediction
22985_23163	ACIN1	GGA3	Livnat's prediction
23473_440093	CAPN7	H3F3C	Livnat's prediction
3184_23279	HNRNPD	NUP160	Livnat's prediction
8318_7374	CDC45	UNG	Livnat's prediction
10048_901	RANBP9	CCNG2	Livnat's prediction
2665_8780	GDI2	RIOK3	Livnat's prediction
29894_7157	CPSF1	TP53	Srihari's prediction
25937_8682	WWTR1	PEA15	Livnat's prediction
26998_672	FETUB	BRCA1	Srihari's prediction
899_10919	CCNF	EHMT2	Livnat's prediction
79943_7157	ZNF696	TP53	Srihari's prediction
993_1719	CDC25A	DHFR	Livnat's prediction
2023_4179	ENO1	CD46	Livnat's prediction
8754_389	ADAM9	RHOC	Livnat's prediction
55858_7316	TMEM165	UBC	Livnat's prediction
7157_4751	TP53	NEK2	Wang’s prediction
64795_142	RMND5A	PARP1	Livnat's prediction
282679_5728	AQP11	PTEN	Srihari's prediction
10944_5440	C11ORF58	POLR2K	Livnat's prediction
4293_1364	MAP3K9	CLDN4	Livnat's prediction
8539_54826	API5	GIN1	Livnat's prediction
5884_79718	RAD17	TBL1XR1	Livnat's prediction
22995_64783	CEP152	RBM15	Livnat's prediction
51343_9580	FZR1	SOX13	Livnat's prediction
92105_672	INTS4	BRCA1	Srihari's prediction
7157_3796	TP53	KIF2A	Wang’s prediction
7157_3795	TP53	KHK	Wang’s prediction
23072_5728	HECW1	PTEN	Srihari's prediction
8928_7157	FOXH1	TP53	Srihari's prediction
80128_672	TRIM46	BRCA1	Srihari's prediction
58487_23369	CREBZF	PUM2	Livnat's prediction
63910_672	SLC17A9	BRCA1	Srihari's prediction
8743_7157	TNFSF10	TP53	Srihari's prediction
84002_672	B3GNT5	BRCA1	Srihari's prediction
2668_672	GDNF	BRCA1	Srihari's prediction
7157_23097	TP53	CDK19	Wang’s prediction
51330_64834	TNFRSF12A	ELOVL1	Livnat's prediction
1956_1454	EGFR	CSNK1E	Our prediction
2150_3397	F2RL1	ID1	Livnat's prediction
25873_83955	RPL36	NACAP1	Livnat's prediction
2618_54663	GART	WDR74	Livnat's prediction
2177_79733	FANCD2	E2F8	Livnat's prediction
51512_29127	GTSE1	RACGAP1	Livnat's prediction
2665_4247	GDI2	MGAT2	Livnat's prediction
1737_6742	DLAT	SSBP1	Livnat's prediction
10250_5424	SRRM1	POLD1	Livnat's prediction
54741_301	LEPROT	ANXA1	Livnat's prediction
4076_10539	CAPRIN1	GLRX3	Livnat's prediction
1135_5728	CHRNA2	PTEN	Srihari's prediction
81501_7157	DCSTAMP	TP53	Srihari's prediction
120776_675	OR2D2	BRCA2	Srihari's prediction
1043_2208	CD52	FCER2	Livnat's prediction
7157_5576	TP53	PRKAR2A	Wang’s prediction
57132_7328	CHMP1B	UBE2H	Livnat's prediction
7533_28977	YWHAH	MRPL42	Livnat's prediction
284406_672	ZFP82	BRCA1	Srihari's prediction
23161_10247	SNX13	HRSP12	Livnat's prediction
5777_8906	PTPN6	AP1G2	Livnat's prediction
23039_23190	XPO7	UBXN4	Livnat's prediction
472_3426	ATM	CFI	Our prediction
990_11004	CDC6	KIF2C	Livnat's prediction
57822_54961	GRHL3	SSH3	Livnat's prediction
3185_55972	HNRNPF	SLC25A40	Livnat's prediction
10036_10635	CHAF1A	RAD51AP1	Livnat's prediction
119559_9377	SFXN4	COX5A	Livnat's prediction
165918_7157	RNF168	TP53	Srihari's prediction
1605_11282	DAG1	MGAT4B	Livnat's prediction
81847_7316	RNF146	UBC	Livnat's prediction
1758_9942	DMP1	XYLB	Livnat's prediction
51479_8725	ANKFY1	URI1	Livnat's prediction
9403_11041	SEP15	B4GAT1	Livnat's prediction
7555_571	CNBP	BACH1	Livnat's prediction
6135_6208	RPL11	RPS14	Livnat's prediction
26271_7846	FBXO5	TUBA1A	Livnat's prediction
10427_2895	SEC24B	GRID2	Livnat's prediction
23053_5252	ZSWIM8	PHF1	Livnat's prediction
4602_64795	MYB	RMND5A	Livnat's prediction
8125_7678	ANP32A	ZNF124	Livnat's prediction
8671_675	SLC4A4	BRCA2	Srihari's prediction
92689_6238	FAM114A1	RRBP1	Livnat's prediction
151613_7157	TTC14	TP53	Srihari's prediction
10397_672	NDRG1	BRCA1	Srihari's prediction
54487_29882	DGCR8	ANAPC2	Livnat's prediction
3786_672	KCNQ3	BRCA1	Srihari's prediction
51588_84172	PIAS4	POLR1B	Livnat's prediction
22907_64708	DHX30	COPS7B	Livnat's prediction
11078_54961	TRIOBP	SSH3	Livnat's prediction
23649_9928	POLA2	KIF14	Livnat's prediction
7157_5156	TP53	PDGFRA	Wang’s prediction
25996_3993	REXO2	LLGL2	Livnat's prediction
9744_11184	ACAP1	MAP4K1	Livnat's prediction
90_813	ACVR1	CALU	Livnat's prediction
54542_6726	RC3H2	SRP9	Livnat's prediction
7157_11200	TP53	CHEK2	Wang’s prediction
3242_5728	HPD	PTEN	Srihari's prediction
1455_8913	CSNK1G2	CACNA1G	Livnat's prediction
9364_5290	RAB28	PIK3CA	Livnat's prediction
1508_871	CTSB	SERPINH1	Livnat's prediction
25853_64795	DCAF12	RMND5A	Livnat's prediction
10539_3312	GLRX3	HSPA8	Livnat's prediction
6259_26994	RYK	RNF11	Livnat's prediction
4602_79915	MYB	ATAD5	Livnat's prediction
6836_7922	SURF4	SLC39A7	Livnat's prediction
7555_373	CNBP	TRIM23	Livnat's prediction
56125_4841	PCDHB11	NONO	Livnat's prediction
2665_10175	GDI2	CNIH1	Livnat's prediction
5861_10671	RAB1A	DCTN6	Livnat's prediction
135228_6274	CD109	S100A3	Livnat's prediction
2152_7057	F3	THBS1	Livnat's prediction
3752_4958	KCND3	OMD	Livnat's prediction
3184_4899	HNRNPD	NRF1	Livnat's prediction
10565_515	ARFGEF1	ATP5F1	Livnat's prediction
9053_23086	MAP7	EXPH5	Livnat's prediction
81034_7157	SLC25A32	TP53	Srihari's prediction
3397_5728	ID1	PTEN	Srihari's prediction
23517_2895	SKIV2L2	GRID2	Livnat's prediction
55201_79050	MAP1S	NOC4L	Livnat's prediction
2886_2707	GRB7	GJB3	Livnat's prediction
5005_5728	ORM2	PTEN	Srihari's prediction
7414_57045	VCL	TWSG1	Livnat's prediction
1812_675	DRD1	BRCA2	Srihari's prediction
57402_672	S100A14	BRCA1	Srihari's prediction
10627_6282	MYL12A	S100A11	Livnat's prediction
7069_672	THRSP	BRCA1	Srihari's prediction
7328_528	UBE2H	ATP6V1C1	Livnat's prediction
5884_8725	RAD17	URI1	Livnat's prediction
9908_11041	G3BP2	B4GAT1	Livnat's prediction
84560_5329	MT4	PLAUR	Livnat's prediction
818_5728	CAMK2G	PTEN	Srihari's prediction
5663_6856	PSEN1	SYPL1	Livnat's prediction
23523_5914	CABIN1	RARA	Livnat's prediction
10360_11331	NPM3	PHB2	Livnat's prediction
57715_5728	SEMA4G	PTEN	Srihari's prediction
2525_5017	FUT3	OVOL1	Livnat's prediction
10293_79019	TRAIP	CENPM	Livnat's prediction
51203_2491	NUSAP1	CENPI	Livnat's prediction
8803_1738	SUCLA2	DLD	Livnat's prediction
55057_5639	AIM1L	PRRG2	Livnat's prediction
2639_317781	GCDH	DDX51	Livnat's prediction
23250_675	ATP11A	BRCA2	Srihari's prediction
967_4681	CD63	NBL1	Livnat's prediction
63898_6590	SH2D4A	SLPI	Livnat's prediction
7428_11201	VHL	POLI	Our prediction
5819_54961	PVRL2	SSH3	Livnat's prediction
4659_675	PPP1R12A	BRCA2	Srihari's prediction
51253_5434	MRPL37	POLR2E	Livnat's prediction
6134_672	RPL10	BRCA1	Srihari's prediction
27036_64174	SIGLEC7	DPEP2	Livnat's prediction
157570_1660	ESCO2	DHX9	Livnat's prediction
83955_7157	NACAP1	TP53	Srihari's prediction
22907_79759	DHX30	ZNF668	Livnat's prediction
3998_6120	LMAN1	RPE	Livnat's prediction
6500_5861	SKP1	RAB1A	Livnat's prediction
79784_10076	MYH14	PTPRU	Livnat's prediction
5828_672	PEX2	BRCA1	Srihari's prediction
22865_672	SLITRK3	BRCA1	Srihari's prediction
26586_9787	CKAP2	DLGAP5	Livnat's prediction
29781_63925	NCAPH2	ZNF335	Livnat's prediction
51105_672	PHF20L1	BRCA1	Srihari's prediction
3033_4171	HADH	MCM2	Livnat's prediction
91147_672	TMEM67	BRCA1	Srihari's prediction
79774_57530	GRTP1	CGN	Livnat's prediction
5702_4179	PSMC3	CD46	Livnat's prediction
54928_7328	IMPAD1	UBE2H	Livnat's prediction
56649_55808	TMPRSS4	ST6GALNAC1	Livnat's prediction
4311_7157	MME	TP53	Our prediction
10272_9180	FSTL3	OSMR	Livnat's prediction
55349_4072	CHDH	EPCAM	Livnat's prediction
79767_81607	ELMO3	PVRL4	Livnat's prediction
7538_675	ZFP36	BRCA2	Srihari's prediction
3104_8175	ZBTB48	SF3A2	Livnat's prediction
672_7157	BRCA1	TP53	Kranthi’s prediction
493869_115290	GPX8	FBXO17	Livnat's prediction
3978_332	LIG1	BIRC5	Livnat's prediction
131118_672	DNAJC19	BRCA1	Srihari's prediction
9636_8638	ISG15	OASL	Livnat's prediction
9411_7126	ARHGAP29	TNFAIP1	Livnat's prediction
51726_672	DNAJB11	BRCA1	Srihari's prediction
2972_1775	BRF1	DNASE1L2	Livnat's prediction
5290_8559	PIK3CA	PRPF18	Livnat's prediction
8707_5728	B3GALT2	PTEN	Srihari's prediction
4608_5728	MYBPH	PTEN	Srihari's prediction
2023_10247	ENO1	HRSP12	Livnat's prediction
8608_5728	RDH16	PTEN	Srihari's prediction
3337_7157	DNAJB1	TP53	Srihari's prediction
10825_672	NEU3	BRCA1	Srihari's prediction
841_5696	CASP8	PSMB8	Livnat's prediction
25913_5884	POT1	RAD17	Livnat's prediction
7884_5984	SLBP	RFC4	Livnat's prediction
56034_5352	PDGFC	PLOD2	Livnat's prediction
4593_5728	MUSK	PTEN	Srihari's prediction
11081_6561	KERA	SLC13A1	Livnat's prediction
6716_5728	SRD5A2	PTEN	Srihari's prediction
65095_57696	KRI1	DDX55	Livnat's prediction
1109_672	AKR1C4	BRCA1	Srihari's prediction
51479_375	ANKFY1	ARF1	Livnat's prediction
56142_147746	PCDHA6	HIPK4	Livnat's prediction
1665_29078	DHX15	NDUFAF4	Livnat's prediction
7099_7157	TLR4	TP53	Our prediction
387082_7157	SUMO4	TP53	Kranthi’s prediction
55970_649	GNG12	BMP1	Livnat's prediction
54836_79152	BSPRY	FA2H	Livnat's prediction
5682_4734	PSMA1	NEDD4	Livnat's prediction
10944_51002	C11ORF58	TPRKB	Livnat's prediction
23181_6439	DIP2A	SFTPB	Livnat's prediction
2905_5884	GRIN2C	RAD17	Livnat's prediction
9787_4605	DLGAP5	MYBL2	Livnat's prediction
9401_7157	RECQL4	TP53	Srihari's prediction
55970_64750	GNG12	SMURF2	Livnat's prediction
60488_56902	MRPS35	PNO1	Livnat's prediction
55920_10664	RCC2	CTCF	Livnat's prediction
5861_5828	RAB1A	PEX2	Livnat's prediction
23770_795	FKBP8	S100G	Livnat's prediction
10944_7360	C11ORF58	UGP2	Livnat's prediction
26509_558	MYOF	AXL	Livnat's prediction
92689_54453	FAM114A1	RIN2	Livnat's prediction
7024_6883	TFCP2	TAF12	Livnat's prediction
7620_672	ZNF69	BRCA1	Srihari's prediction
7157_7016	TP53	TESK1	Wang’s prediction
55388_9824	MCM10	ARHGAP11A	Livnat's prediction
6667_7157	SP1	TP53	Kranthi’s prediction
11172_55749	INSL6	CCAR1	Livnat's prediction
29074_51002	MRPL18	TPRKB	Livnat's prediction
10793_22823	ZNF273	MTF2	Livnat's prediction
3320_7157	HSP90AA1	TP53	Kranthi’s prediction
2073_94025	ERCC5	MUC16	Our prediction
4625_974	MYH7	CD79B	Livnat's prediction
5884_1738	RAD17	DLD	Livnat's prediction
133_302	ADM	ANXA2	Livnat's prediction
29950_11015	SERTAD1	KDELR3	Livnat's prediction
493869_858	GPX8	CAV2	Livnat's prediction
157724_672	SLC7A13	BRCA1	Srihari's prediction
1111_23306	CHEK1	NEMP1	Livnat's prediction
7157_5894	TP53	RAF1	Wang’s prediction
275_5728	AMT	PTEN	Srihari's prediction
200150_675	PLD5	BRCA2	Srihari's prediction
157724_675	SLC7A13	BRCA2	Srihari's prediction
11123_5728	RCAN3	PTEN	Srihari's prediction
27164_472	SALL3	ATM	Srihari's prediction
56992_672	KIF15	BRCA1	Livnat's prediction
84444_10432	DOT1L	RBM14	Livnat's prediction
2618_5702	GART	PSMC3	Livnat's prediction
54512_672	EXOSC4	BRCA1	Srihari's prediction
6382_56243	SDC1	KIAA1217	Livnat's prediction
57515_55236	SERINC1	UBA6	Livnat's prediction
1509_2052	CTSD	EPHX1	Livnat's prediction
22984_2193	PDCD11	FARSA	Livnat's prediction
493869_284119	GPX8	PTRF	Livnat's prediction
79159_56342	NOL12	PPAN	Livnat's prediction
8559_54826	PRPF18	GIN1	Livnat's prediction
8326_3329	FZD9	HSPD1	Livnat's prediction
6597_7157	SMARCA4	TP53	Kranthi’s prediction
7126_3685	TNFAIP1	ITGAV	Livnat's prediction
2897_7066	GRIK1	THPO	Livnat's prediction
10564_29982	ARFGEF2	NRBF2	Livnat's prediction
2064_7157	ERBB2	TP53	Kranthi’s prediction
6132_7157	RPL8	TP53	Srihari's prediction
3816_5728	KLK1	PTEN	Srihari's prediction
55345_4171	ZGRF1	MCM2	Livnat's prediction
6518_5728	SLC2A5	PTEN	Srihari's prediction
23167_7157	EFR3A	TP53	Srihari's prediction
55704_7157	CCDC88A	TP53	Our prediction
10491_284119	CRTAP	PTRF	Livnat's prediction
3383_3107	ICAM1	HLA-C	Livnat's prediction
90488_675	TMEM263	BRCA2	Srihari's prediction
343641_5728	TGM6	PTEN	Srihari's prediction
2959_2339	GTF2B	FNTA	Livnat's prediction
91862_55349	MARVELD3	CHDH	Livnat's prediction
84255_672	SLC37A3	BRCA1	Srihari's prediction
55628_492	ZNF407	ATP2B3	Livnat's prediction
2146_23162	EZH2	MAPK8IP3	Livnat's prediction
51104_10247	ABHD17B	HRSP12	Livnat's prediction
55215_699	FANCI	BUB1	Livnat's prediction
6929_84678	TCF3	KDM2B	Livnat's prediction
51175_440	TUBE1	ASNS	Livnat's prediction
26509_65018	MYOF	PINK1	Livnat's prediction
6262_5728	RYR2	PTEN	Srihari's prediction
5426_6625	POLE	SNRNP70	Livnat's prediction
56993_10576	TOMM22	CCT2	Livnat's prediction
6188_6156	RPS3	RPL30	Livnat's prediction
2339_3183	FNTA	HNRNPC	Livnat's prediction
60370_1471	AVPI1	CST3	Livnat's prediction
11004_1163	KIF2C	CKS1B	Livnat's prediction
3925_332	STMN1	BIRC5	Livnat's prediction
10342_64924	TFG	SLC30A5	Livnat's prediction
1994_23545	ELAVL1	ATP6V0A2	Livnat's prediction
7157_5290	TP53	PIK3CA	Wang’s prediction|Srihari's prediction
55699_9604	IARS2	RNF14	Livnat's prediction
1660_79915	DHX9	ATAD5	Livnat's prediction
23481_23076	PES1	RRP1B	Livnat's prediction
6449_904	SGTA	CCNT1	Livnat's prediction
10611_5728	PDLIM5	PTEN	Srihari's prediction
1807_675	DPYS	BRCA2	Srihari's prediction
79682_6241	CENPU	RRM2	Livnat's prediction
11200_4763	CHEK2	NF1	Our prediction
7157_673	TP53	BRAF	Wang’s prediction
6880_3998	TAF9	LMAN1	Livnat's prediction
23473_2956	CAPN7	MSH6	Livnat's prediction
7071_7157	KLF10	TP53	Srihari's prediction
79915_57697	ATAD5	FANCM	Livnat's prediction
147798_58191	TMC4	CXCL16	Livnat's prediction
3925_9837	STMN1	GINS1	Livnat's prediction
651_5728	BMP3	PTEN	Srihari's prediction
80381_871	CD276	SERPINH1	Livnat's prediction
26128_5861	KIF1BP	RAB1A	Livnat's prediction
22884_672	WDR37	BRCA1	Srihari's prediction
3491_26524	CYR61	LATS2	Livnat's prediction
4602_10507	MYB	SEMA4D	Livnat's prediction
701_9656	BUB1B	MDC1	Livnat's prediction
23600_5728	AMACR	PTEN	Srihari's prediction
2827_6869	GPR3	TACR1	Livnat's prediction
7414_23034	VCL	SAMD4A	Livnat's prediction
5351_813	PLOD1	CALU	Livnat's prediction
9329_56902	GTF3C4	PNO1	Livnat's prediction
1058_5985	CENPA	RFC5	Livnat's prediction
9318_79718	COPS2	TBL1XR1	Livnat's prediction
995_10403	CDC25C	NDC80	Livnat's prediction
6480_672	ST6GAL1	BRCA1	Srihari's prediction
991_55165	CDC20	CEP55	Livnat's prediction
5983_10713	RFC3	USP39	Livnat's prediction
6713_7157	SQLE	TP53	Srihari's prediction
23130_6650	ATG2A	CAPN15	Livnat's prediction
55732_995	C1ORF112	CDC25C	Livnat's prediction
7272_3148	TTK	HMGB2	Livnat's prediction
5837_5728	PYGM	PTEN	Srihari's prediction
3185_55706	HNRNPF	NDC1	Livnat's prediction
10733_29089	PLK4	UBE2T	Livnat's prediction
94025_7157	MUC16	TP53	Our prediction
51573_51360	GDE1	MBTPS2	Livnat's prediction
51343_1639	FZR1	DCTN1	Livnat's prediction
6240_55631	RRM1	LRRC40	Livnat's prediction
3148_8914	HMGB2	TIMELESS	Livnat's prediction
3890_675	KRT84	BRCA2	Srihari's prediction
8403_672	SOX14	BRCA1	Srihari's prediction
27128_79626	CYTH4	TNFAIP8L2	Livnat's prediction
26027_672	ACOT11	BRCA1	Srihari's prediction
10393_10767	ANAPC10	HBS1L	Livnat's prediction
56125_10640	PCDHB11	EXOC5	Livnat's prediction
79000_4605	AUNIP	MYBL2	Livnat's prediction
7298_899	TYMS	CCNF	Livnat's prediction
285313_672	IGSF10	BRCA1	Srihari's prediction
11052_10236	CPSF6	HNRNPR	Livnat's prediction
8208_22974	CHAF1B	TPX2	Livnat's prediction
81624_59340	DIAPH3	HRH4	Livnat's prediction
3183_7175	HNRNPC	TPR	Livnat's prediction
5702_7247	PSMC3	TSN	Livnat's prediction
27134_5208	TJP3	PFKFB2	Livnat's prediction
54413_675	NLGN3	BRCA2	Srihari's prediction
1522_672	CTSZ	BRCA1	Srihari's prediction
5480_1906	PPIC	EDN1	Livnat's prediction
11200_94025	CHEK2	MUC16	Our prediction
4089_7157	SMAD4	TP53	Kranthi’s prediction
57515_5747	SERINC1	PTK2	Livnat's prediction
6240_6726	RRM1	SRP9	Livnat's prediction
4085_4171	MAD2L1	MCM2	Livnat's prediction
1040_9052	CDS1	GPRC5A	Livnat's prediction
51593_83463	SRRT	MXD3	Livnat's prediction
9861_2271	PSMD6	FH	Livnat's prediction
6591_439921	SNAI2	MXRA7	Livnat's prediction
4233_7157	MET	TP53	Kranthi’s prediction
79694_1385	MANEA	CREB1	Livnat's prediction
3609_10664	ILF3	CTCF	Livnat's prediction
1089_5728	CEACAM4	PTEN	Srihari's prediction
7005_4000	TEAD3	LMNA	Livnat's prediction
1760_5728	DMPK	PTEN	Srihari's prediction
79915_51593	ATAD5	SRRT	Livnat's prediction
220_64129	ALDH1A3	TINAGL1	Livnat's prediction
85414_472	SLC45A3	ATM	Srihari's prediction
26298_29841	EHF	GRHL1	Livnat's prediction
57563_55167	KLHL8	MSL2	Livnat's prediction
11052_8438	CPSF6	RAD54L	Livnat's prediction
53371_7555	NUP54	CNBP	Livnat's prediction
1111_9735	CHEK1	KNTC1	Livnat's prediction
9375_9694	TM9SF2	EMC2	Livnat's prediction
11235_672	PDCD10	BRCA1	Srihari's prediction
51750_672	RTEL1	BRCA1	Srihari's prediction
91624_675	NEXN	BRCA2	Srihari's prediction
55630_672	SLC39A4	BRCA1	Srihari's prediction
30001_3918	ERO1A	LAMC2	Livnat's prediction
6482_7157	ST3GAL1	TP53	Srihari's prediction
4620_116285	MYH2	ACSM1	Livnat's prediction
22800_4643	RRAS2	MYO1E	Livnat's prediction
5861_9650	RAB1A	MTFR1	Livnat's prediction
8711_57530	TNK1	CGN	Livnat's prediction
1737_28998	DLAT	MRPL13	Livnat's prediction
731_55304	C8A	SPTLC3	Livnat's prediction
282679_672	AQP11	BRCA1	Srihari's prediction
8175_1677	SF3A2	DFFB	Livnat's prediction
1656_1639	DDX6	DCTN1	Livnat's prediction
7038_472	TG	ATM	Srihari's prediction
7157_6046	TP53	BRD2	Wang’s prediction
10293_158	TRAIP	ADSL	Livnat's prediction
4076_2894	CAPRIN1	GRID1	Livnat's prediction
4076_2895	CAPRIN1	GRID2	Livnat's prediction
57459_672	GATAD2B	BRCA1	Srihari's prediction
116238_10103	TLCD1	TSPAN1	Livnat's prediction
56034_3685	PDGFC	ITGAV	Livnat's prediction
11004_9212	KIF2C	AURKB	Livnat's prediction
378_9276	ARF4	COPB2	Livnat's prediction
308_84168	ANXA5	ANTXR1	Livnat's prediction
83930_472	STARD3NL	ATM	Srihari's prediction
2049_672	EPHB3	BRCA1	Srihari's prediction
1022_83737	CDK7	ITCH	Livnat's prediction
4070_2150	TACSTD2	F2RL1	Livnat's prediction
55342_10793	STRBP	ZNF273	Livnat's prediction
9341_7041	VAMP3	TGFB1I1	Livnat's prediction
10944_56902	C11ORF58	PNO1	Livnat's prediction
10393_8725	ANAPC10	URI1	Livnat's prediction
10930_5728	APOBEC2	PTEN	Srihari's prediction
3066_151230	HDAC2	KLHL23	Livnat's prediction
11236_7157	RNF139	TP53	Srihari's prediction
10733_11172	PLK4	INSL6	Livnat's prediction
63967_10592	CLSPN	SMC2	Livnat's prediction
51514_10714	DTL	POLD3	Livnat's prediction
54937_5728	SOHLH2	PTEN	Srihari's prediction
55201_9612	MAP1S	NCOR2	Livnat's prediction
4907_966	NT5E	CD59	Livnat's prediction
26996_7157	GPR160	TP53	Srihari's prediction
1455_10155	CSNK1G2	TRIM28	Livnat's prediction
64579_5728	NDST4	PTEN	Srihari's prediction
3609_3187	ILF3	HNRNPH1	Livnat's prediction
759_672	CA1	BRCA1	Srihari's prediction
2091_6929	FBL	TCF3	Livnat's prediction
22995_23518	CEP152	R3HDM1	Livnat's prediction
25959_5728	KANK2	PTEN	Srihari's prediction
146223_23086	CMTM4	EXPH5	Livnat's prediction
10721_55266	POLQ	TMEM19	Livnat's prediction
5424_1455	POLD1	CSNK1G2	Livnat's prediction
54836_29841	BSPRY	GRHL1	Livnat's prediction
55342_51631	STRBP	LUC7L2	Livnat's prediction
303_79026	ANXA2P1	AHNAK	Livnat's prediction
2475_5728	MTOR	PTEN	Srihari's prediction
8567_54540	MADD	FAM193B	Livnat's prediction
2688_54518	GH1	APBB1IP	Livnat's prediction
81602_2214	CDADC1	FCGR3A	Livnat's prediction
165904_5728	XIRP1	PTEN	Srihari's prediction
285193_5728	DUSP28	PTEN	Srihari's prediction
1969_54961	EPHA2	SSH3	Livnat's prediction
6883_3185	TAF12	HNRNPF	Livnat's prediction
642_7520	BLMH	XRCC5	Livnat's prediction
25926_131076	NOL11	CCDC58	Livnat's prediction
2193_51433	FARSA	ANAPC5	Livnat's prediction
5319_353500	PLA2G1B	BMP8A	Livnat's prediction
64924_5861	SLC30A5	RAB1A	Livnat's prediction
11078_7132	TRIOBP	TNFRSF1A	Livnat's prediction
7153_1063	TOP2A	CENPF	Livnat's prediction
1499_7157	CTNNB1	TP53	Kranthi’s prediction
136_2012	ADORA2B	EMP1	Livnat's prediction
221833_5728	SP8	PTEN	Srihari's prediction
4593_675	MUSK	BRCA2	Srihari's prediction
10558_10959	SPTLC1	TMED2	Livnat's prediction
55848_10092	PLGRKT	ARPC5	Livnat's prediction
53829_672	P2RY13	BRCA1	Srihari's prediction
27436_10773	EML4	ZBTB6	Livnat's prediction
92689_122786	FAM114A1	FRMD6	Livnat's prediction
7094_9138	TLN1	ARHGEF1	Livnat's prediction
57018_9337	CCNL1	CNOT8	Livnat's prediction
9889_23545	ZBED4	ATP6V0A2	Livnat's prediction
2934_4000	GSN	LMNA	Livnat's prediction
10460_10635	TACC3	RAD51AP1	Livnat's prediction
10541_3178	ANP32B	HNRNPA1	Livnat's prediction
5511_10482	PPP1R8	NXF1	Livnat's prediction
92689_25829	FAM114A1	TMEM184B	Livnat's prediction
5887_4179	RAD23B	CD46	Livnat's prediction
10615_11130	SPAG5	ZWINT	Livnat's prediction
4179_5562	CD46	PRKAA1	Livnat's prediction
528_7157	ATP6V1C1	TP53	Srihari's prediction
4089_4841	SMAD4	NONO	Livnat's prediction
55201_6601	MAP1S	SMARCC2	Livnat's prediction
6416_59343	MAP2K4	SENP2	Livnat's prediction
51444_23279	RNF138	NUP160	Livnat's prediction
142_7157	PARP1	TP53	Kranthi’s prediction
23082_6621	PPRC1	SNAPC4	Livnat's prediction
2316_5728	FLNA	PTEN	Srihari's prediction
10294_4179	DNAJA2	CD46	Livnat's prediction
11010_1292	GLIPR1	COL6A2	Livnat's prediction
23161_5868	SNX13	RAB5A	Livnat's prediction
27107_54482	ZBTB11	TRMT13	Livnat's prediction
6229_4736	RPS24	RPL10A	Livnat's prediction
5702_5747	PSMC3	PTK2	Livnat's prediction
5424_8175	POLD1	SF3A2	Livnat's prediction
6840_858	SVIL	CAV2	Livnat's prediction
9853_5271	RUSC2	SERPINB8	Livnat's prediction
7328_7534	UBE2H	YWHAZ	Livnat's prediction
8763_8539	CD164	API5	Livnat's prediction
4775_4171	NFATC3	MCM2	Livnat's prediction
27440_84172	CECR5	POLR1B	Livnat's prediction
2733_79718	GLE1	TBL1XR1	Livnat's prediction
153_57408	ADRB1	LRTM1	Livnat's prediction
6347_5728	CCL2	PTEN	Srihari's prediction
8412_493869	BCAR3	GPX8	Livnat's prediction
22873_1073	DZIP1	CFL2	Livnat's prediction
9667_29894	SAFB2	CPSF1	Livnat's prediction
9768_6632	KIAA0101	SNRPD1	Livnat's prediction
1725_9049	DHPS	AIP	Livnat's prediction
6241_2237	RRM2	FEN1	Livnat's prediction
9824_23397	ARHGAP11A	NCAPH	Livnat's prediction
7168_54453	TPM1	RIN2	Livnat's prediction
10694_84172	CCT8	POLR1B	Livnat's prediction
8318_10592	CDC45	SMC2	Livnat's prediction
993_2956	CDC25A	MSH6	Livnat's prediction
114932_3608	MRFAP1L1	ILF2	Livnat's prediction
57644_5728	MYH7B	PTEN	Srihari's prediction
5682_55699	PSMA1	IARS2	Livnat's prediction
55970_6274	GNG12	S100A3	Livnat's prediction
11169_22974	WDHD1	TPX2	Livnat's prediction
93594_672	TBC1D31	BRCA1	Srihari's prediction
3185_9685	HNRNPF	CLINT1	Livnat's prediction
7770_10640	ZNF227	EXOC5	Livnat's prediction
26088_56949	GGA1	XAB2	Livnat's prediction
2339_10092	FNTA	ARPC5	Livnat's prediction
10640_54700	EXOC5	RRN3	Livnat's prediction
5983_4904	RFC3	YBX1	Livnat's prediction
9112_9031	MTA1	BAZ1B	Livnat's prediction
2905_5706	GRIN2C	PSMC6	Livnat's prediction
3185_27304	HNRNPF	MOCS3	Livnat's prediction
57117_5440	INTS12	POLR2K	Livnat's prediction
10103_5268	TSPAN1	SERPINB5	Livnat's prediction
3603_11027	IL16	LILRA2	Livnat's prediction
157570_5111	ESCO2	PCNA	Livnat's prediction
2237_3070	FEN1	HELLS	Livnat's prediction
55635_9133	DEPDC1	CCNB2	Livnat's prediction
56985_5728	ADPRM	PTEN	Srihari's prediction
5451_1108	POU2F1	CHD4	Livnat's prediction
1612_7157	DAPK1	TP53	Kranthi’s prediction
57630_390	SH3RF1	RND3	Livnat's prediction
6194_9699	RPS6	RIMS2	Livnat's prediction
118932_5603	ANKRD22	MAPK13	Livnat's prediction
23590_51593	PDSS1	SRRT	Livnat's prediction
7553_7157	ZNF7	TP53	Srihari's prediction
3913_26056	LAMB2	RAB11FIP5	Livnat's prediction
8929_6561	PHOX2B	SLC13A1	Livnat's prediction
5984_672	RFC4	BRCA1	Srihari's prediction
3110_672	MNX1	BRCA1	Srihari's prediction
7157_7371	TP53	UCK2	Wang’s prediction
57117_54482	INTS12	TRMT13	Livnat's prediction
87_6282	ACTN1	S100A11	Livnat's prediction
1915_4673	EEF1A1	NAP1L1	Livnat's prediction
59345_672	GNB4	BRCA1	Srihari's prediction
4076_4780	CAPRIN1	NFE2L2	Livnat's prediction
5178_142	PEG3	PARP1	Our prediction
2074_94025	ERCC6	MUC16	Our prediction
23473_6726	CAPN7	SRP9	Livnat's prediction
6121_5728	RPE65	PTEN	Srihari's prediction
10221_7157	TRIB1	TP53	Srihari's prediction
246175_55167	CNOT6L	MSL2	Livnat's prediction
9894_5514	TELO2	PPP1R10	Livnat's prediction
10733_55839	PLK4	CENPN	Livnat's prediction
6885_3308	MAP3K7	HSPA4	Livnat's prediction
121256_675	TMEM132D	BRCA2	Srihari's prediction
51573_10159	GDE1	ATP6AP2	Livnat's prediction
26286_672	ARFGAP3	BRCA1	Srihari's prediction
10205_80352	MPZL2	RNF39	Livnat's prediction
55699_5828	IARS2	PEX2	Livnat's prediction
1058_2237	CENPA	FEN1	Livnat's prediction
9474_10049	ATG5	DNAJB6	Livnat's prediction
5350_5728	PLN	PTEN	Srihari's prediction
2150_1832	F2RL1	DSP	Livnat's prediction
10498_23163	CARM1	GGA3	Livnat's prediction
5983_4678	RFC3	NASP	Livnat's prediction
51422_672	PRKAG2	BRCA1	Srihari's prediction
10809_4070	STARD10	TACSTD2	Livnat's prediction
11130_6502	ZWINT	SKP2	Livnat's prediction
2905_10920	GRIN2C	COPS8	Livnat's prediction
3146_3181	HMGB1	HNRNPA2B1	Livnat's prediction
1737_9337	DLAT	CNOT8	Livnat's prediction
890_54892	CCNA2	NCAPG2	Livnat's prediction
25853_11052	DCAF12	CPSF6	Livnat's prediction
51343_5364	FZR1	PLXNB1	Livnat's prediction
64108_672	RTP4	BRCA1	Srihari's prediction
4878_5728	NPPA	PTEN	Srihari's prediction
472_5290	ATM	PIK3CA	Our prediction
6383_672	SDC2	BRCA1	Srihari's prediction
51444_55167	RNF138	MSL2	Livnat's prediction
2177_7112	FANCD2	TMPO	Livnat's prediction
5879_2017	RAC1	CTTN	Livnat's prediction
2044_5728	EPHA5	PTEN	Srihari's prediction
116441_672	TM4SF18	BRCA1	Srihari's prediction
7072_7738	TIA1	ZNF184	Livnat's prediction
9474_79139	ATG5	DERL1	Livnat's prediction
55631_10635	LRRC40	RAD51AP1	Livnat's prediction
25974_29911	MMACHC	HOOK2	Livnat's prediction
10133_3430	OPTN	IFI35	Livnat's prediction
22868_22919	FASTKD2	MAPRE1	Livnat's prediction
10535_11339	RNASEH2A	OIP5	Livnat's prediction
23160_79711	WDR43	IPO4	Livnat's prediction
79415_51291	C17ORF62	GMIP	Livnat's prediction
6425_5728	SFRP5	PTEN	Srihari's prediction
5620_57828	PRM2	CATSPERG	Livnat's prediction
5208_10207	PFKFB2	INADL	Livnat's prediction
55345_8317	ZGRF1	CDC7	Livnat's prediction
6019_5728	RLN2	PTEN	Srihari's prediction
85414_5728	SLC45A3	PTEN	Srihari's prediction
8539_9341	API5	VAMP3	Livnat's prediction
3091_7157	HIF1A	TP53	Kranthi’s prediction
7756_5702	ZNF207	PSMC3	Livnat's prediction
3185_821	HNRNPF	CANX	Livnat's prediction
2905_7385	GRIN2C	UQCRC2	Livnat's prediction
55331_672	ACER3	BRCA1	Srihari's prediction
58478_23394	ENOPH1	ADNP	Livnat's prediction
9880_85364	ZBTB39	ZCCHC3	Livnat's prediction
55907_54826	CMAS	GIN1	Livnat's prediction
25996_54894	REXO2	RNF43	Livnat's prediction
65263_672	PYCRL	BRCA1	Srihari's prediction
7157_8877	TP53	SPHK1	Wang’s prediction
51496_6421	CTDSPL2	SFPQ	Livnat's prediction
472_5728	ATM	PTEN	Our prediction
9744_64218	ACAP1	SEMA4A	Livnat's prediction
1387_1499	CREBBP	CTNNB1	Kranthi’s prediction
51104_6726	ABHD17B	SRP9	Livnat's prediction
11041_472	B4GAT1	ATM	Srihari's prediction
892_10247	CCNC	HRSP12	Livnat's prediction
26509_6249	MYOF	CLIP1	Livnat's prediction
29068_3178	ZBTB44	HNRNPA1	Livnat's prediction
9332_2692	CD163	GHRHR	Livnat's prediction
22823_11073	MTF2	TOPBP1	Livnat's prediction
401993_5728	OR2T5	PTEN	Srihari's prediction
51090_10205	PLLP	MPZL2	Livnat's prediction
29785_3606	CYP2S1	IL18	Livnat's prediction
8539_3608	API5	ILF2	Livnat's prediction
25829_4681	TMEM184B	NBL1	Livnat's prediction
283638_9392	CEP170B	TGFBRAP1	Livnat's prediction
56993_5702	TOMM22	PSMC3	Livnat's prediction
1656_23264	DDX6	ZC3H7B	Livnat's prediction
56985_1738	ADPRM	DLD	Livnat's prediction
11051_10565	NUDT21	ARFGEF1	Livnat's prediction
2475_51366	MTOR	UBR5	Our prediction
7057_4000	THBS1	LMNA	Livnat's prediction
26509_1476	MYOF	CSTB	Livnat's prediction
54407_571	SLC38A2	BACH1	Livnat's prediction
10054_672	UBA2	BRCA1	Srihari's prediction
2146_27338	EZH2	UBE2S	Livnat's prediction
4842_472	NOS1	ATM	Srihari's prediction
175_1486	AGA	CTBS	Livnat's prediction
4502_5327	MT2A	PLAT	Livnat's prediction
57552_672	NCEH1	BRCA1	Srihari's prediction
11123_675	RCAN3	BRCA2	Srihari's prediction
23130_10607	ATG2A	TBL3	Livnat's prediction
50628_6573	GEMIN4	SLC19A1	Livnat's prediction
254427_64795	PROSER2	RMND5A	Livnat's prediction
347_7157	APOD	TP53	Srihari's prediction
7168_11034	TPM1	DSTN	Livnat's prediction
4892_5728	NRAP	PTEN	Srihari's prediction
51752_841	ERAP1	CASP8	Livnat's prediction
10535_7846	RNASEH2A	TUBA1A	Livnat's prediction
4172_4001	MCM3	LMNB1	Livnat's prediction
10584_7157	COLEC10	TP53	Srihari's prediction
222545_5728	GPRC6A	PTEN	Srihari's prediction
7157_27	TP53	ABL2	Wang’s prediction
6790_672	AURKA	BRCA1	Srihari's prediction
10635_4001	RAD51AP1	LMNB1	Livnat's prediction
2958_5716	GTF2A2	PSMD10	Livnat's prediction
64151_5982	NCAPG	RFC2	Livnat's prediction
3014_8914	H2AFX	TIMELESS	Livnat's prediction
5501_165055	PPP1CC	CCDC138	Livnat's prediction
1737_523	DLAT	ATP6V1A	Livnat's prediction
23043_7157	TNIK	TP53	Srihari's prediction
23421_4436	ITGB3BP	MSH2	Livnat's prediction
55872_9787	PBK	DLGAP5	Livnat's prediction
25913_7555	POT1	CNBP	Livnat's prediction
5986_79724	RFNG	ZNF768	Livnat's prediction
8241_23381	RBM10	SMG5	Livnat's prediction
284323_9337	ZNF780A	CNOT8	Livnat's prediction
5348_672	FXYD1	BRCA1	Srihari's prediction
4085_3178	MAD2L1	HNRNPA1	Livnat's prediction
80155_892	NAA15	CCNC	Livnat's prediction
813_219654	CALU	ZCCHC24	Livnat's prediction
6829_1408	SUPT5H	CRY2	Livnat's prediction
1958_2354	EGR1	FOSB	Livnat's prediction
2065_29911	ERBB3	HOOK2	Livnat's prediction
54742_672	LY6K	BRCA1	Srihari's prediction
9831_7157	ZNF623	TP53	Srihari's prediction
10539_6742	GLRX3	SSBP1	Livnat's prediction
6663_1044	SOX10	CDX1	Livnat's prediction
23187_5784	PHLDB1	PTPN14	Livnat's prediction
1062_10635	CENPE	RAD51AP1	Livnat's prediction
55681_10311	SCYL2	DSCR3	Livnat's prediction
9744_1671	ACAP1	DEFA6	Livnat's prediction
158062_5728	LCN6	PTEN	Srihari's prediction
444_10512	ASPH	SEMA3C	Livnat's prediction
3596_5728	IL13	PTEN	Srihari's prediction
10103_10509	TSPAN1	SEMA4B	Livnat's prediction
284_7157	ANGPT1	TP53	Srihari's prediction
84951_2707	TNS4	GJB3	Livnat's prediction
91862_57822	MARVELD3	GRHL3	Livnat's prediction
3673_8412	ITGA2	BCAR3	Livnat's prediction
134829_472	CLVS2	ATM	Srihari's prediction
9337_5861	CNOT8	RAB1A	Livnat's prediction
64924_29058	SLC30A5	TMEM230	Livnat's prediction
3827_672	KNG1	BRCA1	Srihari's prediction
5470_5728	PPEF2	PTEN	Srihari's prediction
23200_7157	ATP11B	TP53	Srihari's prediction
5010_672	CLDN11	BRCA1	Srihari's prediction
56648_7157	EIF5A2	TP53	Srihari's prediction
10049_672	DNAJB6	BRCA1	Srihari's prediction
56889_5728	TM9SF3	PTEN	Srihari's prediction
3148_220988	HMGB2	HNRNPA3	Livnat's prediction
5884_56650	RAD17	CLDND1	Livnat's prediction
23295_3054	MGRN1	HCFC1	Livnat's prediction
23181_51333	DIP2A	ZNF771	Livnat's prediction
51411_29992	BIN2	PILRA	Livnat's prediction
5984_7153	RFC4	TOP2A	Livnat's prediction
10407_5728	SPAG11B	PTEN	Srihari's prediction
23181_4215	DIP2A	MAP3K3	Livnat's prediction
29775_9052	CARD10	GPRC5A	Livnat's prediction
23135_89941	KDM6B	RHOT2	Livnat's prediction
2339_10959	FNTA	TMED2	Livnat's prediction
57551_23038	TAOK1	WDTC1	Livnat's prediction
23039_1385	XPO7	CREB1	Livnat's prediction
9648_675	GCC2	BRCA2	Srihari's prediction
9493_5347	KIF23	PLK1	Livnat's prediction
3070_6421	HELLS	SFPQ	Livnat's prediction
51360_5716	MBTPS2	PSMD10	Livnat's prediction
57552_7157	NCEH1	TP53	Srihari's prediction
8711_1829	TNK1	DSG2	Livnat's prediction
5922_672	RASA2	BRCA1	Srihari's prediction
84803_444	GPAT3	ASPH	Livnat's prediction
8974_1284	P4HA2	COL4A2	Livnat's prediction
148281_5728	SYT6	PTEN	Srihari's prediction
80149_5728	ZC3H12A	PTEN	Srihari's prediction
7157_1119	TP53	CHKA	Wang’s prediction
7424_51232	VEGFC	CRIM1	Livnat's prediction
161742_22822	SPRED1	PHLDA1	Livnat's prediction
81847_5683	RNF146	PSMA2	Livnat's prediction
8996_672	NOL3	BRCA1	Srihari's prediction
1299_672	COL9A3	BRCA1	Srihari's prediction
5682_5917	PSMA1	RARS	Livnat's prediction
3148_57695	HMGB2	USP37	Livnat's prediction
115548_8754	FCHO2	ADAM9	Livnat's prediction
272_675	AMPD3	BRCA2	Srihari's prediction
55721_672	IQCC	BRCA1	Srihari's prediction
54862_81033	CC2D1A	KCNH6	Livnat's prediction
80233_26000	FAAP100	TBC1D10B	Livnat's prediction
5424_5430	POLD1	POLR2A	Livnat's prediction
79915_8880	ATAD5	FUBP1	Livnat's prediction
890_4605	CCNA2	MYBL2	Livnat's prediction
80010_1719	RMI1	DHFR	Livnat's prediction
56985_7770	ADPRM	ZNF227	Livnat's prediction
22916_29058	NCBP2	TMEM230	Livnat's prediction
126205_5728	NLRP8	PTEN	Srihari's prediction
3491_284119	CYR61	PTRF	Livnat's prediction
5519_7157	PPP2R1B	TP53	Kranthi’s prediction
57727_672	NCOA5	BRCA1	Srihari's prediction
79159_6601	NOL12	SMARCC2	Livnat's prediction
10610_79056	ST6GALNAC2	PRRG4	Livnat's prediction
27181_6688	SIGLEC8	SPI1	Livnat's prediction
84811_4173	BUD13	MCM4	Livnat's prediction
284323_3185	ZNF780A	HNRNPF	Livnat's prediction
993_11052	CDC25A	CPSF6	Livnat's prediction
26000_4221	TBC1D10B	MEN1	Livnat's prediction
23130_23264	ATG2A	ZC3H7B	Livnat's prediction
50807_672	ASAP1	BRCA1	Srihari's prediction
55342_168374	STRBP	ZNF92	Livnat's prediction
4841_84295	NONO	PHF6	Livnat's prediction
9744_170575	ACAP1	GIMAP1	Livnat's prediction
8314_5430	BAP1	POLR2A	Our prediction
4678_8914	NASP	TIMELESS	Livnat's prediction
29980_22974	DONSON	TPX2	Livnat's prediction
3459_27249	IFNGR1	MMADHC	Livnat's prediction
51427_22823	ZNF107	MTF2	Livnat's prediction
7482_5728	WNT2B	PTEN	Srihari's prediction
11014_7057	KDELR2	THBS1	Livnat's prediction
57648_79056	KIAA1522	PRRG4	Livnat's prediction
9768_6626	KIAA0101	SNRPA	Livnat's prediction
3070_51427	HELLS	ZNF107	Livnat's prediction
7782_472	SLC30A4	ATM	Srihari's prediction
92689_11034	FAM114A1	DSTN	Livnat's prediction
1455_6601	CSNK1G2	SMARCC2	Livnat's prediction
2316_3569	FLNA	IL6	Livnat's prediction
11034_7045	DSTN	TGFBI	Livnat's prediction
4763_8243	NF1	SMC1A	Our prediction
10049_79718	DNAJB6	TBL1XR1	Livnat's prediction
2150_3606	F2RL1	IL18	Livnat's prediction
8089_83955	YEATS4	NACAP1	Livnat's prediction
388115_81	C15ORF52	ACTN4	Livnat's prediction
9768_10465	KIAA0101	PPIH	Livnat's prediction
3630_7157	INS	TP53	Kranthi’s prediction
2706_3694	GJB2	ITGB6	Livnat's prediction
63917_672	GALNT11	BRCA1	Srihari's prediction
26298_3914	EHF	LAMB3	Livnat's prediction
6440_11025	SFTPC	LILRB3	Livnat's prediction
7223_5728	TRPC4	PTEN	Srihari's prediction
4783_675	NFIL3	BRCA2	Srihari's prediction
80700_9820	UBXN6	CUL7	Livnat's prediction
2733_2895	GLE1	GRID2	Livnat's prediction
5727_7157	PTCH1	TP53	Kranthi’s prediction|Our prediction
11051_284323	NUDT21	ZNF780A	Livnat's prediction
25937_11098	WWTR1	PRSS23	Livnat's prediction
7157_8780	TP53	RIOK3	Wang’s prediction
1111_10592	CHEK1	SMC2	Livnat's prediction
5594_7157	MAPK1	TP53	Kranthi’s prediction|Our prediction
4093_5728	SMAD9	PTEN	Srihari's prediction
7298_580	TYMS	BARD1	Livnat's prediction
10793_1870	ZNF273	E2F2	Livnat's prediction
57110_672	HRASLS	BRCA1	Srihari's prediction
3298_80304	HSF2	C2ORF44	Livnat's prediction
3265_7157	HRAS	TP53	Kranthi’s prediction
1875_672	E2F5	BRCA1	Srihari's prediction
9126_6726	SMC3	SRP9	Livnat's prediction
2799_145389	GNS	SLC38A6	Livnat's prediction
54951_6646	COMMD8	SOAT1	Livnat's prediction
64098_973	PARVG	CD79A	Livnat's prediction
9255_81847	AIMP1	RNF146	Livnat's prediction
146223_55314	CMTM4	TMEM144	Livnat's prediction
7360_4247	UGP2	MGAT2	Livnat's prediction
7157_150094	TP53	SIK1	Wang’s prediction
11187_5603	PKP3	MAPK13	Livnat's prediction
1508_3489	CTSB	IGFBP6	Livnat's prediction
6461_302	SHB	ANXA2	Livnat's prediction
79172_2237	CENPO	FEN1	Livnat's prediction
3065_7157	HDAC1	TP53	Kranthi’s prediction
83481_7157	EPPK1	TP53	Srihari's prediction
7414_6273	VCL	S100A2	Livnat's prediction
10944_5504	C11ORF58	PPP1R2	Livnat's prediction
8061_5728	FOSL1	PTEN	Srihari's prediction
283149_3489	BCL9L	IGFBP6	Livnat's prediction
9531_8754	BAG3	ADAM9	Livnat's prediction
2958_3608	GTF2A2	ILF2	Livnat's prediction
6294_8880	SAFB	FUBP1	Livnat's prediction
7424_1687	VEGFC	DFNA5	Livnat's prediction
79973_672	ZNF442	BRCA1	Srihari's prediction
5806_7157	PTX3	TP53	Srihari's prediction
5983_3608	RFC3	ILF2	Livnat's prediction
27063_558	ANKRD1	AXL	Livnat's prediction
6491_1163	STIL	CKS1B	Livnat's prediction
2886_83451	GRB7	ABHD11	Livnat's prediction
7884_10092	SLBP	ARPC5	Livnat's prediction
78994_2972	PRR14	BRF1	Livnat's prediction
90990_7157	KIFC2	TP53	Srihari's prediction
9699_7157	RIMS2	TP53	Srihari's prediction
5888_3978	RAD51	LIG1	Livnat's prediction
701_79075	BUB1B	DSCC1	Livnat's prediction
84823_5426	LMNB2	POLE	Livnat's prediction
4015_9510	LOX	ADAMTS1	Livnat's prediction
4741_5728	NEFM	PTEN	Srihari's prediction
7097_7157	TLR2	TP53	Kranthi’s prediction
9465_5728	AKAP7	PTEN	Srihari's prediction
84986_3978	ARHGAP19	LIG1	Livnat's prediction
116447_7157	TOP1MT	TP53	Srihari's prediction
8028_10793	MLLT10	ZNF273	Livnat's prediction
1737_3329	DLAT	HSPD1	Livnat's prediction
7398_4436	USP1	MSH2	Livnat's prediction
29078_9782	NDUFAF4	MATR3	Livnat's prediction
257313_7157	UTS2B	TP53	Srihari's prediction
25913_51715	POT1	RAB23	Livnat's prediction
8974_80328	P4HA2	ULBP2	Livnat's prediction
8542_629	APOL1	CFB	Livnat's prediction
90589_672	ZNF625	BRCA1	Srihari's prediction
55503_672	TRPV6	BRCA1	Srihari's prediction
2023_11041	ENO1	B4GAT1	Livnat's prediction
5536_2521	PPP5C	FUS	Livnat's prediction
51104_10576	ABHD17B	CCT2	Livnat's prediction
255812_672	SDHAP1	BRCA1	Srihari's prediction
472_5737	ATM	PTGFR	Our prediction
9824_10051	ARHGAP11A	SMC4	Livnat's prediction
303_26056	ANXA2P1	RAB11FIP5	Livnat's prediction
3303_7157	HSPA1A	TP53	Kranthi’s prediction
3146_23649	HMGB1	POLA2	Livnat's prediction
131890_672	GRK7	BRCA1	Srihari's prediction
57408_27039	LRTM1	PKD2L2	Livnat's prediction
56943_672	ENY2	BRCA1	Srihari's prediction
79989_672	TTC26	BRCA1	Srihari's prediction
9971_5728	NR1H4	PTEN	Srihari's prediction
27161_672	AGO2	BRCA1	Srihari's prediction
55971_27237	BAIAP2L1	ARHGEF16	Livnat's prediction
64151_23397	NCAPG	NCAPH	Livnat's prediction
26030_3911	PLEKHG3	LAMA5	Livnat's prediction
23598_5426	PATZ1	POLE	Livnat's prediction
813_10640	CALU	EXOC5	Livnat's prediction
23306_1163	NEMP1	CKS1B	Livnat's prediction
9861_7770	PSMD6	ZNF227	Livnat's prediction
7157_8317	TP53	CDC7	Wang’s prediction
9531_51200	BAG3	CPA4	Livnat's prediction
84912_55704	SLC35B4	CCDC88A	Livnat's prediction
81847_51637	RNF146	C14ORF166	Livnat's prediction
10606_3183	PAICS	HNRNPC	Livnat's prediction
7157_1432	TP53	MAPK14	Wang’s prediction|Kranthi’s prediction
506_9131	ATP5B	AIFM1	Livnat's prediction
26524_1601	LATS2	DAB2	Livnat's prediction
54700_4144	RRN3	MAT2A	Livnat's prediction
25842_9782	ASF1A	MATR3	Livnat's prediction
65981_672	CAPRIN2	BRCA1	Srihari's prediction
2905_8575	GRIN2C	PRKRA	Livnat's prediction
64151_2491	NCAPG	CENPI	Livnat's prediction
133_284119	ADM	PTRF	Livnat's prediction
80231_6626	CXORF21	SNRPA	Livnat's prediction
10627_858	MYL12A	CAV2	Livnat's prediction
22985_9031	ACIN1	BAZ1B	Livnat's prediction
84875_672	PARP10	BRCA1	Srihari's prediction
5347_8438	PLK1	RAD54L	Livnat's prediction
1073_5728	CFL2	PTEN	Srihari's prediction
56181_79001	MTFR1L	VKORC1	Livnat's prediction
9518_4055	GDF15	LTBR	Livnat's prediction
3579_675	CXCR2	BRCA2	Srihari's prediction
202915_27237	TMEM184A	ARHGEF16	Livnat's prediction
9685_81847	CLINT1	RNF146	Livnat's prediction
5702_7534	PSMC3	YWHAZ	Livnat's prediction
200909_7157	HTR3D	TP53	Srihari's prediction
2651_5728	GCNT2	PTEN	Srihari's prediction
23473_4780	CAPN7	NFE2L2	Livnat's prediction
7157_5127	TP53	CDK16	Wang’s prediction
55794_80222	DDX28	TARS2	Livnat's prediction
9265_7057	CYTH3	THBS1	Livnat's prediction
23279_4436	NUP160	MSH2	Livnat's prediction
375611_5728	SLC26A5	PTEN	Srihari's prediction
5427_5982	POLE2	RFC2	Livnat's prediction
55671_51496	PPP4R3A	CTDSPL2	Livnat's prediction
8031_675	NCOA4	BRCA2	Srihari's prediction
84131_79172	CEP78	CENPO	Livnat's prediction
8498_9031	RANBP3	BAZ1B	Livnat's prediction
7064_5728	THOP1	PTEN	Srihari's prediction
55012_9782	PPP2R3C	MATR3	Livnat's prediction
152503_307	SH3D19	ANXA4	Livnat's prediction
6294_5426	SAFB	POLE	Livnat's prediction
51160_672	VPS28	BRCA1	Srihari's prediction
546_84033	ATRX	OBSCN	Our prediction
54938_1649	SARS2	DDIT3	Livnat's prediction
55742_64750	PARVA	SMURF2	Livnat's prediction
9088_6491	PKMYT1	STIL	Livnat's prediction
51479_10342	ANKFY1	TFG	Livnat's prediction
1508_6282	CTSB	S100A11	Livnat's prediction
23082_51588	PPRC1	PIAS4	Livnat's prediction
11187_10279	PKP3	PRSS16	Livnat's prediction
116211_672	TM4SF19	BRCA1	Srihari's prediction
3772_5728	KCNJ15	PTEN	Srihari's prediction
10558_8780	SPTLC1	RIOK3	Livnat's prediction
9329_4179	GTF3C4	CD46	Livnat's prediction
7862_84678	BRPF1	KDM2B	Livnat's prediction
5725_4678	PTBP1	NASP	Livnat's prediction
84057_11073	MND1	TOPBP1	Livnat's prediction
128_5728	ADH5	PTEN	Srihari's prediction
10767_6726	HBS1L	SRP9	Livnat's prediction
7157_2011	TP53	MARK2	Wang’s prediction
23122_11052	CLASP2	CPSF6	Livnat's prediction
51747_8899	LUC7L3	PRPF4B	Livnat's prediction
8178_672	ELL	BRCA1	Srihari's prediction
131377_5728	KLHL40	PTEN	Srihari's prediction
6142_672	RPL18A	BRCA1	Srihari's prediction
3660_3106	IRF2	HLA-B	Livnat's prediction
9053_81607	MAP7	PVRL4	Livnat's prediction
1869_79075	E2F1	DSCC1	Livnat's prediction
5686_10092	PSMA5	ARPC5	Livnat's prediction
7157_11329	TP53	STK38	Wang’s prediction
55540_4072	IL17RB	EPCAM	Livnat's prediction
139105_5728	BEND2	PTEN	Srihari's prediction
3015_10635	H2AFZ	RAD51AP1	Livnat's prediction
164656_11025	TMPRSS6	LILRB3	Livnat's prediction
7637_57677	ZNF84	ZFP14	Livnat's prediction
8241_23644	RBM10	EDC4	Livnat's prediction
952_5728	CD38	PTEN	Srihari's prediction
6390_3185	SDHB	HNRNPF	Livnat's prediction
53632_5728	PRKAG3	PTEN	Srihari's prediction
1758_9757	DMP1	KMT2B	Livnat's prediction
440193_2035	CCDC88C	EPB41	Livnat's prediction
9637_3489	FEZ2	IGFBP6	Livnat's prediction
7157_6790	TP53	AURKA	Wang’s prediction|Kranthi’s prediction
6674_7157	SPAG1	TP53	Srihari's prediction
2779_83714	GNAT1	NRIP2	Livnat's prediction
9126_5111	SMC3	PCNA	Livnat's prediction
1654_284323	DDX3X	ZNF780A	Livnat's prediction
7424_316	VEGFC	AOX1	Livnat's prediction
6839_83463	SUV39H1	MXD3	Livnat's prediction
3752_5506	KCND3	PPP1R3A	Livnat's prediction
10755_144501	GIPC1	KRT80	Livnat's prediction
3611_22839	ILK	DLGAP4	Livnat's prediction
5654_3486	HTRA1	IGFBP3	Livnat's prediction
627_2791	BDNF	GNG11	Livnat's prediction
81555_8763	YIPF5	CD164	Livnat's prediction
7157_2475	TP53	MTOR	Wang’s prediction|Our prediction
55109_1738	AGGF1	DLD	Livnat's prediction
27134_27293	TJP3	SMPDL3B	Livnat's prediction
51479_6391	ANKFY1	SDHC	Livnat's prediction
51479_6390	ANKFY1	SDHB	Livnat's prediction
1080_5728	CFTR	PTEN	Srihari's prediction
83990_5422	BRIP1	POLA1	Livnat's prediction
55872_1894	PBK	ECT2	Livnat's prediction
4184_672	SMCP	BRCA1	Srihari's prediction
1793_90203	DOCK1	SNX21	Livnat's prediction
10733_91687	PLK4	CENPL	Livnat's prediction
3491_6560	CYR61	SLC12A4	Livnat's prediction
257218_7678	SHPRH	ZNF124	Livnat's prediction
54826_5861	GIN1	RAB1A	Livnat's prediction
5393_11073	EXOSC9	TOPBP1	Livnat's prediction
7168_5728	TPM1	PTEN	Srihari's prediction
2114_5728	ETS2	PTEN	Srihari's prediction
3925_7153	STMN1	TOP2A	Livnat's prediction
765_923	CA6	CD6	Livnat's prediction
10558_55699	SPTLC1	IARS2	Livnat's prediction
6240_10793	RRM1	ZNF273	Livnat's prediction
9364_3183	RAB28	HNRNPC	Livnat's prediction
28998_10564	MRPL13	ARFGEF2	Livnat's prediction
10773_4436	ZBTB6	MSH2	Livnat's prediction
10919_10024	EHMT2	TROAP	Livnat's prediction
1653_4686	DDX1	NCBP1	Livnat's prediction
7157_7428	TP53	VHL	Kranthi’s prediction
85453_672	TSPYL5	BRCA1	Srihari's prediction
11228_4837	RASSF8	NNMT	Livnat's prediction
493869_6273	GPX8	S100A2	Livnat's prediction
7082_5747	TJP1	PTK2	Livnat's prediction
112724_2101	RDH13	ESRRA	Livnat's prediction
6446_5728	SGK1	PTEN	Srihari's prediction
27122_858	DKK3	CAV2	Livnat's prediction
7064_317781	THOP1	DDX51	Livnat's prediction
26509_7127	MYOF	TNFAIP2	Livnat's prediction
7517_4605	XRCC3	MYBL2	Livnat's prediction
2905_9562	GRIN2C	MINPP1	Livnat's prediction
1007_5728	CDH9	PTEN	Srihari's prediction
23511_2521	NUP188	FUS	Livnat's prediction
55749_11073	CCAR1	TOPBP1	Livnat's prediction
81930_1058	KIF18A	CENPA	Livnat's prediction
9711_672	KIAA0226	BRCA1	Srihari's prediction
93474_51444	ZNF670	RNF138	Livnat's prediction
56985_8725	ADPRM	URI1	Livnat's prediction
2309_52	FOXO3	ACP1	Livnat's prediction
59345_7157	GNB4	TP53	Srihari's prediction
185_672	AGTR1	BRCA1	Srihari's prediction
51574_52	LARP7	ACP1	Livnat's prediction
257364_4000	SNX33	LMNA	Livnat's prediction
56652_11331	C10ORF2	PHB2	Livnat's prediction
3651_140913	PDX1	PPIAP10	Livnat's prediction
3609_84986	ILF3	ARHGAP19	Livnat's prediction
4094_5728	MAF	PTEN	Srihari's prediction
389_79026	RHOC	AHNAK	Livnat's prediction
157313_3619	CDCA2	INCENP	Livnat's prediction
1982_51495	EIF4G2	HACD3	Livnat's prediction
81930_55055	KIF18A	ZWILCH	Livnat's prediction
5253_51780	PHF2	KDM3B	Livnat's prediction
1654_5887	DDX3X	RAD23B	Livnat's prediction
5887_10959	RAD23B	TMED2	Livnat's prediction
51104_9440	ABHD17B	MED17	Livnat's prediction
55892_672	MYNN	BRCA1	Srihari's prediction
27134_2125	TJP3	EVPL	Livnat's prediction
7866_25929	IFRD2	GEMIN5	Livnat's prediction
9982_6337	FGFBP1	SCNN1A	Livnat's prediction
3670_5728	ISL1	PTEN	Srihari's prediction
54780_55342	NSMCE4A	STRBP	Livnat's prediction
79767_57530	ELMO3	CGN	Livnat's prediction
4154_672	MBNL1	BRCA1	Srihari's prediction
23481_6621	PES1	SNAPC4	Livnat's prediction
51385_84172	ZNF589	POLR1B	Livnat's prediction
57551_7392	TAOK1	USF2	Livnat's prediction
5879_7157	RAC1	TP53	Kranthi’s prediction
56034_90203	PDGFC	SNX21	Livnat's prediction
57630_472	SH3RF1	ATM	Srihari's prediction
30827_1775	CXXC1	DNASE1L2	Livnat's prediction
6286_2125	S100P	EVPL	Livnat's prediction
9897_7157	KIAA0196	TP53	Srihari's prediction
83990_51514	BRIP1	DTL	Livnat's prediction
995_890	CDC25C	CCNA2	Livnat's prediction
8626_7157	TP63	TP53	Srihari's prediction
403313_5728	PPAPDC2	PTEN	Srihari's prediction
23070_672	CMTR1	BRCA1	Srihari's prediction
11135_11098	CDC42EP1	PRSS23	Livnat's prediction
604_672	BCL6	BRCA1	Srihari's prediction
4087_7157	SMAD2	TP53	Kranthi’s prediction
83893_672	SPATA16	BRCA1	Srihari's prediction
1646_54577	AKR1C2	UGT1A7	Livnat's prediction
55342_7697	STRBP	ZNF138	Livnat's prediction
23649_9768	POLA2	KIAA0101	Livnat's prediction
5718_9341	PSMD12	VAMP3	Livnat's prediction
4288_5591	MKI67	PRKDC	Our prediction
389_6284	RHOC	S100A13	Livnat's prediction
64844_6726	Mar7	SRP9	Livnat's prediction
92359_54961	CRB3	SSH3	Livnat's prediction
5441_1175	POLR2L	AP2S1	Livnat's prediction
3762_229	KCNJ5	ALDOB	Livnat's prediction
701_2491	BUB1B	CENPI	Livnat's prediction
8773_528	SNAP23	ATP6V1C1	Livnat's prediction
56005_5728	MYDGF	PTEN	Srihari's prediction
262_472	AMD1	ATM	Srihari's prediction
4783_5728	NFIL3	PTEN	Srihari's prediction
4627_5784	MYH9	PTPN14	Livnat's prediction
10250_51291	SRRM1	GMIP	Livnat's prediction
203111_7157	ERICH5	TP53	Srihari's prediction
23264_57602	ZC3H7B	USP36	Livnat's prediction
5884_6742	RAD17	SSBP1	Livnat's prediction
2706_50848	GJB2	F11R	Livnat's prediction
51573_7247	GDE1	TSN	Livnat's prediction
64579_675	NDST4	BRCA2	Srihari's prediction
3998_5290	LMAN1	PIK3CA	Livnat's prediction
56649_3898	TMPRSS4	LAD1	Livnat's prediction
1655_10565	DDX5	ARFGEF1	Livnat's prediction
3075_4221	CFH	MEN1	Our prediction
9861_7360	PSMD6	UGP2	Livnat's prediction
493869_558	GPX8	AXL	Livnat's prediction
11166_3802	SOX21	KIR2DL1	Livnat's prediction
80110_675	ZNF614	BRCA2	Srihari's prediction
200879_672	LIPH	BRCA1	Srihari's prediction
440093_672	H3F3C	BRCA1	Srihari's prediction
81576_6601	CCDC130	SMARCC2	Livnat's prediction
2683_2034	B4GALT1	EPAS1	Livnat's prediction
58495_1365	OVOL2	CLDN3	Livnat's prediction
26273_4952	FBXO3	OCRL	Livnat's prediction
219738_23366	C10ORF35	KIAA0895	Livnat's prediction
7157_124923	TP53	SGK494	Wang’s prediction
51479_9440	ANKFY1	MED17	Livnat's prediction
10345_5728	TRDN	PTEN	Srihari's prediction
9053_1942	MAP7	EFNA1	Livnat's prediction
4801_905	NFYB	CCNT2	Livnat's prediction
10773_3608	ZBTB6	ILF2	Livnat's prediction
8087_7157	FXR1	TP53	Srihari's prediction
10036_51433	CHAF1A	ANAPC5	Livnat's prediction
3998_10138	LMAN1	YAF2	Livnat's prediction
9649_58495	RALGPS1	OVOL2	Livnat's prediction
85415_672	RHPN2	BRCA1	Srihari's prediction
115106_27316	HAUS1	RBMX	Livnat's prediction
2959_11097	GTF2B	NUPL2	Livnat's prediction
3925_9700	STMN1	ESPL1	Livnat's prediction
1026_7157	CDKN1A	TP53	Kranthi’s prediction
9685_10640	CLINT1	EXOC5	Livnat's prediction
2309_55681	FOXO3	SCYL2	Livnat's prediction
445582_675	POTEE	BRCA2	Srihari's prediction
80895_7536	ILKAP	SF1	Livnat's prediction
55326_220988	AGPAT5	HNRNPA3	Livnat's prediction
6692_55227	SPINT1	LRRC1	Livnat's prediction
3832_5111	KIF11	PCNA	Livnat's prediction
4017_26064	LOXL2	RAI14	Livnat's prediction
113828_153562	FAM83F	MARVELD2	Livnat's prediction
79731_10773	NARS2	ZBTB6	Livnat's prediction
25873_6193	RPL36	RPS5	Livnat's prediction
55788_4179	LMBRD1	CD46	Livnat's prediction
10036_57570	CHAF1A	TRMT5	Livnat's prediction
9457_2692	FHL5	GHRHR	Livnat's prediction
6591_3624	SNAI2	INHBA	Livnat's prediction
55_472	ACPP	ATM	Srihari's prediction
7454_156	WAS	ADRBK1	Livnat's prediction
23118_528	TAB2	ATP6V1C1	Livnat's prediction
1104_56342	RCC1	PPAN	Livnat's prediction
9221_11331	NOLC1	PHB2	Livnat's prediction
7157_149420	TP53	PDIK1L	Wang’s prediction
57150_389677	SMIM8	RBM12B	Livnat's prediction
64778_7157	FNDC3B	TP53	Srihari's prediction
1758_6098	DMP1	ROS1	Livnat's prediction
10666_7066	CD226	THPO	Livnat's prediction
9521_3329	EEF1E1	HSPD1	Livnat's prediction
55002_79718	TMCO3	TBL1XR1	Livnat's prediction
55681_55972	SCYL2	SLC25A40	Livnat's prediction
7328_5828	UBE2H	PEX2	Livnat's prediction
8289_7536	ARID1A	SF1	Livnat's prediction
5595_7157	MAPK3	TP53	Kranthi’s prediction
303_64834	ANXA2P1	ELOVL1	Livnat's prediction
92689_3956	FAM114A1	LGALS1	Livnat's prediction
4907_6274	NT5E	S100A3	Livnat's prediction
89941_6601	RHOT2	SMARCC2	Livnat's prediction
23181_5728	DIP2A	PTEN	Srihari's prediction
1969_595	EPHA2	CCND1	Livnat's prediction
51343_92359	FZR1	CRB3	Livnat's prediction
79750_57113	ZNF385D	TRPC7	Livnat's prediction
9314_928	KLF4	CD9	Livnat's prediction
23414_7157	ZFPM2	TP53	Srihari's prediction
5828_56902	PEX2	PNO1	Livnat's prediction
1070_56650	CETN3	CLDND1	Livnat's prediction
55526_7516	DHTKD1	XRCC2	Livnat's prediction
57709_7157	SLC7A14	TP53	Srihari's prediction
5861_8780	RAB1A	RIOK3	Livnat's prediction
4076_54964	CAPRIN1	C1ORF56	Livnat's prediction
56985_64216	ADPRM	TFB2M	Livnat's prediction
7862_6046	BRPF1	BRD2	Livnat's prediction
5902_2618	RANBP1	GART	Livnat's prediction
2150_3911	F2RL1	LAMA5	Livnat's prediction
991_9928	CDC20	KIF14	Livnat's prediction
27333_672	GOLIM4	BRCA1	Srihari's prediction
84618_5728	NT5C1A	PTEN	Srihari's prediction
2150_3914	F2RL1	LAMB3	Livnat's prediction
8655_7157	DYNLL1	TP53	Kranthi’s prediction
3938_7157	LCT	TP53	Our prediction
5609_23163	MAP2K7	GGA3	Livnat's prediction
2150_8754	F2RL1	ADAM9	Livnat's prediction
5728_7157	PTEN	TP53	Kranthi’s prediction
9079_5089	LDB2	PBX2	Livnat's prediction
56922_672	MCCC1	BRCA1	Srihari's prediction
23352_55738	UBR4	ARFGAP1	Livnat's prediction
10769_6273	PLK2	S100A2	Livnat's prediction
5225_5728	PGC	PTEN	Srihari's prediction
5682_1385	PSMA1	CREB1	Livnat's prediction
10318_5696	TNIP1	PSMB8	Livnat's prediction
9474_7316	ATG5	UBC	Livnat's prediction
6309_675	SC5D	BRCA2	Srihari's prediction
9457_4986	FHL5	OPRK1	Livnat's prediction
8671_5728	SLC4A4	PTEN	Srihari's prediction
23293_1639	SMG6	DCTN1	Livnat's prediction
1807_672	DPYS	BRCA1	Srihari's prediction
157638_7157	FAM84B	TP53	Srihari's prediction
6829_54540	SUPT5H	FAM193B	Livnat's prediction
10247_23190	HRSP12	UBXN4	Livnat's prediction
3925_5347	STMN1	PLK1	Livnat's prediction
975_5728	CD81	PTEN	Srihari's prediction
55615_5792	PRR5	PTPRF	Livnat's prediction
688_780	KLF5	DDR1	Livnat's prediction
64151_1063	NCAPG	CENPF	Livnat's prediction
26030_10076	PLEKHG3	PTPRU	Livnat's prediction
27071_64218	DAPP1	SEMA4A	Livnat's prediction
8570_29894	KHSRP	CPSF1	Livnat's prediction
55872_5427	PBK	POLE2	Livnat's prediction
51330_8986	TNFRSF12A	RPS6KA4	Livnat's prediction
1045_5728	CDX2	PTEN	Srihari's prediction
9437_5568	NCR1	PRKACG	Livnat's prediction
2237_9928	FEN1	KIF14	Livnat's prediction
8974_6284	P4HA2	S100A13	Livnat's prediction
2905_53833	GRIN2C	IL20RB	Livnat's prediction
55008_6772	HERC6	STAT1	Livnat's prediction
9403_10138	SEP15	YAF2	Livnat's prediction
55689_672	YEATS2	BRCA1	Srihari's prediction
25907_11228	TMEM158	RASSF8	Livnat's prediction
2635_51474	GBP3	LIMA1	Livnat's prediction
9914_10653	ATP2C2	SPINT2	Livnat's prediction
859_5728	CAV3	PTEN	Srihari's prediction
641_8914	BLM	TIMELESS	Livnat's prediction
4076_10247	CAPRIN1	HRSP12	Livnat's prediction
140807_5728	KRT72	PTEN	Srihari's prediction
5682_10092	PSMA1	ARPC5	Livnat's prediction
81555_51715	YIPF5	RAB23	Livnat's prediction
83990_5702	BRIP1	PSMC3	Livnat's prediction
79811_905	SLTM	CCNT2	Livnat's prediction
8992_1476	ATP6V0E1	CSTB	Livnat's prediction
2934_284119	GSN	PTRF	Livnat's prediction
29078_23517	NDUFAF4	SKIV2L2	Livnat's prediction
5682_51495	PSMA1	HACD3	Livnat's prediction
8929_5728	PHOX2B	PTEN	Srihari's prediction
11187_2707	PKP3	GJB3	Livnat's prediction
10944_11051	C11ORF58	NUDT21	Livnat's prediction
161291_3664	TMEM30B	IRF6	Livnat's prediction
7704_2214	ZBTB16	FCGR3A	Livnat's prediction
378_4000	ARF4	LMNA	Livnat's prediction
7157_5590	TP53	PRKCZ	Wang’s prediction|Kranthi’s prediction
5621_22822	PRNP	PHLDA1	Livnat's prediction
126069_672	ZNF491	BRCA1	Srihari's prediction
7385_2271	UQCRC2	FH	Livnat's prediction
8754_10577	ADAM9	NPC2	Livnat's prediction
8655_10440	DYNLL1	TIMM17A	Livnat's prediction
5985_494143	RFC5	CHAC2	Livnat's prediction
6599_4194	SMARCC1	MDM4	Livnat's prediction
55215_51514	FANCI	DTL	Livnat's prediction
2521_3183	FUS	HNRNPC	Livnat's prediction
55388_5888	MCM10	RAD51	Livnat's prediction
6294_10137	SAFB	RBM12	Livnat's prediction
4076_23394	CAPRIN1	ADNP	Livnat's prediction
8241_83463	RBM10	MXD3	Livnat's prediction
9768_5427	KIAA0101	POLE2	Livnat's prediction
84897_5728	TBRG1	PTEN	Srihari's prediction
4017_23413	LOXL2	NCS1	Livnat's prediction
5430_64763	POLR2A	ZNF574	Livnat's prediction
5589_672	PRKCSH	BRCA1	Srihari's prediction
3077_84818	HFE	IL17RC	Livnat's prediction
8318_9319	CDC45	TRIP13	Livnat's prediction
1303_11167	COL12A1	FSTL1	Livnat's prediction
4001_4605	LMNB1	MYBL2	Livnat's prediction
28962_2799	OSTM1	GNS	Livnat's prediction
2733_10959	GLE1	TMED2	Livnat's prediction
4070_79838	TACSTD2	TMC5	Livnat's prediction
8412_55323	BCAR3	LARP6	Livnat's prediction
9088_10572	PKMYT1	SIVA1	Livnat's prediction
10188_7157	TNK2	TP53	Srihari's prediction
378_4170	ARF4	MCL1	Livnat's prediction
26048_3054	ZNF500	HCFC1	Livnat's prediction
528_6391	ATP6V1C1	SDHC	Livnat's prediction
6581_5728	SLC22A3	PTEN	Srihari's prediction
23165_672	NUP205	BRCA1	Srihari's prediction
10250_10523	SRRM1	CHERP	Livnat's prediction
149420_10664	PDIK1L	CTCF	Livnat's prediction
26064_672	RAI14	BRCA1	Srihari's prediction
4899_9793	NRF1	CKAP5	Livnat's prediction
2981_8115	GUCA2B	TCL1A	Livnat's prediction
192111_9238	PGAM5	TBRG4	Livnat's prediction
26298_1999	EHF	ELF3	Livnat's prediction
55615_5603	PRR5	MAPK13	Livnat's prediction
5424_10432	POLD1	RBM14	Livnat's prediction
65987_672	KCTD14	BRCA1	Srihari's prediction
4633_5728	MYL2	PTEN	Srihari's prediction
7298_3146	TYMS	HMGB1	Livnat's prediction
4318_7157	MMP9	TP53	Kranthi’s prediction
26206_8844	SPAG8	KSR1	Livnat's prediction
11156_7157	PTP4A3	TP53	Srihari's prediction
6732_22934	SRPK1	RPIA	Livnat's prediction
54826_1737	GIN1	DLAT	Livnat's prediction
997_5728	CDC34	PTEN	Srihari's prediction
9966_675	TNFSF15	BRCA2	Srihari's prediction
9126_23394	SMC3	ADNP	Livnat's prediction
546_8295	ATRX	TRRAP	Our prediction
4076_10935	CAPRIN1	PRDX3	Livnat's prediction
7328_9528	UBE2H	TMEM59	Livnat's prediction
1812_5728	DRD1	PTEN	Srihari's prediction
6877_8089	TAF5	YEATS4	Livnat's prediction
5702_5861	PSMC3	RAB1A	Livnat's prediction
151742_672	PPM1L	BRCA1	Srihari's prediction
64924_10552	SLC30A5	ARPC1A	Livnat's prediction
3376_8565	IARS	YARS	Livnat's prediction
23039_2271	XPO7	FH	Livnat's prediction
8546_79657	AP3B1	RPAP3	Livnat's prediction
26873_672	OPLAH	BRCA1	Srihari's prediction
26059_824	ERC2	CAPN2	Livnat's prediction
10969_3308	EBNA1BP2	HSPA4	Livnat's prediction
59350_675	RXFP1	BRCA2	Srihari's prediction
3146_5928	HMGB1	RBBP4	Livnat's prediction
8454_51164	CUL1	DCTN4	Livnat's prediction
7770_55863	ZNF227	TMEM126B	Livnat's prediction
8711_127845	TNK1	GOLT1A	Livnat's prediction
51131_1520	PHF11	CTSS	Livnat's prediction
546_5803	ATRX	PTPRZ1	Our prediction
54551_26476	MAGEL2	OR10J1	Livnat's prediction
8301_5663	PICALM	PSEN1	Livnat's prediction
51166_675	AADAT	BRCA2	Srihari's prediction
10403_5427	NDC80	POLE2	Livnat's prediction
23481_55621	PES1	TRMT1	Livnat's prediction
6382_1040	SDC1	CDS1	Livnat's prediction
157567_7157	ANKRD46	TP53	Srihari's prediction
53615_9862	MBD3	MED24	Livnat's prediction
1968_27436	EIF2S3	EML4	Livnat's prediction
7297_23113	TYK2	CUL9	Livnat's prediction
5899_4000	RALB	LMNA	Livnat's prediction
5861_3459	RAB1A	IFNGR1	Livnat's prediction
51512_4605	GTSE1	MYBL2	Livnat's prediction
10615_81611	SPAG5	ANP32E	Livnat's prediction
56992_11052	KIF15	CPSF6	Livnat's prediction
6014_5728	RIT2	PTEN	Srihari's prediction
22995_79862	CEP152	ZNF669	Livnat's prediction
55917_55323	CTTNBP2NL	LARP6	Livnat's prediction
121457_8460	IKBIP	TPST1	Livnat's prediction
134526_5728	ACOT12	PTEN	Srihari's prediction
6134_7157	RPL10	TP53	Srihari's prediction
80349_81847	WDR61	RNF146	Livnat's prediction
2208_5788	FCER2	PTPRC	Livnat's prediction
5290_52	PIK3CA	ACP1	Livnat's prediction
6643_3998	SNX2	LMAN1	Livnat's prediction
1040_93099	CDS1	DMKN	Livnat's prediction
27085_7157	MTBP	TP53	Srihari's prediction
57338_10721	JPH3	POLQ	Livnat's prediction
472_5781	ATM	PTPN11	Our prediction
5868_10049	RAB5A	DNAJB6	Livnat's prediction
7157_7431	TP53	VIM	Kranthi’s prediction|Our prediction
2150_55765	F2RL1	C1ORF106	Livnat's prediction
549_5728	AUH	PTEN	Srihari's prediction
284323_5716	ZNF780A	PSMD10	Livnat's prediction
9375_7360	TM9SF2	UGP2	Livnat's prediction
7157_7189	TP53	TRAF6	Kranthi’s prediction
7157_55359	TP53	STYK1	Wang’s prediction
27165_2523	GLS2	FUT1	Livnat's prediction
3491_2034	CYR61	EPAS1	Livnat's prediction
90990_672	KIFC2	BRCA1	Srihari's prediction
84986_55167	ARHGAP19	MSL2	Livnat's prediction
6324_672	SCN1B	BRCA1	Srihari's prediction
2932_7157	GSK3B	TP53	Kranthi’s prediction
25900_4215	IFFO1	MAP3K3	Livnat's prediction
8575_10247	PRKRA	HRSP12	Livnat's prediction
5887_56902	RAD23B	PNO1	Livnat's prediction
9741_11098	LAPTM4A	PRSS23	Livnat's prediction
55635_9212	DEPDC1	AURKB	Livnat's prediction
4622_26998	MYH4	FETUB	Livnat's prediction
54708_3608	Mar5	ILF2	Livnat's prediction
283638_10755	CEP170B	GIPC1	Livnat's prediction
55002_4179	TMCO3	CD46	Livnat's prediction
7355_54732	SLC35A2	TMED9	Livnat's prediction
2779_924	GNAT1	CD7	Livnat's prediction
10919_22994	EHMT2	CEP131	Livnat's prediction
23421_1786	ITGB3BP	DNMT1	Livnat's prediction
23649_9156	POLA2	EXO1	Livnat's prediction
9053_57530	MAP7	CGN	Livnat's prediction
343069_29777	HNRNPCL1	ABT1	Livnat's prediction
2996_50836	GYPE	TAS2R8	Livnat's prediction
4045_5728	LSAMP	PTEN	Srihari's prediction
253980_26145	KCTD13	IRF2BP1	Livnat's prediction
8317_5982	CDC7	RFC2	Livnat's prediction
25976_675	TIPARP	BRCA2	Srihari's prediction
10509_2706	SEMA4B	GJB2	Livnat's prediction
1767_672	DNAH5	BRCA1	Srihari's prediction
4194_10915	MDM4	TCERG1	Livnat's prediction
3183_9879	HNRNPC	DDX46	Livnat's prediction
29986_5728	SLC39A2	PTEN	Srihari's prediction
9375_5663	TM9SF2	PSEN1	Livnat's prediction
9052_1829	GPRC5A	DSG2	Livnat's prediction
7035_3688	TFPI	ITGB1	Livnat's prediction
3762_63925	KCNJ5	ZNF335	Livnat's prediction
56142_5739	PCDHA6	PTGIR	Livnat's prediction
6434_672	TRA2B	BRCA1	Srihari's prediction
102_523	ADAM10	ATP6V1A	Livnat's prediction
9344_2972	TAOK2	BRF1	Livnat's prediction
116443_472	GRIN3A	ATM	Srihari's prediction
10205_3898	MPZL2	LAD1	Livnat's prediction
483_672	ATP1B3	BRCA1	Srihari's prediction
340419_7157	RSPO2	TP53	Srihari's prediction
2245_27018	FGD1	NGFRAP1	Livnat's prediction
85477_5728	SCIN	PTEN	Srihari's prediction
23241_29888	PACS2	STRN4	Livnat's prediction
157378_7157	TMEM65	TP53	Srihari's prediction
304_64065	ANXA2P2	PERP	Livnat's prediction
51633_672	OTUD6B	BRCA1	Srihari's prediction
10558_9019	SPTLC1	MPZL1	Livnat's prediction
7064_4171	THOP1	MCM2	Livnat's prediction
10733_1660	PLK4	DHX9	Livnat's prediction
10615_2237	SPAG5	FEN1	Livnat's prediction
83483_672	PLVAP	BRCA1	Srihari's prediction
3037_7157	HAS2	TP53	Srihari's prediction
55835_10721	CENPJ	POLQ	Livnat's prediction
58510_672	PRODH2	BRCA1	Srihari's prediction
2905_3185	GRIN2C	HNRNPF	Livnat's prediction
80233_7709	FAAP100	ZBTB17	Livnat's prediction
493869_5523	GPX8	PPP2R3A	Livnat's prediction
6557_6561	SLC12A1	SLC13A1	Livnat's prediction
9370_7157	ADIPOQ	TP53	Srihari's prediction
3491_11135	CYR61	CDC42EP1	Livnat's prediction
7468_83461	WHSC1	CDCA3	Livnat's prediction
9375_4179	TM9SF2	CD46	Livnat's prediction
25959_672	KANK2	BRCA1	Srihari's prediction
83955_672	NACAP1	BRCA1	Srihari's prediction
6237_5728	RRAS	PTEN	Srihari's prediction
7095_7157	SEC62	TP53	Srihari's prediction
5663_10678	PSEN1	B3GNT2	Livnat's prediction
64318_55003	NOC3L	PAK1IP1	Livnat's prediction
8406_813	SRPX	CALU	Livnat's prediction
5621_7157	PRNP	TP53	Kranthi’s prediction
5994_84950	RFXAP	PRPF38A	Livnat's prediction
2907_7157	GRINA	TP53	Srihari's prediction
302_64834	ANXA2	ELOVL1	Livnat's prediction
284370_472	ZNF615	ATM	Srihari's prediction
640_10320	BLK	IKZF1	Livnat's prediction
64960_10294	MRPS15	DNAJA2	Livnat's prediction
114907_7157	FBXO32	TP53	Srihari's prediction
57551_5143	TAOK1	PDE4C	Livnat's prediction
3976_30846	LIF	EHD2	Livnat's prediction
8840_7157	WISP1	TP53	Srihari's prediction
2996_51350	GYPE	KRT76	Livnat's prediction
401665_5728	OR51T1	PTEN	Srihari's prediction
23403_1455	FBXO46	CSNK1G2	Livnat's prediction
1062_11073	CENPE	TOPBP1	Livnat's prediction
11075_672	STMN2	BRCA1	Srihari's prediction
22879_5728	MON1B	PTEN	Srihari's prediction
64432_84289	MRPS25	ING5	Livnat's prediction
3181_4904	HNRNPA2B1	YBX1	Livnat's prediction
5663_102	PSEN1	ADAM10	Livnat's prediction
8079_629	MLF2	CFB	Livnat's prediction
472_2885	ATM	GRB2	Our prediction
10733_4171	PLK4	MCM2	Livnat's prediction
10755_3911	GIPC1	LAMA5	Livnat's prediction
51573_9694	GDE1	EMC2	Livnat's prediction
3925_4176	STMN1	MCM7	Livnat's prediction
6476_7157	SI	TP53	Srihari's prediction
56992_93594	KIF15	TBC1D31	Livnat's prediction
4174_5982	MCM5	RFC2	Livnat's prediction
147409_5728	DSG4	PTEN	Srihari's prediction
8317_1063	CDC7	CENPF	Livnat's prediction
4218_7157	RAB8A	TP53	Srihari's prediction
55057_954	AIM1L	ENTPD2	Livnat's prediction
23476_7157	BRD4	TP53	Srihari's prediction
4089_10640	SMAD4	EXOC5	Livnat's prediction
6829_6621	SUPT5H	SNAPC4	Livnat's prediction
9861_11222	PSMD6	MRPL3	Livnat's prediction
6241_899	RRM2	CCNF	Livnat's prediction
5168_7157	ENPP2	TP53	Srihari's prediction
8883_165055	NAE1	CCDC138	Livnat's prediction
8546_5684	AP3B1	PSMA3	Livnat's prediction
2335_7157	FN1	TP53	Kranthi’s prediction
5925_7157	RB1	TP53	Kranthi’s prediction
55193_51366	PBRM1	UBR5	Our prediction
79000_9088	AUNIP	PKMYT1	Livnat's prediction
2314_5339	FLII	PLEC	Livnat's prediction
5243_7157	ABCB1	TP53	Our prediction
57648_25987	KIAA1522	TSKU	Livnat's prediction
373_2895	TRIM23	GRID2	Livnat's prediction
51659_4678	GINS2	NASP	Livnat's prediction
7533_9412	YWHAH	MED21	Livnat's prediction
84986_6632	ARHGAP19	SNRPD1	Livnat's prediction
23451_7157	SF3B1	TP53	Our prediction
28998_2895	MRPL13	GRID2	Livnat's prediction
10403_5985	NDC80	RFC5	Livnat's prediction
7157_57147	TP53	SCYL3	Wang’s prediction
10049_9440	DNAJB6	MED17	Livnat's prediction
114788_672	CSMD3	BRCA1	Srihari's prediction
84951_55001	TNS4	TTC22	Livnat's prediction
3606_9121	IL18	SLC16A5	Livnat's prediction
10924_5728	SMPDL3A	PTEN	Srihari's prediction
675_6491	BRCA2	STIL	Livnat's prediction
1585_672	CYP11B2	BRCA1	Srihari's prediction
11102_10959	RPP14	TMED2	Livnat's prediction
8125_25904	ANP32A	CNOT10	Livnat's prediction
23076_22934	RRP1B	RPIA	Livnat's prediction
4076_10728	CAPRIN1	PTGES3	Livnat's prediction
3925_1063	STMN1	CENPF	Livnat's prediction
113146_55243	AHNAK2	KIRREL	Livnat's prediction
7157_5583	TP53	PRKCH	Wang’s prediction
7157_5584	TP53	PRKCI	Wang’s prediction
6491_8914	STIL	TIMELESS	Livnat's prediction
201931_5728	TMEM192	PTEN	Srihari's prediction
988_8904	CDC5L	CPNE1	Livnat's prediction
9088_56912	PKMYT1	IFT46	Livnat's prediction
7038_7157	TG	TP53	Srihari's prediction
3832_7298	KIF11	TYMS	Livnat's prediction
308_89795	ANXA5	NAV3	Livnat's prediction
6573_2972	SLC19A1	BRF1	Livnat's prediction
1829_3854	DSG2	KRT6B	Livnat's prediction
51501_5290	C11ORF73	PIK3CA	Livnat's prediction
26504_153562	CNNM4	MARVELD2	Livnat's prediction
977_1284	CD151	COL4A2	Livnat's prediction
1054_672	CEBPG	BRCA1	Srihari's prediction
55540_27165	IL17RB	GLS2	Livnat's prediction
493869_7052	GPX8	TGM2	Livnat's prediction
64151_9793	NCAPG	CKAP5	Livnat's prediction
166929_26056	SGMS2	RAB11FIP5	Livnat's prediction
51115_672	RMDN1	BRCA1	Srihari's prediction
55327_5861	LIN7C	RAB1A	Livnat's prediction
8317_29843	CDC7	SENP1	Livnat's prediction
64753_5728	CCDC136	PTEN	Srihari's prediction
813_81631	CALU	MAP1LC3B	Livnat's prediction
79915_5427	ATAD5	POLE2	Livnat's prediction
7106_5054	TSPAN4	SERPINE1	Livnat's prediction
284119_8091	PTRF	HMGA2	Livnat's prediction
4172_5984	MCM3	RFC4	Livnat's prediction
29942_26476	PURG	OR10J1	Livnat's prediction
84986_11151	ARHGAP19	CORO1A	Livnat's prediction
52_22919	ACP1	MAPRE1	Livnat's prediction
10627_8323	MYL12A	FZD6	Livnat's prediction
23200_675	ATP11B	BRCA2	Srihari's prediction
23654_1500	PLXNB2	CTNND1	Livnat's prediction
10944_10247	C11ORF58	HRSP12	Livnat's prediction
2036_22874	EPB41L1	PLEKHA6	Livnat's prediction
3930_10915	LBR	TCERG1	Livnat's prediction
5269_1969	SERPINB6	EPHA2	Livnat's prediction
10721_7066	POLQ	THPO	Livnat's prediction
6198_8028	RPS6KB1	MLLT10	Livnat's prediction
2033_7157	EP300	TP53	Kranthi’s prediction|Our prediction
6929_10432	TCF3	RBM14	Livnat's prediction
23039_10137	XPO7	RBM12	Livnat's prediction
51196_7157	PLCE1	TP53	Our prediction
93436_55651	ARMC6	NHP2	Livnat's prediction
10221_672	TRIB1	BRCA1	Srihari's prediction
23784_5728	POTEH	PTEN	Srihari's prediction
1969_6273	EPHA2	S100A2	Livnat's prediction
779_5728	CACNA1S	PTEN	Srihari's prediction
90381_11073	TICRR	TOPBP1	Livnat's prediction
84068_472	SLC10A7	ATM	Srihari's prediction
11051_10959	NUDT21	TMED2	Livnat's prediction
10848_5205	PPP1R13L	ATP8B1	Livnat's prediction
3422_3638	IDI1	INSIG1	Livnat's prediction
8651_7157	SOCS1	TP53	Kranthi’s prediction
56829_672	ZC3HAV1	BRCA1	Srihari's prediction
5023_5728	P2RX1	PTEN	Srihari's prediction
57110_7157	HRASLS	TP53	Srihari's prediction
4288_5111	MKI67	PCNA	Livnat's prediction
51555_7157	PEX5L	TP53	Srihari's prediction
79694_3181	MANEA	HNRNPA2B1	Livnat's prediction
203068_10376	TUBB	TUBA1B	Livnat's prediction
147798_10045	TMC4	SH2D3A	Livnat's prediction
892_10393	CCNC	ANAPC10	Livnat's prediction
23645_1051	PPP1R15A	CEBPB	Livnat's prediction
23639_7157	LRRC6	TP53	Srihari's prediction
65018_284119	PINK1	PTRF	Livnat's prediction
51203_23397	NUSAP1	NCAPH	Livnat's prediction
10460_6790	TACC3	AURKA	Livnat's prediction
170850_472	KCNG3	ATM	Srihari's prediction
55681_9861	SCYL2	PSMD6	Livnat's prediction
51574_10247	LARP7	HRSP12	Livnat's prediction
11046_4233	SLC35D2	MET	Livnat's prediction
9127_5728	P2RX6	PTEN	Srihari's prediction
1427_7157	CRYGS	TP53	Srihari's prediction
11004_6790	KIF2C	AURKA	Livnat's prediction
52_10773	ACP1	ZBTB6	Livnat's prediction
286128_7157	ZFP41	TP53	Srihari's prediction
10558_10247	SPTLC1	HRSP12	Livnat's prediction
165055_79075	CCDC138	DSCC1	Livnat's prediction
7157_1017	TP53	CDK2	Wang’s prediction
84002_7157	B3GNT5	TP53	Srihari's prediction
389208_5728	TMPRSS11F	PTEN	Srihari's prediction
4780_7157	NFE2L2	TP53	Our prediction
6714_7157	SRC	TP53	Kranthi’s prediction
5725_11052	PTBP1	CPSF6	Livnat's prediction
7157_7532	TP53	YWHAG	Kranthi’s prediction
11187_3918	PKP3	LAMC2	Livnat's prediction
7531_59349	YWHAE	KLHL12	Livnat's prediction
9026_171558	HIP1R	PTCRA	Livnat's prediction
9733_10657	SART3	KHDRBS1	Livnat's prediction
7157_140901	TP53	STK35	Wang’s prediction
977_4233	CD151	MET	Livnat's prediction
2309_5440	FOXO3	POLR2K	Livnat's prediction
5609_9376	MAP2K7	SLC22A8	Livnat's prediction
6125_3178	RPL5	HNRNPA1	Livnat's prediction
285971_672	ZNF775	BRCA1	Srihari's prediction
100506394_7455	GAS6-AS2	ZAN	Livnat's prediction
6449_29954	SGTA	POMT2	Livnat's prediction
58487_5451	CREBZF	POU2F1	Livnat's prediction
51157_7536	ZNF580	SF1	Livnat's prediction
51747_27316	LUC7L3	RBMX	Livnat's prediction
641_5984	BLM	RFC4	Livnat's prediction
2665_387	GDI2	RHOA	Livnat's prediction
26155_89941	NOC2L	RHOT2	Livnat's prediction
55727_10721	BTBD7	POLQ	Livnat's prediction
55340_672	GIMAP5	BRCA1	Srihari's prediction
7157_7443	TP53	VRK1	Wang’s prediction
11051_51292	NUDT21	GMPR2	Livnat's prediction
114788_675	CSMD3	BRCA2	Srihari's prediction
5290_8243	PIK3CA	SMC1A	Our prediction
6198_10092	RPS6KB1	ARPC5	Livnat's prediction
10788_7157	IQGAP2	TP53	Our prediction
84131_3833	CEP78	KIFC1	Livnat's prediction
10879_3284	SMR3B	HSD3B2	Livnat's prediction
6294_23279	SAFB	NUP160	Livnat's prediction
257364_389	SNX33	RHOC	Livnat's prediction
64285_147166	RHBDF1	TRIM16L	Livnat's prediction
56931_705	DUS3L	BYSL	Livnat's prediction
10376_64151	TUBA1B	NCAPG	Livnat's prediction
6885_64924	MAP3K7	SLC30A5	Livnat's prediction
4076_79038	CAPRIN1	ZFYVE21	Livnat's prediction
4046_10320	LSP1	IKZF1	Livnat's prediction
115708_1186	TRMT61A	CLCN7	Livnat's prediction
4784_672	NFIX	BRCA1	Srihari's prediction
51321_10247	AMZ2	HRSP12	Livnat's prediction
57150_9782	SMIM8	MATR3	Livnat's prediction
2150_80117	F2RL1	ARL14	Livnat's prediction
5747_7157	PTK2	TP53	Kranthi’s prediction|Srihari's prediction
4297_7157	KMT2A	TP53	Our prediction
649_871	BMP1	SERPINH1	Livnat's prediction
6455_5339	SH3GL1	PLEC	Livnat's prediction
301_871	ANXA1	SERPINH1	Livnat's prediction
545_8314	ATR	BAP1	Our prediction
57515_27249	SERINC1	MMADHC	Livnat's prediction
1655_7555	DDX5	CNBP	Livnat's prediction
3337_672	DNAJB1	BRCA1	Srihari's prediction
28977_3181	MRPL42	HNRNPA2B1	Livnat's prediction
84958_6768	SYTL1	ST14	Livnat's prediction
5983_4436	RFC3	MSH2	Livnat's prediction
23650_5753	TRIM29	PTK6	Livnat's prediction
344658_672	SAMD7	BRCA1	Srihari's prediction
7083_5888	TK1	RAD51	Livnat's prediction
8412_7126	BCAR3	TNFAIP1	Livnat's prediction
23218_4302	NBEAL2	MLLT6	Livnat's prediction
5393_10926	EXOSC9	DBF4	Livnat's prediction
6165_672	RPL35A	BRCA1	Srihari's prediction
55794_23062	DDX28	GGA2	Livnat's prediction
10103_2125	TSPAN1	EVPL	Livnat's prediction
3643_7157	INSR	TP53	Our prediction
55612_2707	FERMT1	GJB3	Livnat's prediction
1737_51164	DLAT	DCTN4	Livnat's prediction
55247_5427	NEIL3	POLE2	Livnat's prediction
57129_672	MRPL47	BRCA1	Srihari's prediction
169026_7157	SLC30A8	TP53	Srihari's prediction
26509_3491	MYOF	CYR61	Livnat's prediction
90780_672	PYGO2	BRCA1	Srihari's prediction
118932_54020	ANKRD22	SLC37A1	Livnat's prediction
55388_2189	MCM10	FANCG	Livnat's prediction
11004_10592	KIF2C	SMC2	Livnat's prediction
7884_7770	SLBP	ZNF227	Livnat's prediction
81856_55142	ZNF611	HAUS2	Livnat's prediction
51690_6502	LSM7	SKP2	Livnat's prediction
2133_90	EXT3	ACVR1	Livnat's prediction
83482_7157	SCRT1	TP53	Srihari's prediction
136371_5728	ASB10	PTEN	Srihari's prediction
8729_23770	GBF1	FKBP8	Livnat's prediction
55758_51317	RCOR3	PHF21A	Livnat's prediction
3579_5728	CXCR2	PTEN	Srihari's prediction
10535_672	RNASEH2A	BRCA1	Livnat's prediction
79682_8317	CENPU	CDC7	Livnat's prediction
9667_26505	SAFB2	CNNM3	Livnat's prediction
7264_672	TSTA3	BRCA1	Srihari's prediction
1785_54540	DNM2	FAM193B	Livnat's prediction
6764_3915	ST5	LAMC1	Livnat's prediction
3146_7157	HMGB1	TP53	Kranthi’s prediction
1345_7157	COX6C	TP53	Srihari's prediction
23054_5967	NCOA6	REG1A	Our prediction
90592_51427	ZNF700	ZNF107	Livnat's prediction
10036_11052	CHAF1A	CPSF6	Livnat's prediction
7157_7249	TP53	TSC2	Kranthi’s prediction
11004_8914	KIF2C	TIMELESS	Livnat's prediction
3075_11073	CFH	TOPBP1	Our prediction
151613_672	TTC14	BRCA1	Srihari's prediction
91252_2791	SLC39A13	GNG11	Livnat's prediction
5540_472	NPY4R	ATM	Srihari's prediction
7166_5728	TPH1	PTEN	Srihari's prediction
9240_5728	PNMA1	PTEN	Srihari's prediction
57211_3673	ADGRG6	ITGA2	Livnat's prediction
84172_10721	POLR1B	POLQ	Livnat's prediction
23732_5728	FRRS1L	PTEN	Srihari's prediction
53615_29855	MBD3	UBN1	Livnat's prediction
54576_675	UGT1A8	BRCA2	Srihari's prediction
81847_27249	RNF146	MMADHC	Livnat's prediction
10393_10247	ANAPC10	HRSP12	Livnat's prediction
54101_54961	RIPK4	SSH3	Livnat's prediction
4076_7360	CAPRIN1	UGP2	Livnat's prediction
64324_7157	NSD1	TP53	Our prediction
9212_54821	AURKB	ERCC6L	Livnat's prediction
169026_672	SLC30A8	BRCA1	Srihari's prediction
5336_147138	PLCG2	TMC8	Livnat's prediction
64407_675	RGS18	BRCA2	Srihari's prediction
123036_2041	TC2N	EPHA1	Livnat's prediction
6571_5728	SLC18A2	PTEN	Srihari's prediction
2133_26056	EXT3	RAB11FIP5	Livnat's prediction
55280_5433	CWF19L1	POLR2D	Livnat's prediction
9457_6561	FHL5	SLC13A1	Livnat's prediction
445582_5728	POTEE	PTEN	Srihari's prediction
23118_9685	TAB2	CLINT1	Livnat's prediction
55033_308	FKBP14	ANXA5	Livnat's prediction
340385_672	ZNF517	BRCA1	Srihari's prediction
54959_5728	ODAM	PTEN	Srihari's prediction
4292_94025	MLH1	MUC16	Our prediction
25981_3071	DNAH1	NCKAP1L	Livnat's prediction
27128_51225	CYTH4	ABI3	Livnat's prediction
10025_1639	MED16	DCTN1	Livnat's prediction
10103_9289	TSPAN1	ADGRG1	Livnat's prediction
6683_2035	SPAST	EPB41	Livnat's prediction
115106_56943	HAUS1	ENY2	Livnat's prediction
7334_2521	UBE2N	FUS	Livnat's prediction
6836_54867	SURF4	TMEM214	Livnat's prediction
2230_51573	FDX1	GDE1	Livnat's prediction
55628_4223	ZNF407	MEOX2	Livnat's prediction
89778_5728	SERPINB11	PTEN	Srihari's prediction
1948_5728	EFNB2	PTEN	Srihari's prediction
3000_5728	GUCY2D	PTEN	Srihari's prediction
3007_672	HIST1H1D	BRCA1	Srihari's prediction
1585_7157	CYP11B2	TP53	Srihari's prediction
2886_259173	GRB7	ALS2CL	Livnat's prediction
7057_10626	THBS1	TRIM16	Livnat's prediction
4609_672	MYC	BRCA1	Srihari's prediction
2035_6294	EPB41	SAFB	Livnat's prediction
57707_283149	TLDC1	BCL9L	Livnat's prediction
2706_26298	GJB2	EHF	Livnat's prediction
5493_126695	PPL	KDF1	Livnat's prediction
79915_4605	ATAD5	MYBL2	Livnat's prediction
4215_7709	MAP3K3	ZBTB17	Livnat's prediction
55074_7157	OXR1	TP53	Srihari's prediction
7157_27330	TP53	RPS6KA6	Wang’s prediction
254251_51691	LCORL	LSM8	Livnat's prediction
10733_54892	PLK4	NCAPG2	Livnat's prediction
11052_2521	CPSF6	FUS	Livnat's prediction
79915_11169	ATAD5	WDHD1	Livnat's prediction
3280_7157	HES1	TP53	Srihari's prediction
64924_55863	SLC30A5	TMEM126B	Livnat's prediction
5887_7316	RAD23B	UBC	Livnat's prediction
575_672	ADGRB1	BRCA1	Srihari's prediction
79791_26048	FBXO31	ZNF500	Livnat's prediction
10250_10432	SRRM1	RBM14	Livnat's prediction
2920_6385	CXCL2	SDC4	Livnat's prediction
5828_10049	PEX2	DNAJB6	Livnat's prediction
7082_3911	TJP1	LAMA5	Livnat's prediction
10671_29058	DCTN6	TMEM230	Livnat's prediction
23118_27249	TAB2	MMADHC	Livnat's prediction
528_8450	ATP6V1C1	CUL4B	Livnat's prediction
9768_10051	KIAA0101	SMC4	Livnat's prediction
8317_1058	CDC7	CENPA	Livnat's prediction
7157_8767	TP53	RIPK2	Wang’s prediction
10049_1739	DNAJB6	DLG1	Livnat's prediction
146_472	ADRA1D	ATM	Srihari's prediction
64750_7157	SMURF2	TP53	Kranthi’s prediction
59343_55280	SENP2	CWF19L1	Livnat's prediction
11236_672	RNF139	BRCA1	Srihari's prediction
51343_10045	FZR1	SH2D3A	Livnat's prediction
5028_672	P2RY1	BRCA1	Srihari's prediction
55055_29980	ZWILCH	DONSON	Livnat's prediction
705_10576	BYSL	CCT2	Livnat's prediction
8754_307	ADAM9	ANXA4	Livnat's prediction
51702_5728	PADI3	PTEN	Srihari's prediction
79152_1364	FA2H	CLDN4	Livnat's prediction
3998_8394	LMAN1	PIP5K1A	Livnat's prediction
8720_813	MBTPS1	CALU	Livnat's prediction
9329_9330	GTF3C4	GTF3C3	Livnat's prediction
9814_55266	SFI1	TMEM19	Livnat's prediction
84839_149647	RAX2	FAM71A	Livnat's prediction
9861_10294	PSMD6	DNAJA2	Livnat's prediction
6421_64062	SFPQ	RBM26	Livnat's prediction
81631_6782	MAP1LC3B	HSPA13	Livnat's prediction
25802_5728	LMOD1	PTEN	Srihari's prediction
5782_5329	PTPN12	PLAUR	Livnat's prediction
7157_5261	TP53	PHKG2	Wang’s prediction
59351_675	PBOV1	BRCA2	Srihari's prediction
7534_7360	YWHAZ	UGP2	Livnat's prediction
5268_9052	SERPINB5	GPRC5A	Livnat's prediction
22798_50852	LAMB4	TRAT1	Livnat's prediction
7157_2065	TP53	ERBB3	Wang’s prediction|Our prediction
2720_8992	GLB1	ATP6V0E1	Livnat's prediction
2044_675	EPHA5	BRCA2	Srihari's prediction
59351_29992	PBOV1	PILRA	Livnat's prediction
79915_11073	ATAD5	TOPBP1	Livnat's prediction
2733_4179	GLE1	CD46	Livnat's prediction
3925_1058	STMN1	CENPA	Livnat's prediction
3925_4521	STMN1	NUDT1	Livnat's prediction
23020_7157	SNRNP200	TP53	Our prediction
84951_3694	TNS4	ITGB6	Livnat's prediction
11051_7316	NUDT21	UBC	Livnat's prediction
3491_55742	CYR61	PARVA	Livnat's prediction
79791_64763	FBXO31	ZNF574	Livnat's prediction
10311_10640	DSCR3	EXOC5	Livnat's prediction
8175_2703	SF3A2	GJA8	Livnat's prediction
55280_10576	CWF19L1	CCT2	Livnat's prediction
57648_9289	KIAA1522	ADGRG1	Livnat's prediction
84928_672	TMEM209	BRCA1	Srihari's prediction
978_3914	CDA	LAMB3	Livnat's prediction
55760_6282	DHX32	S100A11	Livnat's prediction
5426_2176	POLE	FANCC	Livnat's prediction
79915_5411	ATAD5	PNN	Livnat's prediction
3070_5982	HELLS	RFC2	Livnat's prediction
3482_7157	IGF2R	TP53	Our prediction
5557_6491	PRIM1	STIL	Livnat's prediction
10188_23523	TNK2	CABIN1	Livnat's prediction
10558_4179	SPTLC1	CD46	Livnat's prediction
4085_29089	MAD2L1	UBE2T	Livnat's prediction
7157_2444	TP53	FRK	Wang’s prediction
133_2034	ADM	EPAS1	Livnat's prediction
114932_79718	MRFAP1L1	TBL1XR1	Livnat's prediction
81847_10138	RNF146	YAF2	Livnat's prediction
389677_672	RBM12B	BRCA1	Srihari's prediction
3925_9133	STMN1	CCNB2	Livnat's prediction
64151_5427	NCAPG	POLE2	Livnat's prediction
79094_833	CHAC1	CARS	Livnat's prediction
51209_5728	RAB9B	PTEN	Srihari's prediction
5621_55243	PRNP	KIRREL	Livnat's prediction
1266_56034	CNN3	PDGFC	Livnat's prediction
5351_5654	PLOD1	HTRA1	Livnat's prediction
11130_11065	ZWINT	UBE2C	Livnat's prediction
1630_5728	DCC	PTEN	Srihari's prediction
[truncated: 1,929 more rows]
