# Supplementary material for: Ranking novel cancer driving synthetic lethal gene pairs using TCGA data
Source: Oncotarget. 2016 Jul 11;7(34):55352–67. doi: 10.18632/oncotarget.10536 (PMC5342422; doi:10.18632/oncotarget.10536)
Supplement: Supplementary file 5 [file oncotarget-07-55352-s005.xlsx]

## Sheet: positive_SL_pairs
entrzgene id_A	entrzgene id_B	gene A	gene b	ref
2237	55294	FEN1	CDC4	PMID: 23382697
9400	7486	RECQL5	WRN	PMID: 23180761
4061	5052	TSA1	PrxI	PMID: 18281480
5888	5893	BCDX2	Rad52	PMID: 23149936
5893	675	RAD52	BRCA2	PMID: 23836560
5893	672	RAD52	BRCA1	PMID: 23836560
5893	5892	RAD52	Rad51D	PMID: 23149936
5893	79728	RAD52	PALB2	PMID: 22964643
5893	7517	RAD52	XRCC3	PMID: 23149936
545	3845	ATR	Ras	PMID: 21098704
472	7157	ATM	P53	PMID: 19718024
4233	7157	MET	P53	PMID: 19718024
545	7157	ATR	P53	PMID: 19718024
80198	641	MUS81	BLM	PMID: 20015360
699	203068	BUB1	TUBB	PMID: 20015360
64210	79577	MMS19	CDC73	PMID: 20015360
5690	5537	PSMB2	PPP6C	PMID: 20015360
25788	142	RAD54B	PARP1	PMID: 18256616
5890	142	RAD51B	PARP1	PMID: 18256616
472	142	ATM	PARP1	PMID: 18256616
2175	472	FANCA	ATM	PMID: 18256616
2176	472	FANCC	ATM	PMID: 18256616
2177	472	FANCD2	ATM	PMID: 18256616
2178	472	FANCE	ATM	PMID: 18256616
2189	472	FANCG	ATM	PMID: 18256616
998	5908	CDC42	RAP1B	PMID: 15286792
7486	7150	WRN	TOP1	PMID: 22544709
2237	4361	FEN1	MRE11A	PMID: 23382697
5426	5424	POLE	POLD1	PMID: 19805137
4331	1022	MNAT1	CDK7	PMID: 11447116
2237	5111	FEN1	PCNA	PMID: 17283043
4361	5591	MRE11A	PRKDC	PMID: 19015239
6422	6423	SFRP1	SFRP2	PMID: 18257070
6422	6425	SFRP1	SFRP5	PMID: 18257070
6423	6425	SFRP2	SFRP5	PMID: 18257070
142	672	PARP1	BRCA1	PMID: 17318223
6899	7474	TBX1	WNT5A	PMID: 22438823
57154	64750	SMURF1	SMURF2	PMID: 19379695
7158	7013	TP53BP1	TERF1	PMID: 22508511
23541	6622	SEC14L2	SNCA	PMID: 19146388
1119	6622	CHKA	SNCA	PMID: 19146388
142	675	PARP1	BRCA2	PMID: 17318223
6595	6597	BRM	BRG1	PMID: 23872584
7296	9817	TXNRD1	KEAP1	PMID: 23824739
207	9817	AKT	KEAP1	PMID: 23824739
2475	4609	mTOR	Myc	PMID: 23803853
6240	1111	RRM1	CHK1	PMID: 23483975
545	7515	ATR	XRCC1	PMID: 23451157
10320	2623	Ikzf1	Gata1	PMID: 23335373
65975	3845	STK33	KRAS	PMID: 23256033
472	7515	ATM	XRCC1	PMID: 23253910
51701	5728	NLK	PTEN	PMID: 23144700
1956	142	EGFR	PARP1	PMID: 23071597
142	10135	PARP1	NAMPT	PMID: 22933245
5925	7157	Rb	p53	PMID: 22864477
5290	983	PI3K	CDK1	PMID: 22802621
5290	1017	PI3K	CDK2	PMID: 22802621
1111	7465	Chk1	Wee1	PMID: 22713237
7150	3845	TOP1	KRAS	PMID: 22613949
7153	3845	TOP2	KRAS	PMID: 22613949
328	472	APE1	ATM	PMID: 22377908
545	1111	ATR	Chk1	PMID: 22192883
10055	4609	SAE1	Myc	PMID: 22157079
10054	4609	SAE2	Myc	PMID: 22157079
1810	6908	NC2¦Â	TBP	PMID: 21976731
1111	7157	Chk1	p53	PMID: 21822123
7249	5925	TSC2	Rb	PMID: 21814623
112476	3845	PKC	Ras	PMID: 21031151
7157	10110	p53	SGK2	PMID: 20616055
7157	5063	p53	PAK3	PMID: 20616055
1956	4581	EGFR	Notch	PMID: 20570903
3014	142	H2AX	PARP1	PMID: 20231360
4436	5423	MSH2	POLB	PMID: 20227038
4292	5428	MLH1	POLG	PMID: 20227038
4893	673	NRAS	BRAF	PMID: 20182446
7150	142	Top1	PARP1	PMID: 20145144
5728	142	PTEN	PARP1	PMID: 20049732
1017	4613	CDK2	MYCN	PMID: 19525400
5438	5430	RPB9	rpb1	PMID: 19439405
57708	5290	ER	PIK3CA	PMID: 19366795
472	5591	ATM	DNA-PKcs	PMID: 19015239
7159	7157	ASPP2	p53	PMID: 16702401
545	2071	RAD3	SSL2	PMID: 10713167
4609	8795	Myc	DR5	PMID: 19949302
5347	65975	PLK	STK33	PMID: 19949302
207	1956	AKT1	EGFRvIII	PMID: 19949302
10000	1956	AKT3	EGFRvIII	PMID: 19949302
6788	3845	STK3	RAS	PMID: 21441464
29110	3845	TKB1	RAS	PMID: 21441464
5347	7157	PLK1	P53	PMID: 21441464
1719	4436	DHFR	MSH2	PMID: 20049732
3845	1021	Ras	CDK6	PMID: 20049732
7157	9181	p53	ARHGEF2	PMID: 19075675
672	7157	BRCA1	P53	PMID: 19075675
675	7157	BRCA2	P53	PMID: 19075675
7153	5925	TOP2A	Rb	PMID: 19075675
4609	2932	MYC	GSK3B	PMID: 19075675
3845	332	Ras	survivin	PMID: 19075675
5728	2475	PTEN	mTOR	PMID: 19075675
7157	7416	p53	VDAC1	PMID: 19075675
7157	7417	p53	VDAC2	PMID: 19075675
7157	7419	p53	VDAC3	PMID: 19075675
5925	7416	RB	VDAC1	PMID: 19075675
5925	7417	RB	VDAC2	PMID: 19075675
5925	7419	RB	VDAC3	PMID: 19075675
3845	7416	Ras	VDAC1	PMID: 19075675
3845	7417	Ras	VDAC2	PMID: 19075675
3845	7419	Ras	VDAC3	PMID: 19075675
641	84893	BLM	FBXO18	MSB,PMID: 24104479
9232	4058	PTTG1	LTK	MSB,PMID: 24104479
3845	2931	KRAS	GSK3A	MSB,PMID: 24104479
641	22938	BLM	SNW1	MSB,PMID: 24104479
80198	317649	MUS81	EIF4E3	MSB,PMID: 24104479
80198	1917	MUS81	EEF1A2	MSB,PMID: 24104479
641	1841	BLM	DTYMK	MSB,PMID: 24104479
3845	3309	KRAS	HSPA5	MSB,PMID: 24104479
80198	3009	MUS81	HIST1H1B	MSB,PMID: 24104479
9232	9700	PTTG1	ESPL1	MSB,PMID: 24104479
80198	23246	MUS81	BOP1	MSB,PMID: 24104479
9232	1017	PTTG1	CDK2	MSB,PMID: 24104479
9232	8697	PTTG1	CDC23	MSB,PMID: 24104479
9232	10393	PTTG1	ANAPC10	MSB,PMID: 24104479
80198	10935	MUS81	PRDX3	MSB,PMID: 24104479
80198	7150	MUS81	TOP1	MSB,PMID: 24104479
641	6878	BLM	TAF6	MSB,PMID: 24104479
641	23299	BLM	BICD2	MSB,PMID: 24104479
641	10730	BLM	YME1L1	MSB,PMID: 24104479
641	5893	BLM	RAD52	MSB,PMID: 24104479
641	348654	BLM	GEN1	MSB,PMID: 24104479
641	5516	BLM	PPP2CB	MSB,PMID: 24104479
641	11073	BLM	TOPBP1	MSB,PMID: 24104479
641	9716	BLM	AQR	MSB,PMID: 24104479
9232	9367	PTTG1	RAB9A	MSB,PMID: 24104479
9232	64427	PTTG1	TTC31	MSB,PMID: 24104479
9232	79745	PTTG1	CLIP4	MSB,PMID: 24104479
9232	1639	PTTG1	DCTN1	MSB,PMID: 24104479
9232	140469	PTTG1	MYO3B	MSB,PMID: 24104479
9232	8476	PTTG1	CDC42BPA	MSB,PMID: 24104479
9232	2294	PTTG1	FOXF1	MSB,PMID: 24104479
9232	57172	PTTG1	CAMK1G	MSB,PMID: 24104479
641	5524	BLM	PPP2R4	MSB,PMID: 24104479
3845	79807	KRAS	GSTCD	MSB,PMID: 24104479
80198	5111	MUS81	PCNA	MSB,PMID: 24104479
3845	51003	KRAS	MED31	MSB,PMID: 24104479
3845	1795	KRAS	DOCK3	MSB,PMID: 24104479
3845	9100	KRAS	USP10	MSB,PMID: 24104479
3845	6627	KRAS	SNRPA1	MSB,PMID: 24104479
3845	6217	KRAS	RPS16	MSB,PMID: 24104479
3845	11224	KRAS	RPL35	MSB,PMID: 24104479
3845	6139	KRAS	RPL17	MSB,PMID: 24104479
3845	10471	KRAS	PFDN6	MSB,PMID: 24104479
3845	5194	KRAS	PEX13	MSB,PMID: 24104479
3845	1196	KRAS	CLK2	MSB,PMID: 24104479
3845	25874	KRAS	BRP44	MSB,PMID: 24104479
3845	6836	KRAS	SURF4	MSB,PMID: 24104479
3845	81537	KRAS	SGPP1	MSB,PMID: 24104479
3845	51755	KRAS	CDK12	MSB,PMID: 24104479
3845	8342	KRAS	HIST1H2BM	MSB,PMID: 24104479
3845	9064	KRAS	MAP3K6	MSB,PMID: 24104479
3845	10985	KRAS	GCN1L1	MSB,PMID: 24104479
80198	5424	MUS81	POLD1	MSB,PMID: 24104479
3845	1785	KRAS	DNM2	MSB,PMID: 24104479
9232	1719	PTTG1	DHFR	MSB,PMID: 24104479
641	7415	BLM	VCP	MSB,PMID: 24104479
9232	55294	PTTG1	FBXW7	MSB,PMID: 24104479
3845	22919	KRAS	MAPRE1	MSB,PMID: 24104479
3845	4214	KRAS	MAP3K1	MSB,PMID: 24104479
641	164	BLM	AP1G1	MSB,PMID: 24104479
3845	5316	KRAS	PKNOX1	MSB,PMID: 24104479
3845	84313	KRAS	VPS25	MSB,PMID: 24104479
3845	780	KRAS	DDR1	MSB,PMID: 24104479
3845	5783	KRAS	PTPN13	MSB,PMID: 24104479
3845	80025	KRAS	PANK2	MSB,PMID: 24104479
3845	3233	KRAS	HOXD4	MSB,PMID: 24104479
3845	2342	KRAS	FNTB	MSB,PMID: 24104479
5728	5829	PTEN	PXN	MSB,PMID: 24104479
641	2189	BLM	FANCG	MSB,PMID: 24104479
641	1325	BLM	CORT	MSB,PMID: 24104479
641	6117	BLM	RPA1	MSB,PMID: 24104479
641	5709	BLM	PSMD3	MSB,PMID: 24104479
9232	23091	PTTG1	ZC3H13	MSB,PMID: 24104479
80198	7398	MUS81	USP1	MSB,PMID: 24104479
641	57599	BLM	UAF1	MSB,PMID: 24104479
641	4796	BLM	TONSL	MSB,PMID: 24104479
3845	9984	KRAS	THOC1	MSB,PMID: 24104479
3845	5694	KRAS	PSMB6	MSB,PMID: 24104479
3845	5693	KRAS	PSMB5	MSB,PMID: 24104479
3845	5347	KRAS	PLK1	MSB,PMID: 24104479
3845	10482	KRAS	NXF1	MSB,PMID: 24104479
3845	9688	KRAS	NUP93	MSB,PMID: 24104479
3845	4738	KRAS	NEDD8	MSB,PMID: 24104479
3845	3658	KRAS	IREB2	MSB,PMID: 24104479
3845	55299	KRAS	BRIX1	MSB,PMID: 24104479
3845	29945	KRAS	ANAPC4	MSB,PMID: 24104479
3845	10988	KRAS	METAP2	MSB,PMID: 24104479
641	253714	BLM	MMS22L	MSB,PMID: 24104479
3845	5291	KRAS	PIK3CB	MSB,PMID: 24104479
3845	7027	KRAS	TFDP1	MSB,PMID: 24104479
3845	6872	KRAS	TAF1	MSB,PMID: 24104479
3845	5516	KRAS	PPP2CB	MSB,PMID: 24104479
3845	995	KRAS	CDC25C	MSB,PMID: 24104479
3845	5604	KRAS	MAP2K1	MSB,PMID: 24104479
3845	7531	KRAS	YWHAE	MSB,PMID: 24104479
5728	3667	PTEN	IRS1	MSB,PMID: 24104479
5728	1973	PTEN	EIF4A1	MSB,PMID: 24104479
641	2005	BLM	ELK4	MSB,PMID: 24104479
641	6208	BLM	RPS14	MSB,PMID: 24104479
641	22858	BLM	ICK	MSB,PMID: 24104479
641	331	BLM	XIAP	MSB,PMID: 24104479
641	23020	BLM	SNRNP200	MSB,PMID: 24104479
641	5455	BLM	POU3F3	MSB,PMID: 24104479
641	6829	BLM	SUPT5H	MSB,PMID: 24104479
641	6233	BLM	RPS27A	MSB,PMID: 24104479
641	79913	BLM	ACTR5	MSB,PMID: 24104479
641	6167	BLM	RPL37	MSB,PMID: 24104479
641	5887	BLM	RAD23B	MSB,PMID: 24104479
641	89870	BLM	TRIM15	MSB,PMID: 24104479
641	81603	BLM	TRIM8	MSB,PMID: 24104479
641	5888	BLM	RAD51	MSB,PMID: 24104479
641	11219	BLM	TREX2	MSB,PMID: 24104479
641	9045	BLM	RPL14	MSB,PMID: 24104479
641	6239	BLM	RREB1	MSB,PMID: 24104479
641	6129	BLM	RPL7	MSB,PMID: 24104479
641	221	BLM	ALDH3B1	MSB,PMID: 24104479
641	6223	BLM	RPS19	MSB,PMID: 24104479
641	9643	BLM	MORF4L2	MSB,PMID: 24104479
641	8329	BLM	HIST1H2AI	MSB,PMID: 24104479
641	51079	BLM	NDUFA13	MSB,PMID: 24104479
641	83855	BLM	KLF16	MSB,PMID: 24104479
641	1460	BLM	CSNK2B	MSB,PMID: 24104479
641	79587	BLM	CARS2	MSB,PMID: 24104479
641	231	BLM	AKR1B1	MSB,PMID: 24104479
641	10267	BLM	RAMP1	MSB,PMID: 24104479
641	5707	BLM	PSMD1	MSB,PMID: 24104479
641	388585	BLM	HES5	MSB,PMID: 24104479
641	6147	BLM	RPL23A	MSB,PMID: 24104479
641	8725	BLM	C19ORF2	MSB,PMID: 24104479
641	1052	BLM	CEBPD	MSB,PMID: 24104479
3845	26121	KRAS	PRPF31	MSB,PMID: 24104479
3845	65094	KRAS	JMJD4	MSB,PMID: 24104479
3845	55904	KRAS	MLL5	MSB,PMID: 24104479
3845	4543	KRAS	MTNR1A	MSB,PMID: 24104479
3845	9077	KRAS	DIRAS3	MSB,PMID: 24104479
3845	6223	KRAS	RPS19	MSB,PMID: 24104479
3845	92595	KRAS	ZNF764	MSB,PMID: 24104479
3845	6840	KRAS	SVIL	MSB,PMID: 24104479
3845	51136	KRAS	RNFT1	MSB,PMID: 24104479
3845	10765	KRAS	KDM5B	MSB,PMID: 24104479
3845	9308	KRAS	CD83	MSB,PMID: 24104479
3845	57703	KRAS	CWC22	MSB,PMID: 24104479
3845	9258	KRAS	MFHAS1	MSB,PMID: 24104479
3845	55622	KRAS	TTC27	MSB,PMID: 24104479
3845	55916	KRAS	NXT2	MSB,PMID: 24104479
3845	8228	KRAS	PNPLA4	MSB,PMID: 24104479
3845	6421	KRAS	SFPQ	MSB,PMID: 24104479
3845	6636	KRAS	SNRPF	MSB,PMID: 24104479
3845	4928	KRAS	NUP98	MSB,PMID: 24104479
3845	11138	KRAS	TBC1D8	MSB,PMID: 24104479
3845	89782	KRAS	LMLN	MSB,PMID: 24104479
3845	10393	KRAS	ANAPC10	MSB,PMID: 24104479
3845	144577	KRAS	C12ORF66	MSB,PMID: 24104479
3845	80201	KRAS	HKDC1	MSB,PMID: 24104479
3845	4841	KRAS	NONO	MSB,PMID: 24104479
3845	23315	KRAS	SLC9A8	MSB,PMID: 24104479
3845	102	KRAS	ADAM10	MSB,PMID: 24104479
3845	196383	KRAS	RILPL2	MSB,PMID: 24104479
3845	6142	KRAS	RPL18A	MSB,PMID: 24104479
3845	9129	KRAS	PRPF3	MSB,PMID: 24104479
3845	1690	KRAS	COCH	MSB,PMID: 24104479
3845	6633	KRAS	SNRPD2	MSB,PMID: 24104479
3845	4664	KRAS	NAB1	MSB,PMID: 24104479
3845	8775	KRAS	NAPA	MSB,PMID: 24104479
3845	4048	KRAS	LTA4H	MSB,PMID: 24104479
3845	29035	KRAS	C16ORF72	MSB,PMID: 24104479
3845	202374	KRAS	STK32A	MSB,PMID: 24104479
3845	10286	KRAS	BCAS2	MSB,PMID: 24104479
3845	93233	KRAS	CCDC114	MSB,PMID: 24104479
3845	79840	KRAS	NHEJ1	MSB,PMID: 24104479
80198	1387	MUS81	CREBBP	MSB,PMID: 24104479
80198	84838	MUS81	ZNF496	MSB,PMID: 24104479
80198	222255	MUS81	ATXN7L1	MSB,PMID: 24104479
80198	339318	MUS81	ZNF181	MSB,PMID: 24104479
80198	65980	MUS81	BRD9	MSB,PMID: 24104479
80198	4058	MUS81	LTK	MSB,PMID: 24104479
80198	84928	MUS81	TMEM209	MSB,PMID: 24104479
80198	7565	MUS81	ZNF17	MSB,PMID: 24104479
80198	140467	MUS81	ZNF358	MSB,PMID: 24104479
80198	2177	MUS81	FANCD2	MSB,PMID: 24104479
80198	10574	MUS81	CCT7	MSB,PMID: 24104479
80198	26499	MUS81	PLEK2	MSB,PMID: 24104479
80198	7189	MUS81	TRAF6	MSB,PMID: 24104479
80198	55755	MUS81	CDK5RAP2	MSB,PMID: 24104479
80198	5425	MUS81	POLD2	MSB,PMID: 24104479
80198	140890	MUS81	SFRS12	MSB,PMID: 24104479
80198	8914	MUS81	TIMELESS	MSB,PMID: 24104479
80198	5441	MUS81	POLR2L	MSB,PMID: 24104479
80198	4189	MUS81	DNAJB9	MSB,PMID: 24104479
80198	6188	MUS81	RPS3	MSB,PMID: 24104479
80198	23633	MUS81	KPNA6	MSB,PMID: 24104479
80198	51106	MUS81	TFB1M	MSB,PMID: 24104479
80198	8805	MUS81	TRIM24	MSB,PMID: 24104479
80198	10267	MUS81	RAMP1	MSB,PMID: 24104479
80198	673	MUS81	BRAF	MSB,PMID: 24104479
80198	6491	MUS81	STIL	MSB,PMID: 24104479
80198	7701	MUS81	ZNF142	MSB,PMID: 24104479
80198	5981	MUS81	RFC1	MSB,PMID: 24104479
80198	3418	MUS81	IDH2	MSB,PMID: 24104479
80198	9416	MUS81	DDX23	MSB,PMID: 24104479
80198	29083	MUS81	GTPBP8	MSB,PMID: 24104479
80198	4188	MUS81	MDFI	MSB,PMID: 24104479
80198	7486	MUS81	WRN	MSB,PMID: 24104479
80198	55095	MUS81	SAMD4B	MSB,PMID: 24104479
80198	56931	MUS81	DUS3L	MSB,PMID: 24104479
80198	54617	MUS81	INO80	MSB,PMID: 24104479
80198	7840	MUS81	ALMS1	MSB,PMID: 24104479
80198	22938	MUS81	SNW1	MSB,PMID: 24104479
80198	9488	MUS81	PIGB	MSB,PMID: 24104479
80198	7415	MUS81	VCP	MSB,PMID: 24104479
80198	51728	MUS81	POLR3K	MSB,PMID: 24104479
80198	331	MUS81	XIAP	MSB,PMID: 24104479
80198	2005	MUS81	ELK4	MSB,PMID: 24104479
80198	23180	MUS81	RFTN1	MSB,PMID: 24104479
80198	2647	MUS81	BLOC1S1	MSB,PMID: 24104479
80198	6421	MUS81	SFPQ	MSB,PMID: 24104479
80198	158358	MUS81	KIAA2026	MSB,PMID: 24104479
80198	220001	MUS81	VWCE	MSB,PMID: 24104479
80198	4155	MUS81	MBP	MSB,PMID: 24104479
80198	80003	MUS81	PCNXL2	MSB,PMID: 24104479
80198	8175	MUS81	SF3A2	MSB,PMID: 24104479
5728	51061	PTEN	TXNDC11	MSB,PMID: 24104479
5728	629	PTEN	CFB	MSB,PMID: 24104479
5728	10730	PTEN	YME1L1	MSB,PMID: 24104479
5728	6839	PTEN	SUV39H1	MSB,PMID: 24104479
5728	388585	PTEN	HES5	MSB,PMID: 24104479
5728	2852	PTEN	GPER	MSB,PMID: 24104479
5728	4084	PTEN	MXD1	MSB,PMID: 24104479
5728	64427	PTEN	TTC31	MSB,PMID: 24104479
5728	197342	PTEN	EME2	MSB,PMID: 24104479
5728	4987	PTEN	OPRL1	MSB,PMID: 24104479
5728	23762	PTEN	OSBP2	MSB,PMID: 24104479
5728	23180	PTEN	RFTN1	MSB,PMID: 24104479
5728	5090	PTEN	PBX3	MSB,PMID: 24104479
5728	26233	PTEN	FBXL6	MSB,PMID: 24104479
5728	23556	PTEN	PIGN	MSB,PMID: 24104479
5728	27434	PTEN	POLM	MSB,PMID: 24104479
5728	7846	PTEN	TUBA1A	MSB,PMID: 24104479
5728	9898	PTEN	UBAP2L	MSB,PMID: 24104479
5728	81603	PTEN	TRIM8	MSB,PMID: 24104479
5728	148170	PTEN	CDC42EP5	MSB,PMID: 24104479
5728	338596	PTEN	ST8SIA6	MSB,PMID: 24104479
5728	2026	PTEN	ENO2	MSB,PMID: 24104479
5728	2647	PTEN	BLOC1S1	MSB,PMID: 24104479
5728	55502	PTEN	HES6	MSB,PMID: 24104479
5728	64135	PTEN	IFIH1	MSB,PMID: 24104479
5728	1727	PTEN	CYB5R3	MSB,PMID: 24104479
5728	5690	PTEN	PSMB2	MSB,PMID: 24104479
5728	206358	PTEN	SLC36A1	MSB,PMID: 24104479
5728	7056	PTEN	THBD	MSB,PMID: 24104479
5728	79587	PTEN	CARS2	MSB,PMID: 24104479
5728	4851	PTEN	NOTCH1	MSB,PMID: 24104479
5728	8613	PTEN	PPAP2B	MSB,PMID: 24104479
5728	7321	PTEN	UBE2D1	MSB,PMID: 24104479
5728	63897	PTEN	HEATR6	MSB,PMID: 24104479
5728	3993	PTEN	LLGL2	MSB,PMID: 24104479
5728	293	PTEN	SLC25A6	MSB,PMID: 24104479
5728	9897	PTEN	KIAA0196	MSB,PMID: 24104479
5728	9088	PTEN	PKMYT1	MSB,PMID: 24104479
5728	84264	PTEN	HAGHL	MSB,PMID: 24104479
5728	9770	PTEN	RASSF2	MSB,PMID: 24104479
5728	8651	PTEN	SOCS1	MSB,PMID: 24104479
5728	8805	PTEN	TRIM24	MSB,PMID: 24104479
9232	206358	PTTG1	SLC36A1	MSB,PMID: 24104479
9232	51728	PTTG1	POLR3K	MSB,PMID: 24104479
9232	55755	PTTG1	CDK5RAP2	MSB,PMID: 24104479
9232	1460	PTTG1	CSNK2B	MSB,PMID: 24104479
9232	331	PTTG1	XIAP	MSB,PMID: 24104479
9232	23633	PTTG1	KPNA6	MSB,PMID: 24104479
9232	4926	PTTG1	NUMA1	MSB,PMID: 24104479
9232	2852	PTTG1	GPER	MSB,PMID: 24104479
9232	836	PTTG1	CASP3	MSB,PMID: 24104479
9232	89870	PTTG1	TRIM15	MSB,PMID: 24104479
9232	567	PTTG1	B2M	MSB,PMID: 24104479
9232	7486	PTTG1	WRN	MSB,PMID: 24104479
9232	5348	PTTG1	FXYD1	MSB,PMID: 24104479
9232	84634	PTTG1	KISS1R	MSB,PMID: 24104479
9232	27434	PTTG1	POLM	MSB,PMID: 24104479
9232	140467	PTTG1	ZNF358	MSB,PMID: 24104479
9232	80067	PTTG1	DCAF17	MSB,PMID: 24104479
9232	7701	PTTG1	ZNF142	MSB,PMID: 24104479
9232	80003	PTTG1	PCNXL2	MSB,PMID: 24104479
9232	56953	PTTG1	NT5M	MSB,PMID: 24104479
9232	5684	PTTG1	PSMA3	MSB,PMID: 24104479
9232	64793	PTTG1	CCDC21	MSB,PMID: 24104479
9232	56938	PTTG1	ARNTL2	MSB,PMID: 24104479
9232	3104	PTTG1	ZBTB48	MSB,PMID: 24104479
9232	7430	PTTG1	EZR	MSB,PMID: 24104479
9232	1387	PTTG1	CREBBP	MSB,PMID: 24104479
9232	51747	PTTG1	LUC7L3	MSB,PMID: 24104479
9232	55664	PTTG1	CDC37L1	MSB,PMID: 24104479
